# Supplementary material for: Large-scale interaction effects reveal missing heritability in schizophrenia, bipolar disorder and posttraumatic stress disorder
Source: Transl Psychiatry. 2017 Apr 11;7(4):e1089–. doi: 10.1038/tp.2017.61 (PMC5416702; doi:10.1038/tp.2017.61)
Supplement: Supplementary Table 3 [file tp201761x2.xls]

## Sheet: tp201761x2
Pathway	SNP_no	AUC	c.i.	P
Class A/1 (Rhodopsin-like receptors)	4451	0.615	0.0089	6.9e-22
Metabolism of proteins	16699	0.614	0.0089	1.2e-21
Chaperonin-mediated protein folding	1464	0.613	0.0089	1.8e-21
Intra-Golgi and retrograde Golgi-to-ER traffic	3007	0.612	0.0089	2.3e-21
L1CAM interactions	2796	0.612	0.0089	2.4e-21
Phase 1 - Functionalization of compounds	1149	0.612	0.0089	2.4e-21
Cell Cycle	7168	0.612	0.0089	2.5e-21
Peptide ligand-binding receptors	2619	0.612	0.0089	2.6e-21
Metabolism of carbohydrates	4951	0.612	0.0089	2.6e-21
Ion homeostasis	1508	0.611	0.0089	4.4e-21
Vesicle-mediated transport	8043	0.611	0.0089	4.5e-21
Membrane Trafficking	7139	0.61	0.0089	5.3e-21
Binding and Uptake of Ligands by Scavenger Receptors	974	0.61	0.0089	5.7e-21
Signaling by Rho GTPases	6746	0.61	0.0089	5.9e-21
Interferon Signaling	2726	0.61	0.0089	6e-21
Protein folding	1571	0.61	0.0089	7.4e-21
Post-translational protein modification	10026	0.609	0.0089	8.5e-21
HIV Infection	2782	0.609	0.0089	1.1e-20
HDR through Homologous Recombination (HR) or Single Strand Annealing (SSA)	1465	0.609	0.0089	1.1e-20
RHO GTPase Effectors	3630	0.609	0.0089	1.2e-20
Homology Directed Repair	1558	0.608	0.0089	1.3e-20
Glycosaminoglycan metabolism	2939	0.608	0.0089	1.3e-20
Signaling by Hedgehog	2263	0.608	0.0089	1.3e-20
Integration of energy metabolism	2838	0.608	0.0089	1.5e-20
Extracellular matrix organization	6365	0.608	0.0089	1.6e-20
Interferon gamma signaling	1593	0.608	0.0089	1.7e-20
Asparagine N-linked glycosylation	4635	0.608	0.0089	1.7e-20
Adherens junctions interactions	1589	0.608	0.0089	1.9e-20
Signaling by TGF-beta Receptor Complex	1025	0.608	0.0089	1.9e-20
TP53 Regulates Metabolic Genes	1057	0.607	0.0089	2e-20
Hedgehog 'off' state	1464	0.607	0.0089	2e-20
Cellular responses to stress	4441	0.607	0.0089	2.2e-20
Cell-cell junction organization	2121	0.607	0.0089	2.3e-20
Metabolism of lipids and lipoproteins	11132	0.607	0.0089	2.4e-20
Gene Expression	18702	0.607	0.0089	2.4e-20
Regulation of TP53 Activity	2174	0.607	0.0089	2.6e-20
Cell junction organization	2619	0.607	0.0089	2.6e-20
Regulation of insulin secretion	2315	0.607	0.0089	2.7e-20
Mitotic G1-G1/S phases	1475	0.607	0.0089	2.8e-20
RNA Polymerase I, RNA Polymerase III, and Mitochondrial Transcription	1293	0.606	0.0089	3.2e-20
Regulation of TP53 Activity through Phosphorylation	1299	0.606	0.0089	3.4e-20
Signaling by PTK6	1737	0.606	0.0089	3.6e-20
O-linked glycosylation of mucins	1703	0.606	0.0089	3.6e-20
Degradation of beta-catenin by the destruction complex	951	0.606	0.0089	4.5e-20
Transport to the Golgi and subsequent modification	3150	0.605	0.0089	4.8e-20
Defective B3GALTL causes Peters-plus syndrome (PpS)	1694	0.605	0.0089	4.9e-20
Respiratory electron transport, ATP synthesis by chemiosmotic coupling, and heat production by uncoupling proteins.	1190	0.605	0.0089	4.9e-20
Cardiac conduction	4173	0.605	0.0089	5e-20
G alpha (q) signalling events	4294	0.605	0.0089	5.1e-20
O-glycosylation of TSR domain-containing proteins	1722	0.605	0.0089	5.2e-20
The citric acid (TCA) cycle and respiratory electron transport	1811	0.605	0.0089	5.4e-20
ER to Golgi Anterograde Transport	2406	0.605	0.0089	5.7e-20
Factors involved in megakaryocyte development and platelet production	2844	0.605	0.0089	6e-20
Hemostasis	11490	0.605	0.0089	6.1e-20
Glycerophospholipid biosynthesis	1723	0.605	0.0089	6.2e-20
Developmental Biology	17041	0.605	0.0089	6.3e-20
Signaling by NOTCH1	1317	0.605	0.0089	6.3e-20
Class I MHC mediated antigen processing & presentation	4343	0.605	0.0089	6.5e-20
HS-GAG biosynthesis	1183	0.605	0.0089	6.6e-20
Nuclear signaling by ERBB4	1587	0.605	0.0089	6.7e-20
Late Phase of HIV Life Cycle	1491	0.605	0.0089	6.8e-20
Response to elevated platelet cytosolic Ca2+	1996	0.604	0.0089	7.3e-20
Synthesis of substrates in N-glycan biosythesis	1133	0.604	0.0089	7.3e-20
rRNA processing	1709	0.604	0.0089	7.4e-20
Potassium Channels	2847	0.604	0.0089	7.5e-20
HDR through Homologous Recombination (HRR)	1020	0.604	0.0089	7.6e-20
DNA Double-Strand Break Repair	2038	0.604	0.0089	8.3e-20
Platelet degranulation	1800	0.604	0.0089	8.6e-20
Opioid Signalling	2391	0.604	0.0089	8.7e-20
Cell Cycle Checkpoints	2086	0.604	0.0089	8.8e-20
Infectious disease	4132	0.604	0.0089	9.1e-20
Ion transport by P-type ATPases	1234	0.604	0.0089	9.2e-20
Voltage gated Potassium channels	1334	0.604	0.0089	9.3e-20
O-linked glycosylation	3657	0.604	0.0089	9.5e-20
Diseases associated with O-glycosylation of proteins	2011	0.604	0.0089	1e-19
Cellular response to heat stress	1274	0.604	0.0089	1.1e-19
Transcriptional Regulation by TP53	4559	0.604	0.0089	1.1e-19
Major pathway of rRNA processing in the nucleolus	1578	0.604	0.0089	1.1e-19
Ion channel transport	4970	0.604	0.0089	1.1e-19
Immunoregulatory interactions between a Lymphoid and a non-Lymphoid cell	1476	0.603	0.0089	1.2e-19
Host Interactions of HIV factors	1629	0.603	0.0089	1.2e-19
Interaction between L1 and Ankyrins	1059	0.603	0.0089	1.3e-19
Adaptive Immune System	11463	0.603	0.0089	1.3e-19
GPCR downstream signaling	13802	0.603	0.0089	1.3e-19
Cap-dependent Translation Initiation	957	0.603	0.0089	1.3e-19
Eukaryotic Translation Initiation	957	0.603	0.0089	1.3e-19
Diseases of glycosylation	2730	0.603	0.0089	1.4e-19
tRNA processing	1493	0.603	0.0089	1.4e-19
Muscle contraction	5263	0.603	0.0089	1.4e-19
Signalling by NGF	9540	0.603	0.0089	1.4e-19
3' -UTR-mediated translational regulation	844	0.603	0.0089	1.4e-19
L13a-mediated translational silencing of Ceruloplasmin expression	844	0.603	0.0089	1.4e-19
Golgi-to-ER retrograde transport	1898	0.603	0.0089	1.5e-19
G alpha (s) signalling events	3052	0.603	0.0089	1.5e-19
Processing of DNA double-strand break ends	966	0.603	0.0089	1.6e-19
EPHB-mediated forward signaling	1094	0.603	0.0089	1.6e-19
M Phase	3339	0.603	0.0089	1.6e-19
Axon guidance	13087	0.602	0.0089	1.7e-19
APC/C-mediated degradation of cell cycle proteins	855	0.602	0.0089	1.8e-19
Regulation of mitotic cell cycle	855	0.602	0.0089	1.8e-19
Cytochrome P450 - arranged by substrate type	770	0.602	0.0089	1.8e-19
Regulation of actin dynamics for phagocytic cup formation	1366	0.602	0.0089	1.8e-19
TCF dependent signaling in response to WNT	2657	0.602	0.0089	1.8e-19
HIV Life Cycle	1683	0.602	0.0089	1.9e-19
Stimuli-sensing channels	2881	0.602	0.0089	2e-19
Rho GTPase cycle	3255	0.602	0.0089	2.1e-19
Transmission across Chemical Synapses	5947	0.602	0.0089	2.2e-19
Immune System	22967	0.602	0.0089	2.3e-19
GTP hydrolysis and joining of the 60S ribosomal subunit	850	0.602	0.0089	2.3e-19
GPCR ligand binding	6581	0.602	0.0089	2.3e-19
Metabolism	28572	0.602	0.0089	2.3e-19
SUMO E3 ligases SUMOylate target proteins	1282	0.602	0.0089	2.3e-19
Metabolism of water-soluble vitamins and cofactors	1791	0.602	0.0089	2.4e-19
RNA Polymerase II Transcription	1401	0.602	0.0089	2.5e-19
VEGFA-VEGFR2 Pathway	6427	0.602	0.0089	2.5e-19
Signaling by NOTCH	1869	0.602	0.0089	2.5e-19
DNA Repair	3812	0.602	0.0089	2.5e-19
Hedgehog 'on' state	1050	0.602	0.0089	2.6e-19
Disease	11922	0.602	0.0089	2.6e-19
Signaling by VEGF	6601	0.602	0.0089	2.6e-19
COPI-mediated anterograde transport	1474	0.602	0.0089	2.6e-19
Constitutive Signaling by NOTCH1 HD+PEST Domain Mutants	1006	0.601	0.0089	2.7e-19
Constitutive Signaling by NOTCH1 PEST Domain Mutants	1006	0.601	0.0089	2.7e-19
Signaling by NOTCH1 HD+PEST Domain Mutants in Cancer	1006	0.601	0.0089	2.7e-19
Signaling by NOTCH1 PEST Domain Mutants in Cancer	1006	0.601	0.0089	2.7e-19
Signaling by NOTCH1 in Cancer	1006	0.601	0.0089	2.7e-19
Generic Transcription Pathway	9782	0.601	0.0089	2.7e-19
Diseases of signal transduction	4724	0.601	0.0089	2.7e-19
Respiratory electron transport	1006	0.601	0.0089	2.9e-19
Activation of NMDA receptor upon glutamate binding and postsynaptic events	1199	0.601	0.0089	2.9e-19
Olfactory Signaling Pathway	2469	0.601	0.0089	3e-19
Neuronal System	8856	0.601	0.0089	3e-19
Signaling by SCF-KIT	6005	0.601	0.0089	3.2e-19
Signal Transduction	39586	0.601	0.0089	3.2e-19
Signalling to RAS	4663	0.601	0.0089	3.2e-19
VEGFR2 mediated cell proliferation	4979	0.601	0.0089	3.3e-19
Cellular Senescence	1813	0.601	0.0089	3.3e-19
Heparan sulfate/heparin (HS-GAG) metabolism	1527	0.601	0.0089	3.4e-19
Transmembrane transport of small molecules	12242	0.601	0.0089	3.5e-19
Organelle biogenesis and maintenance	4497	0.601	0.0089	3.5e-19
MAPK family signaling cascades	5389	0.601	0.0089	3.6e-19
Transport of Mature Transcript to Cytoplasm	873	0.601	0.0089	3.7e-19
GPVI-mediated activation cascade	985	0.601	0.0089	3.7e-19
EPH-Ephrin signaling	2178	0.601	0.0089	3.8e-19
Arachidonic acid metabolism	721	0.601	0.0089	3.9e-19
RHO GTPases Activate Formins	1704	0.601	0.0089	4e-19
Gene Silencing by RNA	1040	0.601	0.0089	4.1e-19
Biosynthesis of the N-glycan precursor (dolichol lipid-linked oligosaccharide, LLO) and transfer to a nascent protein	1303	0.6	0.0089	4.2e-19
SUMOylation	1342	0.6	0.0089	4.4e-19
Selenoamino acid metabolism	1142	0.6	0.0089	4.4e-19
mRNA Splicing	1494	0.6	0.0089	4.4e-19
Mitotic Prophase	1420	0.6	0.0089	4.5e-19
TNFR2 non-canonical NF-kB pathway	964	0.6	0.0089	4.6e-19
Signalling to p38 via RIT and RIN	4617	0.6	0.0089	4.7e-19
Signalling to ERKs	4793	0.6	0.0089	4.8e-19
Negative regulation of the PI3K/AKT network	1989	0.6	0.0089	4.9e-19
Glucose metabolism	1058	0.6	0.0089	4.9e-19
Unfolded Protein Response (UPR)	1165	0.6	0.0089	4.9e-19
Epigenetic regulation of gene expression	1276	0.6	0.0089	4.9e-19
Translation	1379	0.6	0.0089	5e-19
Interleukin receptor SHC signaling	4678	0.6	0.0089	5.1e-19
DNA Replication	1143	0.6	0.0089	5.1e-19
Nonsense Mediated Decay (NMD) enhanced by the Exon Junction Complex (EJC)	875	0.6	0.0089	5.2e-19
Nonsense-Mediated Decay (NMD)	875	0.6	0.0089	5.2e-19
NGF signalling via TRKA from the plasma membrane	7607	0.6	0.0089	5.2e-19
Cell-Cell communication	4464	0.6	0.0089	5.3e-19
Activation of HOX genes during differentiation	883	0.6	0.0089	5.5e-19
Activation of anterior HOX genes in hindbrain development during early embryogenesis	883	0.6	0.0089	5.5e-19
Hexose transport	603	0.6	0.0089	5.5e-19
MAP2K and MAPK activation	672	0.6	0.0089	5.6e-19
G1/S Transition	1175	0.6	0.0089	5.7e-19
ARMS-mediated activation	4588	0.6	0.0089	5.8e-19
Collagen biosynthesis and modifying enzymes	1795	0.6	0.0089	5.8e-19
GRB2 events in EGFR signaling	4517	0.6	0.0089	5.9e-19
RAF/MAP kinase cascade	4517	0.6	0.0089	5.9e-19
SHC1 events in EGFR signaling	4517	0.6	0.0089	5.9e-19
SHC1 events in ERBB4 signaling	4517	0.6	0.0089	5.9e-19
SOS-mediated signalling	4517	0.6	0.0089	5.9e-19
Sphingolipid metabolism	1453	0.6	0.0089	5.9e-19
Role of LAT2/NTAL/LAB on calcium mobilization	2623	0.6	0.0089	5.9e-19
Signaling by Leptin	4643	0.6	0.0089	6.1e-19
Nuclear Receptor transcription pathway	1311	0.6	0.0089	6.1e-19
G alpha (12/13) signalling events	1850	0.6	0.0089	6.1e-19
Regulation of APC/C activators between G1/S and early anaphase	769	0.6	0.0089	6.2e-19
Phase 0 - rapid depolarisation	1482	0.599	0.0089	6.4e-19
Neurotransmitter Release Cycle	1306	0.599	0.0089	6.6e-19
Meiosis	991	0.599	0.0089	6.6e-19
Biological oxidations	2397	0.599	0.0089	6.7e-19
FRS-mediated FGFR1 signaling	4526	0.599	0.0089	6.7e-19
FRS-mediated FGFR2 signaling	4526	0.599	0.0089	6.7e-19
FRS-mediated FGFR3 signaling	4526	0.599	0.0089	6.7e-19
FRS-mediated FGFR4 signaling	4526	0.599	0.0089	6.7e-19
Formation of a pool of free 40S subunits	761	0.599	0.0089	6.9e-19
Frs2-mediated activation	4617	0.599	0.0089	7.1e-19
Signaling by ERBB4	6361	0.599	0.0089	7.3e-19
Neurotransmitter Receptor Binding And Downstream Transmission In The Postsynaptic Cell	3914	0.599	0.0089	7.4e-19
Amyloid fiber formation	927	0.599	0.0089	7.5e-19
Prolonged ERK activation events	4641	0.599	0.0089	7.7e-19
Signaling by Wnt	4892	0.599	0.0089	7.9e-19
Cooperation of PDCL (PhLP1) and TRiC/CCT in G-protein beta folding	893	0.599	0.0089	7.9e-19
GAB1 signalosome	2458	0.599	0.0089	8e-19
DNA Replication Pre-Initiation	785	0.599	0.0089	8.2e-19
M/G1 Transition	785	0.599	0.0089	8.2e-19
FCERI mediated Ca+2 mobilization	934	0.599	0.0089	8.4e-19
Antigen processing: Ubiquitination & Proteasome degradation	3731	0.599	0.0089	8.5e-19
NOTCH1 Intracellular Domain Regulates Transcription	899	0.599	0.0089	8.7e-19
CREB phosphorylation through the activation of Ras	802	0.599	0.0089	9e-19
Hedgehog ligand biogenesis	874	0.599	0.0089	9.1e-19
Semaphorin interactions	1694	0.599	0.0089	9.2e-19
PI3K/AKT activation	2457	0.599	0.0089	9.5e-19
mRNA Splicing - Major Pathway	1411	0.599	0.0089	9.6e-19
PI-3K cascade:FGFR1	2403	0.598	0.0089	1e-18
PI-3K cascade:FGFR2	2403	0.598	0.0089	1e-18
PI-3K cascade:FGFR3	2403	0.598	0.0089	1e-18
PI-3K cascade:FGFR4	2403	0.598	0.0089	1e-18
PI3K events in ERBB4 signaling	2403	0.598	0.0089	1e-18
PIP3 activates AKT signaling	2403	0.598	0.0089	1e-18
Homologous DNA Pairing and Strand Exchange	828	0.598	0.0089	1e-18
G2/M Checkpoints	1691	0.598	0.0089	1e-18
Interleukin-2 signaling	4815	0.598	0.0089	1e-18
Metabolism of vitamins and cofactors	2969	0.598	0.0089	1e-18
Post NMDA receptor activation events	1040	0.598	0.0089	1.1e-18
Signaling by FGFR2	6926	0.598	0.0089	1.1e-18
Visual phototransduction	2073	0.598	0.0089	1.1e-18
Innate Immune System	13040	0.598	0.0089	1.1e-18
Glucagon signaling in metabolic regulation	623	0.598	0.0089	1.1e-18
Downstream signaling of activated FGFR2	6603	0.598	0.0089	1.1e-18
Downstream signaling of activated FGFR3	6603	0.598	0.0089	1.1e-18
Downstream signaling of activated FGFR4	6603	0.598	0.0089	1.1e-18
Collagen formation	2216	0.598	0.0089	1.1e-18
Phospholipid metabolism	2822	0.598	0.0089	1.1e-18
Non-integrin membrane-ECM interactions	1232	0.598	0.0089	1.1e-18
Retrograde transport at the Trans-Golgi-Network	833	0.598	0.0089	1.1e-18
MAPK1/MAPK3 signaling	4607	0.598	0.0089	1.2e-18
Insulin receptor signalling cascade	5282	0.598	0.0089	1.2e-18
PI3K/AKT Signaling in Cancer	1857	0.598	0.0089	1.2e-18
Downstream signaling of activated FGFR1	6662	0.598	0.0089	1.2e-18
Regulation of lipid metabolism by Peroxisome proliferator-activated receptor alpha (PPARalpha)	2260	0.598	0.0089	1.2e-18
TCR signaling	1565	0.598	0.0089	1.2e-18
PI5P, PP2A and IER3 Regulate PI3K/AKT Signaling	1869	0.598	0.0089	1.2e-18
IGF1R signaling cascade	5246	0.598	0.0089	1.3e-18
IRS-related events triggered by IGF1R	5246	0.598	0.0089	1.3e-18
Signaling by Type 1 Insulin-like Growth Factor 1 Receptor (IGF1R)	5246	0.598	0.0089	1.3e-18
Oxidative Stress Induced Senescence	925	0.598	0.009	1.3e-18
Phase 1 - inactivation of fast Na+ channels	1281	0.598	0.009	1.3e-18
Retinoid metabolism and transport	1083	0.598	0.009	1.3e-18
Presynaptic phase of homologous DNA pairing and strand exchange	801	0.598	0.009	1.4e-18
Signaling by FGFR4	6644	0.598	0.009	1.4e-18
Signaling by FGFR3	6661	0.598	0.009	1.4e-18
Cell Cycle, Mitotic	5762	0.598	0.009	1.4e-18
PPARA activates gene expression	2213	0.598	0.009	1.4e-18
DAP12 interactions	7196	0.598	0.009	1.4e-18
NCAM1 interactions	1171	0.598	0.009	1.5e-18
NRAGE signals death through JNK	1362	0.598	0.009	1.5e-18
Assembly of the primary cilium	2834	0.598	0.009	1.5e-18
Centrosome maturation	1037	0.598	0.009	1.5e-18
Recruitment of mitotic centrosome proteins and complexes	1037	0.598	0.009	1.5e-18
Signaling by FGFR1	6713	0.598	0.009	1.5e-18
Chondroitin sulfate/dermatan sulfate metabolism	1347	0.598	0.009	1.5e-18
MHC class II antigen presentation	1509	0.598	0.009	1.5e-18
C-type lectin receptors (CLRs)	1793	0.597	0.009	1.5e-18
Fcgamma receptor (FCGR) dependent phagocytosis	2116	0.597	0.009	1.6e-18
Signaling by PDGF	7434	0.597	0.009	1.6e-18
Aquaporin-mediated transport	946	0.597	0.009	1.6e-18
Transport of inorganic cations/anions and amino acids/oligopeptides	2028	0.597	0.009	1.6e-18
Cytokine Signaling in Immune system	9775	0.597	0.009	1.6e-18
IRE1alpha activates chaperones	715	0.597	0.009	1.6e-18
Mitotic Metaphase and Anaphase	2124	0.597	0.009	1.6e-18
NCAM signaling for neurite out-growth	5477	0.597	0.009	1.7e-18
Negative epigenetic regulation of rRNA expression	676	0.597	0.009	1.7e-18
GABA receptor activation	1437	0.597	0.009	1.7e-18
Mitotic Anaphase	2096	0.597	0.009	1.7e-18
Transport of Mature mRNA derived from an Intron-Containing Transcript	675	0.597	0.009	1.8e-18
Inositol phosphate metabolism	1035	0.597	0.009	1.8e-18
Transport of glucose and other sugars, bile salts and organic acids, metal ions and amine compounds	2134	0.597	0.009	1.8e-18
Triglyceride Biosynthesis	1281	0.597	0.009	1.8e-18
Downstream signaling events of B Cell Receptor (BCR)	3245	0.597	0.009	1.8e-18
IRS-mediated signalling	5167	0.597	0.009	1.9e-18
Regulation of DNA replication	718	0.597	0.009	2e-18
Interleukin-3, 5 and GM-CSF signaling	5020	0.597	0.009	2e-18
Ca2+ pathway	1719	0.597	0.009	2e-18
Regulation of HSF1-mediated heat shock response	979	0.597	0.009	2.1e-18
COPI-dependent Golgi-to-ER retrograde traffic	1253	0.597	0.009	2.1e-18
Amino acid and oligopeptide SLC transporters	935	0.597	0.009	2.1e-18
Influenza Infection	1299	0.597	0.009	2.1e-18
Phase 2 - plateau phase	1023	0.597	0.009	2.1e-18
FCERI mediated MAPK activation	5181	0.597	0.009	2.1e-18
G2/M Transition	2083	0.597	0.009	2.1e-18
Platelet activation, signaling and aggregation	5141	0.597	0.009	2.2e-18
Transcriptional regulation of white adipocyte differentiation	1220	0.597	0.009	2.2e-18
S Phase	1363	0.597	0.009	2.3e-18
Formation of the beta-catenin:TCF transactivating complex	605	0.597	0.009	2.3e-18
Processing of Capped Intron-Containing Pre-mRNA	2034	0.597	0.009	2.3e-18
Chromatin organization	2954	0.597	0.009	2.3e-18
Chromatin modifying enzymes	2954	0.597	0.009	2.3e-18
Fc epsilon receptor (FCERI) signaling	7035	0.596	0.009	2.4e-18
Activation of GABAB receptors	1053	0.596	0.009	2.4e-18
GABA B receptor activation	1053	0.596	0.009	2.4e-18
Separation of Sister Chromatids	1935	0.596	0.009	2.4e-18
Fatty acid, triacylglycerol, and ketone body metabolism	4066	0.596	0.009	2.4e-18
DAP12 signaling	6979	0.596	0.009	2.4e-18
Glucagon-like Peptide-1 (GLP1) regulates insulin secretion	1119	0.596	0.009	2.4e-18
XBP1(S) activates chaperone genes	695	0.596	0.009	2.5e-18
Anchoring of the basal body to the plasma membrane	1308	0.596	0.009	2.5e-18
BMAL1:CLOCK,NPAS2 activates circadian gene expression	815	0.596	0.009	2.6e-18
SUMOylation of DNA damage response and repair proteins	1039	0.596	0.009	2.6e-18
Nucleotide Excision Repair	1257	0.596	0.009	2.6e-18
Downstream signal transduction	6816	0.596	0.009	2.6e-18
Signaling by the B Cell Receptor (BCR)	3959	0.596	0.009	2.7e-18
Signaling by FGFR	7012	0.596	0.009	2.7e-18
NoRC negatively regulates rRNA expression	661	0.596	0.009	2.7e-18
MAPK6/MAPK4 signaling	1249	0.596	0.009	2.8e-18
Signaling by NOTCH2	545	0.596	0.009	2.8e-18
EPH-ephrin mediated repulsion of cells	1166	0.596	0.009	2.8e-18
AURKA Activation by TPX2	987	0.596	0.009	2.9e-18
Signaling by ERBB2	1167	0.596	0.009	2.9e-18
Glycosphingolipid metabolism	738	0.596	0.009	3e-18
Signaling by EGFR	7203	0.596	0.009	3.3e-18
Cytosolic sensors of pathogen-associated DNA	847	0.596	0.009	3.3e-18
G2/M DNA damage checkpoint	1001	0.596	0.009	3.4e-18
Signaling by Interleukins	6927	0.596	0.009	3.4e-18
SLC-mediated transmembrane transport	5214	0.596	0.009	3.4e-18
Phospholipase C-mediated cascade: FGFR1	1436	0.596	0.009	3.4e-18
Metabolism of nucleotides	1411	0.595	0.009	3.6e-18
G-protein mediated events	1508	0.595	0.009	3.7e-18
Ca-dependent events	846	0.595	0.009	3.7e-18
TRAF6 Mediated Induction of proinflammatory cytokines	1184	0.595	0.009	3.8e-18
APC/C:Cdh1 mediated degradation of Cdc20 and other APC/C:Cdh1 targeted proteins in late mitosis/early G1	638	0.595	0.009	3.8e-18
Antiviral mechanism by IFN-stimulated genes	915	0.595	0.009	4e-18
ISG15 antiviral mechanism	915	0.595	0.009	4e-18
Selenocysteine synthesis	729	0.595	0.009	4e-18
Amine compound SLC transporters	798	0.595	0.009	4.1e-18
Platelet homeostasis	2670	0.595	0.009	4.1e-18
Activation of Kainate Receptors upon glutamate binding	938	0.595	0.009	4.2e-18
Degradation of the extracellular matrix	2211	0.595	0.009	4.2e-18
Cell death signalling via NRAGE, NRIF and NADE	1519	0.595	0.009	4.3e-18
MyD88 cascade initiated on plasma membrane	1391	0.595	0.009	4.3e-18
Toll Like Receptor 10 (TLR10) Cascade	1391	0.595	0.009	4.3e-18
Toll Like Receptor 5 (TLR5) Cascade	1391	0.595	0.009	4.3e-18
MAP kinase activation in TLR cascade	981	0.595	0.009	4.3e-18
Phospholipase C-mediated cascade; FGFR4	1390	0.595	0.009	4.3e-18
GRB2 events in ERBB2 signaling	836	0.595	0.009	4.4e-18
Mitotic G2-G2/M phases	2102	0.595	0.009	4.4e-18
Vasopressin regulates renal water homeostasis via Aquaporins	875	0.595	0.009	4.4e-18
Global Genome Nucleotide Excision Repair (GG-NER)	953	0.595	0.009	4.4e-18
Assembly of collagen fibrils and other multimeric structures	1255	0.595	0.009	4.5e-18
Beta-catenin independent WNT signaling	2802	0.595	0.009	4.6e-18
Sialic acid metabolism	799	0.595	0.009	4.6e-18
RNA polymerase II transcribes snRNA genes	780	0.595	0.009	4.7e-18
SHC1 events in ERBB2 signaling	840	0.595	0.009	4.7e-18
Netrin-1 signaling	1814	0.595	0.009	5e-18
Costimulation by the CD28 family	1066	0.595	0.009	5e-18
PLC beta mediated events	1476	0.595	0.009	5e-18
Signaling by FGFR in disease	878	0.595	0.009	5e-18
MyD88:Mal cascade initiated on plasma membrane	1558	0.595	0.009	5.2e-18
Toll Like Receptor 2 (TLR2) Cascade	1558	0.595	0.009	5.2e-18
Toll Like Receptor TLR1:TLR2 Cascade	1558	0.595	0.009	5.2e-18
Toll Like Receptor TLR6:TLR2 Cascade	1558	0.595	0.009	5.2e-18
Removal of licensing factors from origins	693	0.595	0.009	5.2e-18
COPII (Coat Protein 2) Mediated Vesicle Transport	1151	0.595	0.009	5.3e-18
Constitutive Signaling by Aberrant PI3K in Cancer	1524	0.595	0.009	5.5e-18
Metabolism of amino acids and derivatives	4421	0.595	0.009	5.5e-18
Cdc20:Phospho-APC/C mediated degradation of Cyclin A	661	0.594	0.009	5.7e-18
Regulation of PLK1 Activity at G2/M Transition	1174	0.594	0.009	5.7e-18
EGFR interacts with phospholipase C-gamma	1293	0.594	0.009	5.9e-18
Interleukin-1 signaling	804	0.594	0.009	6e-18
Synthesis of DNA	1049	0.594	0.009	6e-18
Integrin cell surface interactions	1523	0.594	0.009	6.1e-18
Senescence-Associated Secretory Phenotype (SASP)	744	0.594	0.009	6.2e-18
Signaling by GPCR	19180	0.594	0.009	6.2e-18
PI3K Cascade	1095	0.594	0.009	6.2e-18
Antigen processing-Cross presentation	929	0.594	0.009	6.2e-18
Class C/3 (Metabotropic glutamate/pheromone receptors)	900	0.594	0.009	6.3e-18
Cell surface interactions at the vascular wall	1686	0.594	0.009	6.3e-18
Downstream TCR signaling	1236	0.594	0.009	6.4e-18
Mitochondrial translation elongation	873	0.594	0.009	6.6e-18
Phospholipase C-mediated cascade; FGFR3	1373	0.594	0.009	6.6e-18
Nitric oxide stimulates guanylate cyclase	1379	0.594	0.009	6.7e-18
cGMP effects	1217	0.594	0.009	7e-18
RORA activates gene expression	612	0.594	0.009	7e-18
Glutamate Binding, Activation of AMPA Receptors and Synaptic Plasticity	861	0.594	0.009	7.1e-18
Trafficking of AMPA receptors	861	0.594	0.009	7.1e-18
Metabolism of non-coding RNA	592	0.594	0.009	7.1e-18
snRNP Assembly	592	0.594	0.009	7.1e-18
Diseases of metabolism	742	0.594	0.009	7.2e-18
Activation of APC/C and APC/C:Cdc20 mediated degradation of mitotic proteins	704	0.594	0.009	7.3e-18
tRNA modification in the nucleus and cytosol	637	0.594	0.009	7.3e-18
Gastrin-CREB signalling pathway via PKC and MAPK	9011	0.594	0.009	7.4e-18
SALM protein interactions at the synapse	1158	0.594	0.009	7.5e-18
Resolution of Sister Chromatid Cohesion	1382	0.594	0.009	8.1e-18
ECM proteoglycans	1437	0.594	0.009	8.1e-18
Adrenaline,noradrenaline inhibits insulin secretion	671	0.594	0.009	8.1e-18
Nuclear Envelope Breakdown	874	0.594	0.009	8.2e-18
TRAF6 mediated induction of NFkB and MAP kinases upon TLR7/8 or 9 activation	1357	0.594	0.009	8.2e-18
Transcription of the HIV genome	726	0.594	0.009	8.2e-18
Role of phospholipids in phagocytosis	801	0.594	0.009	8.3e-18
Translocation of GLUT4 to the plasma membrane	1013	0.594	0.009	8.3e-18
Apoptosis	2515	0.594	0.009	8.3e-18
Circadian Clock	1016	0.594	0.009	8.5e-18
Mitochondrial translation initiation	884	0.594	0.009	8.5e-18
APC:Cdc20 mediated degradation of cell cycle proteins prior to satisfation of the cell cycle checkpoint	674	0.594	0.009	8.6e-18
Effects of PIP2 hydrolysis	1167	0.593	0.009	8.8e-18
Phospholipase C-mediated cascade; FGFR2	1439	0.593	0.009	8.9e-18
Metabolism of fat-soluble vitamins	1272	0.593	0.009	9.1e-18
tRNA processing in the nucleus	795	0.593	0.009	9.2e-18
CLEC7A (Dectin-1) signaling	1427	0.593	0.009	9.2e-18
Peptide hormone metabolism	1356	0.593	0.009	9.5e-18
Programmed Cell Death	2552	0.593	0.009	9.8e-18
Histidine, lysine, phenylalanine, tyrosine, proline and tryptophan catabolism	731	0.593	0.009	9.8e-18
PLC-gamma1 signalling	1250	0.593	0.009	9.9e-18
Influenza Life Cycle	1213	0.593	0.009	1e-17
Loss of Nlp from mitotic centrosomes	930	0.593	0.009	1e-17
Loss of proteins required for interphase microtubule organizationÂ from the centrosome	930	0.593	0.009	1e-17
G-protein beta:gamma signalling	915	0.593	0.009	1e-17
Mitochondrial translation	976	0.593	0.009	1e-17
Viral mRNA Translation	625	0.593	0.009	1.1e-17
Mitochondrial biogenesis	717	0.593	0.009	1.1e-17
CaM pathway	804	0.593	0.009	1.1e-17
Calmodulin induced events	804	0.593	0.009	1.1e-17
Smooth Muscle Contraction	701	0.593	0.009	1.1e-17
Transcriptional regulation by small RNAs	642	0.593	0.009	1.1e-17
Influenza Viral RNA Transcription and Replication	1133	0.593	0.009	1.1e-17
MyD88 dependent cascade initiated on endosome	1377	0.593	0.009	1.1e-17
Toll Like Receptor 7/8 (TLR7/8) Cascade	1377	0.593	0.009	1.1e-17
Nonsense Mediated Decay (NMD) independent of the Exon Junction Complex (EJC)	658	0.593	0.009	1.1e-17
CDO in myogenesis	962	0.593	0.009	1.1e-17
Myogenesis	962	0.593	0.009	1.1e-17
APC/C:Cdc20 mediated degradation of mitotic proteins	693	0.593	0.009	1.1e-17
Eukaryotic Translation Termination	651	0.593	0.009	1.2e-17
Elastic fibre formation	929	0.593	0.009	1.2e-17
PCP/CE pathway	1292	0.593	0.009	1.2e-17
Antigen activates B Cell Receptor (BCR) leading to generation of second messengers	831	0.593	0.009	1.2e-17
Activation of G protein gated Potassium channels	671	0.592	0.009	1.4e-17
G protein gated Potassium channels	671	0.592	0.009	1.4e-17
Inhibition of voltage gated Ca2+ channels via Gbeta/gamma subunits	671	0.592	0.009	1.4e-17
Toll Like Receptor 9 (TLR9) Cascade	1425	0.592	0.009	1.4e-17
Collagen degradation	815	0.592	0.009	1.4e-17
Nephrin interactions	937	0.592	0.009	1.4e-17
PI3K events in ERBB2 signaling	853	0.592	0.009	1.5e-17
TP53 Regulates Transcription of Cell Death Genes	685	0.592	0.009	1.5e-17
APC/C:Cdc20 mediated degradation of Securin	593	0.592	0.009	1.5e-17
Cyclin E associated events during G1/S transition	656	0.592	0.009	1.5e-17
Orc1 removal from chromatin	654	0.592	0.009	1.5e-17
Switching of origins to a post-replicative state	654	0.592	0.009	1.5e-17
Thrombin signalling through proteinase activated receptors (PARs)	509	0.592	0.009	1.5e-17
Complex I biogenesis	646	0.592	0.009	1.6e-17
Degradation of GLI2 by the proteasome	650	0.592	0.009	1.6e-17
p75 NTR receptor-mediated signalling	1966	0.592	0.009	1.6e-17
DAG and IP3 signaling	1203	0.592	0.009	1.6e-17
Inwardly rectifying K+ channels	776	0.592	0.009	1.6e-17
Amine ligand-binding receptors	690	0.592	0.009	1.7e-17
G alpha (i) signalling events	4061	0.592	0.009	1.7e-17
Regulation of mRNA stability by proteins that bind AU-rich elements	884	0.592	0.009	1.7e-17
PI Metabolism	1120	0.592	0.009	1.9e-17
Nucleotide-binding domain, leucine rich repeat containing receptor (NLR) signaling pathways	722	0.592	0.009	1.9e-17
Synthesis of IP3 and IP4 in the cytosol	665	0.592	0.009	1.9e-17
Cyclin A:Cdk2-associated events at S phase entry	662	0.592	0.009	2e-17
DCC mediated attractive signaling	762	0.592	0.009	2e-17
Mitochondrial translation termination	903	0.592	0.009	2.1e-17
Toll-Like Receptors Cascades	2290	0.591	0.009	2.1e-17
FCERI mediated NF-kB activation	1014	0.591	0.009	2.2e-17
Mitotic Prometaphase	1506	0.591	0.009	2.2e-17
G alpha (z) signalling events	1235	0.591	0.009	2.3e-17
Complement cascade	646	0.591	0.009	2.3e-17
Fatty Acyl-CoA Biosynthesis	815	0.591	0.009	2.3e-17
Cleavage of Growing Transcript in the Termination Region	688	0.591	0.009	2.3e-17
Post-Elongation Processing of the Transcript	688	0.591	0.009	2.3e-17
RNA Polymerase II Transcription Termination	688	0.591	0.009	2.3e-17
Clathrin derived vesicle budding	1205	0.591	0.009	2.4e-17
trans-Golgi Network Vesicle Budding	1205	0.591	0.009	2.4e-17
Signaling by Insulin receptor	5615	0.591	0.009	2.5e-17
SRP-dependent cotranslational protein targeting to membrane	946	0.591	0.009	2.6e-17
Chromosome Maintenance	880	0.591	0.009	2.6e-17
RNA Polymerase I Promoter Clearance	700	0.591	0.009	2.6e-17
TP53 Regulates Transcription of DNA Repair Genes	683	0.591	0.009	2.9e-17
Regulation of cholesterol biosynthesis by SREBP (SREBF)	799	0.591	0.009	2.9e-17
ERBB2 Activates PTK6 Signaling	779	0.591	0.009	2.9e-17
Eukaryotic Translation Elongation	655	0.591	0.009	3e-17
GLI3 is processed to GLI3R by the proteasome	683	0.591	0.009	3.1e-17
Glucose transport	526	0.591	0.009	3.2e-17
Macroautophagy	889	0.59	0.009	3.3e-17
Transcriptional activity of SMAD2/SMAD3:SMAD4 heterotrimer	612	0.59	0.009	3.4e-17
Cargo trafficking to the periciliary membrane	880	0.59	0.009	3.4e-17
Transcriptional regulation of pluripotent stem cells	543	0.59	0.009	3.7e-17
RNA Polymerase II Pre-transcription Events	667	0.59	0.009	3.8e-17
TP53 Regulates Transcription of Cell Cycle Genes	591	0.59	0.009	3.9e-17
MyD88-independent TLR3/TLR4 cascade	1471	0.59	0.009	4.1e-17
TRIF-mediated TLR3/TLR4 signaling	1471	0.59	0.009	4.1e-17
Toll Like Receptor 3 (TLR3) Cascade	1471	0.59	0.009	4.1e-17
RIG-I/MDA5 mediated induction of IFN-alpha/beta pathways	914	0.59	0.009	4.3e-17
RNA Polymerase I Transcription	719	0.59	0.009	4.3e-17
Assembly of the pre-replicative complex	601	0.59	0.009	4.4e-17
ERBB2 Regulates Cell Motility	805	0.59	0.009	4.4e-17
Signaling by Retinoic Acid	859	0.59	0.009	4.5e-17
RNA Polymerase III Abortive And Retractive Initiation	612	0.59	0.009	4.6e-17
RNA Polymerase III Transcription	612	0.59	0.009	4.6e-17
Peptide chain elongation	623	0.59	0.009	4.7e-17
Toll Like Receptor 4 (TLR4) Cascade	2078	0.589	0.009	5.1e-17
Resolution of D-Loop Structures	580	0.589	0.009	5.1e-17
DNA Double Strand Break Response	738	0.589	0.009	5.2e-17
Recruitment and ATM-mediated phosphorylation of repair and signaling proteins at DNA double strand breaks	738	0.589	0.009	5.2e-17
Bile acid and bile salt metabolism	659	0.589	0.009	5.2e-17
Degradation of GLI1 by the proteasome	607	0.589	0.009	5.5e-17
Pre-NOTCH Expression and Processing	830	0.589	0.009	5.7e-17
Keratan sulfate/keratin metabolism	515	0.589	0.009	5.7e-17
Ras activation uopn Ca2+ infux through NMDA receptor	624	0.589	0.009	6.4e-17
Positive epigenetic regulation of rRNA expression	691	0.589	0.009	6.5e-17
HATs acetylate histones	1090	0.589	0.009	6.6e-17
Regulation of RAS by GAPs	670	0.589	0.009	6.6e-17
Metabolism of polyamines	946	0.589	0.009	6.7e-17
mRNA Splicing - Minor Pathway	481	0.589	0.009	7.1e-17
Pre-NOTCH Transcription and Translation	622	0.589	0.009	7.1e-17
EPHA-mediated growth cone collapse	735	0.589	0.009	7.3e-17
Deadenylation-dependent mRNA decay	619	0.588	0.009	7.9e-17
Iron uptake and transport	613	0.588	0.009	7.9e-17
Apoptotic execution phase	908	0.588	0.009	7.9e-17
Class B/2 (Secretin family receptors)	1242	0.588	0.009	8.3e-17
Scavenging by Class A Receptors	541	0.588	0.009	8.3e-17
Other semaphorin interactions	813	0.588	0.009	8.5e-17
Signaling by WNT in cancer	598	0.588	0.009	9.1e-17
Activated TLR4 signalling	1782	0.588	0.009	9.1e-17
Unblocking of NMDA receptor, glutamate binding and activation	666	0.588	0.009	9.3e-17
SCF(Skp2)-mediated degradation of p27/p21	554	0.588	0.009	9.5e-17
Lipid digestion, mobilization, and transport	1060	0.588	0.009	9.5e-17
CRMPs in Sema3A signaling	570	0.588	0.009	9.7e-17
Signaling by Robo receptor	1116	0.588	0.009	9.8e-17
RHO GTPases activate PKNs	640	0.588	0.009	1e-16
rRNA modification in the nucleus	611	0.588	0.009	1e-16
Interferon alpha/beta signaling	886	0.588	0.009	1.1e-16
Resolution of D-loop Structures through Holliday Junction Intermediates	570	0.588	0.009	1.2e-16
Deactivation of the beta-catenin transactivating complex	634	0.587	0.009	1.3e-16
Intrinsic Pathway for Apoptosis	613	0.587	0.009	1.4e-16
Golgi Associated Vesicle Biogenesis	912	0.587	0.009	1.4e-16
PTK6 Regulates RHO GTPases, RAS GTPase and MAP kinases	529	0.587	0.009	1.5e-16
Autodegradation of Cdh1 by Cdh1:APC/C	542	0.587	0.009	1.5e-16
Signaling by FGFR1 in disease	652	0.587	0.009	1.7e-16
Transport of Mature mRNAs Derived from Intronless Transcripts	572	0.587	0.009	1.7e-16
Phase II conjugation	1235	0.586	0.009	2e-16
Intra-Golgi traffic	767	0.586	0.009	2e-16
Platelet calcium homeostasis	879	0.586	0.009	2.1e-16
tRNA Aminoacylation	690	0.586	0.009	2.2e-16
COPI-independent Golgi-to-ER retrograde traffic	649	0.586	0.009	2.2e-16
Depolarization of the Presynaptic Terminal Triggers the Opening of Calcium Channels	672	0.586	0.009	2.2e-16
Post-Elongation Processing of Intron-Containing pre-mRNA	568	0.586	0.009	2.3e-16
mRNA 3'-end processing	568	0.586	0.009	2.3e-16
Resolution of D-loop Structures through Synthesis-Dependent Strand Annealing (SDSA)	534	0.586	0.009	2.5e-16
Asymmetric localization of PCP proteins	614	0.586	0.009	2.6e-16
ER-Phagosome pathway	712	0.586	0.009	2.6e-16
Transport of Mature mRNA Derived from an Intronless Transcript	560	0.585	0.009	2.9e-16
YAP1- and WWTR1 (TAZ)-stimulated gene expression	601	0.585	0.009	3e-16
G1/S DNA Damage Checkpoints	657	0.585	0.009	3.1e-16
Signal amplification	556	0.585	0.009	3.1e-16
Uptake and actions of bacterial toxins	595	0.585	0.009	3.2e-16
Cyclin D associated events in G1	417	0.585	0.009	3.2e-16
G1 Phase	417	0.585	0.009	3.2e-16
HDR through Single Strand Annealing (SSA)	663	0.585	0.009	3.3e-16
Transcription-Coupled Nucleotide Excision Repair (TC-NER)	869	0.585	0.009	3.4e-16
Transcriptional activation of mitochondrial biogenesis	579	0.585	0.009	3.7e-16
p53-Dependent G1 DNA Damage Response	629	0.585	0.009	3.9e-16
p53-Dependent G1/S DNA damage checkpoint	629	0.585	0.009	3.9e-16
ABC-family proteins mediated transport	713	0.585	0.009	4.1e-16
SUMOylation of RNA binding proteins	524	0.585	0.009	4.2e-16
The role of GTSE1 in G2/M progression after G2 checkpoint	593	0.584	0.009	4.4e-16
Dectin-1 mediated noncanonical NF-kB signaling	582	0.584	0.009	4.5e-16
PKB-mediated events	533	0.584	0.009	4.5e-16
Activation of gene expression by SREBF (SREBP)	661	0.584	0.009	4.8e-16
TRP channels	752	0.584	0.009	4.9e-16
G beta:gamma signalling through PI3Kgamma	712	0.584	0.009	4.9e-16
Vif-mediated degradation of APOBEC3G	461	0.584	0.009	5.1e-16
B-WICH complex positively regulates rRNA expression	537	0.584	0.009	5.1e-16
Laminin interactions	668	0.584	0.009	5.1e-16
HS-GAG degradation	738	0.584	0.009	5.1e-16
Gamma carboxylation, hypusine formation and arylsulfatase activation	565	0.584	0.009	5.1e-16
Activation of NF-kappaB in B cells	800	0.584	0.009	5.4e-16
TGF-beta receptor signaling activates SMADs	465	0.584	0.009	5.6e-16
NIK-->noncanonical NF-kB signaling	565	0.584	0.009	5.6e-16
Recycling pathway of L1	592	0.584	0.009	5.8e-16
Death Receptor Signalling	543	0.584	0.009	5.8e-16
Transport of vitamins, nucleosides, and related molecules	693	0.583	0.009	7.1e-16
CDT1 association with the CDC6:ORC:origin complex	522	0.583	0.009	7.4e-16
Gap-filling DNA repair synthesis and ligation in TC-NER	748	0.583	0.009	7.5e-16
Dopamine Neurotransmitter Release Cycle	672	0.583	0.009	9e-16
Glutamate Neurotransmitter Release Cycle	647	0.583	0.009	9.7e-16
Hh mutants abrogate ligand secretion	510	0.583	0.009	9.8e-16
Pyruvate metabolism and Citric Acid (TCA) cycle	703	0.583	0.009	1e-15
Gluconeogenesis	354	0.582	0.009	1.1e-15
CD28 co-stimulation	564	0.582	0.009	1.1e-15
mTOR signalling	522	0.582	0.009	1.1e-15
Hh mutants that don't undergo autocatalytic processing are degraded by ERAD	496	0.582	0.009	1.1e-15
Sphingolipid de novo biosynthesis	725	0.582	0.009	1.2e-15
Acetylcholine regulates insulin secretion	494	0.582	0.009	1.2e-15
A tetrasaccharide linker sequence is required for GAG synthesis	714	0.582	0.009	1.2e-15
Presynaptic function of Kainate receptors	535	0.582	0.009	1.2e-15
Molecules associated with elastic fibres	698	0.582	0.009	1.3e-15
The phototransduction cascade	729	0.582	0.009	1.3e-15
N-glycan antennae elongation in the medial/trans-Golgi	630	0.582	0.009	1.4e-15
Degradation of DVL	570	0.582	0.009	1.4e-15
Generation of second messenger molecules	484	0.582	0.009	1.5e-15
Synthesis of PIPs at the plasma membrane	731	0.582	0.009	1.5e-15
Dual incision in TC-NER	767	0.582	0.009	1.5e-15
Stabilization of p53	536	0.582	0.009	1.6e-15
Apoptotic cleavage of cellular proteins	762	0.582	0.009	1.6e-15
Formation of Fibrin Clot (Clotting Cascade)	634	0.582	0.009	1.6e-15
Kinesins	770	0.581	0.009	1.6e-15
Inactivation, recovery and regulation of the phototransduction cascade	722	0.581	0.009	1.7e-15
The role of Nef in HIV-1 replication and disease pathogenesis	642	0.581	0.009	1.7e-15
Regulation of Apoptosis	476	0.581	0.009	1.7e-15
Steroid hormones	705	0.581	0.009	1.9e-15
Activated NOTCH1 Transmits Signal to the Nucleus	450	0.581	0.009	1.9e-15
Dual Incision in GG-NER	522	0.581	0.009	2e-15
Caspase activation via extrinsic apoptotic signalig pathway	661	0.581	0.009	2e-15
Peroxisomal lipid metabolism	542	0.581	0.009	2e-15
Nuclear Pore Complex (NPC) Disassembly	468	0.581	0.009	2.1e-15
Telomere Maintenance	529	0.581	0.009	2.1e-15
Regulation of ornithine decarboxylase (ODC)	471	0.581	0.009	2.2e-15
Diseases associated with glycosaminoglycan metabolism	719	0.581	0.009	2.2e-15
Striated Muscle Contraction	483	0.581	0.009	2.3e-15
MAPK targets/ Nuclear events mediated by MAP kinases	519	0.581	0.009	2.3e-15
SEMA3A-Plexin repulsion signaling by inhibiting Integrin adhesion	440	0.581	0.009	2.4e-15
Synthesis of very long-chain fatty acyl-CoAs	489	0.581	0.009	2.4e-15
PKA activation in glucagon signalling	397	0.58	0.009	2.5e-15
CREB phosphorylation through the activation of CaMKII	529	0.58	0.009	2.7e-15
ROS, RNS production in response to bacteria	507	0.58	0.009	2.8e-15
Platelet Aggregation (Plug Formation)	596	0.58	0.009	2.9e-15
EGFR downregulation	509	0.58	0.009	3.4e-15
Keratan sulfate biosynthesis	447	0.58	0.009	3.6e-15
Formation of Incision Complex in GG-NER	517	0.58	0.009	3.6e-15
Endogenous sterols	412	0.58	0.009	3.6e-15
SCF-beta-TrCP mediated degradation of Emi1	523	0.58	0.009	3.8e-15
Lysosome Vesicle Biogenesis	664	0.579	0.009	3.9e-15
Glycolysis	398	0.579	0.009	4e-15
Rap1 signalling	593	0.579	0.009	4.1e-15
SUMOylation of DNA replication proteins	514	0.579	0.009	4.1e-15
RNA Polymerase I Transcription Initiation	571	0.579	0.009	4.3e-15
Activation of the mRNA upon binding of the cap-binding complex and eIFs, and subsequent binding to 43S	452	0.579	0.009	4.4e-15
Translation initiation complex formation	452	0.579	0.009	4.4e-15
Synthesis of PA	506	0.579	0.009	4.6e-15
NS1 Mediated Effects on Host Pathways	449	0.579	0.009	4.6e-15
Host Interactions with Influenza Factors	461	0.579	0.009	4.7e-15
PKA-mediated phosphorylation of CREB	397	0.579	0.009	4.9e-15
Meiotic synapsis	618	0.579	0.009	5e-15
PKMTs methylate histone lysines	685	0.579	0.009	5.3e-15
DSCAM interactions	677	0.579	0.009	5.4e-15
Degradation of AXIN	539	0.579	0.009	5.4e-15
HIV Transcription Initiation	490	0.579	0.009	5.7e-15
RNA Polymerase II HIV Promoter Escape	490	0.579	0.009	5.7e-15
RNA Polymerase II Promoter Escape	490	0.579	0.009	5.7e-15
RNA Polymerase II Transcription Initiation	490	0.579	0.009	5.7e-15
RNA Polymerase II Transcription Initiation And Promoter Clearance	490	0.579	0.009	5.7e-15
RNA Polymerase II Transcription Pre-Initiation And Promoter Opening	490	0.579	0.009	5.7e-15
RHO GTPases Activate WASPs and WAVEs	562	0.579	0.009	5.8e-15
Association of TriC/CCT with target proteins during biosynthesis	479	0.578	0.009	6.1e-15
AUF1 (hnRNP D0) binds and destabilizes mRNA	474	0.578	0.009	6.5e-15
PKA activation	384	0.578	0.009	6.7e-15
Chondroitin sulfate biosynthesis	480	0.578	0.009	7.1e-15
CDK-mediated phosphorylation and removal of Cdc6	439	0.578	0.009	7.3e-15
Lipoprotein metabolism	559	0.578	0.009	7.5e-15
Ubiquitin Mediated Degradation of Phosphorylated Cdc25A	486	0.578	0.009	7.5e-15
p53-Independent DNA Damage Response	486	0.578	0.009	7.5e-15
p53-Independent G1/S DNA damage checkpoint	486	0.578	0.009	7.5e-15
Cargo concentration in the ER	594	0.578	0.009	7.6e-15
Regulation of activated PAK-2p34 by proteasome mediated degradation	444	0.578	0.009	8.4e-15
Ribosomal scanning and start codon recognition	445	0.578	0.009	8.7e-15
Sema4D induced cell migration and growth-cone collapse	385	0.578	0.009	8.7e-15
ADP signalling through P2Y purinoceptor 1	440	0.578	0.009	8.8e-15
Regulation of beta-cell development	460	0.577	0.009	9.4e-15
FGFR1 mutant receptor activation	548	0.577	0.009	9.4e-15
Thromboxane signalling through TP receptor	379	0.577	0.009	9.5e-15
Negative regulation of MAPK pathway	465	0.577	0.009	9.6e-15
VEGFR2 mediated vascular permeability	489	0.577	0.009	9.8e-15
Vpu mediated degradation of CD4	481	0.577	0.009	1e-14
Ligand-gated ion channel transport	527	0.577	0.009	1.1e-14
Signaling by FGFR2 in disease	535	0.577	0.009	1.1e-14
DNA Damage/Telomere Stress Induced Senescence	476	0.577	0.009	1.1e-14
RNA Polymerase I Chain Elongation	457	0.577	0.009	1.1e-14
Autodegradation of the E3 ubiquitin ligase COP1	478	0.577	0.009	1.1e-14
Interactions of Rev with host cellular proteins	410	0.577	0.009	1.2e-14
G beta:gamma signalling through PLC beta	489	0.577	0.009	1.2e-14
Meiotic recombination	481	0.577	0.009	1.3e-14
Branched-chain amino acid catabolism	493	0.577	0.009	1.3e-14
Ubiquitin-dependent degradation of Cyclin D	451	0.577	0.009	1.3e-14
Ubiquitin-dependent degradation of Cyclin D1	451	0.577	0.009	1.3e-14
DNA Damage Bypass	608	0.577	0.009	1.3e-14
Defective B3GALT6 causes EDSP2 and SEMDJL1	632	0.577	0.009	1.4e-14
Defective B3GAT3 causes JDSSDHD	632	0.577	0.009	1.4e-14
Defective B4GALT7 causes EDS, progeroid type	632	0.577	0.009	1.4e-14
Formation of TC-NER Pre-Incision Complex	513	0.576	0.009	1.4e-14
Synthesis of bile acids and bile salts	489	0.576	0.009	1.5e-14
Pyrimidine metabolism	452	0.576	0.009	1.5e-14
DARPP-32 events	619	0.576	0.009	1.6e-14
RNA Polymerase III Transcription Termination	364	0.576	0.009	1.6e-14
Cross-presentation of soluble exogenous antigens (endosomes)	429	0.576	0.009	1.7e-14
HSF1-dependent transactivation	536	0.576	0.009	1.7e-14
Base Excision Repair	508	0.576	0.009	1.8e-14
Resolution of Abasic Sites (AP sites)	508	0.576	0.009	1.8e-14
Trafficking of GluR2-containing AMPA receptors	542	0.576	0.009	2e-14
Integrin alphaIIb beta3 signaling	531	0.576	0.009	2.1e-14
Rev-mediated nuclear export of HIV RNA	394	0.576	0.009	2.1e-14
Intraflagellar transport	701	0.576	0.009	2.2e-14
Regulation of FZD by ubiquitination	389	0.576	0.009	2.2e-14
Formation of HIV elongation complex in the absence of HIV Tat	410	0.575	0.009	2.2e-14
Formation of RNA Pol II elongation complex	410	0.575	0.009	2.2e-14
RNA Polymerase II Transcription Elongation	410	0.575	0.009	2.2e-14
Amino acid transport across the plasma membrane	470	0.575	0.009	2.3e-14
Defective EXT1 causes exostoses 1, TRPS2 and CHDS	554	0.575	0.009	2.4e-14
Defective EXT2 causes exostoses 2	554	0.575	0.009	2.4e-14
Signaling by BMP	399	0.575	0.009	2.6e-14
Export of Viral Ribonucleoproteins from Nucleus	377	0.575	0.009	2.8e-14
Signaling by Hippo	436	0.575	0.009	2.8e-14
NEP/NS2 Interacts with the Cellular Export Machinery	374	0.575	0.009	3.2e-14
Interactions of Vpr with host cellular proteins	407	0.574	0.009	3.7e-14
Syndecan interactions	517	0.574	0.009	4.1e-14
Activation of BH3-only proteins	410	0.574	0.009	4.3e-14
Signal transduction by L1	539	0.574	0.009	4.4e-14
Transport of the SLBP Dependant Mature mRNA	397	0.574	0.009	4.5e-14
Acyl chain remodelling of PC	388	0.574	0.009	4.7e-14
Disassembly of the destruction complex and recruitment of AXIN to the membrane	360	0.574	0.009	4.8e-14
Viral Messenger RNA Synthesis	479	0.574	0.009	4.8e-14
Serotonin Neurotransmitter Release Cycle	575	0.574	0.009	4.8e-14
NOD1/2 Signaling Pathway	411	0.574	0.009	4.9e-14
Downregulation of SMAD2/3:SMAD4 transcriptional activity	363	0.574	0.009	5.2e-14
Formation of HIV-1 elongation complex containing HIV-1 Tat	379	0.573	0.009	5.8e-14
HIV Transcription Elongation	379	0.573	0.009	5.8e-14
Tat-mediated elongation of the HIV-1 transcript	379	0.573	0.009	5.8e-14
TNF signaling	457	0.573	0.009	5.9e-14
Nuclear import of Rev protein	388	0.573	0.009	5.9e-14
Sema3A PAK dependent Axon repulsion	457	0.573	0.009	6.7e-14
Vpr-mediated nuclear import of PICs	400	0.573	0.009	7.6e-14
ZBP1(DAI) mediated induction of type I IFNs	407	0.572	0.009	8.6e-14
SMAD2/SMAD3:SMAD4 heterotrimer regulates transcription	378	0.572	0.009	9.4e-14
Mitochondrial protein import	486	0.572	0.009	9.7e-14
GABA synthesis, release, reuptake and degradation	473	0.572	0.009	9.8e-14
Nuclear Events (kinase and transcription factor activation)	363	0.572	0.009	1e-13
RA biosynthesis pathway	450	0.572	0.009	1.1e-13
Negative regulation of FGFR1 signaling	446	0.572	0.009	1.1e-13
Sema4D in semaphorin signaling	412	0.572	0.009	1.1e-13
DNA strand elongation	454	0.572	0.009	1.2e-13
Energy dependent regulation of mTOR by LKB1-AMPK	438	0.572	0.009	1.2e-13
Metabolism of steroid hormones	493	0.572	0.009	1.2e-13
Regulation of Glucokinase by Glucokinase Regulatory Protein	373	0.572	0.009	1.3e-13
NICD traffics to nucleus	359	0.571	0.009	1.4e-13
Notch-HLH transcription pathway	359	0.571	0.009	1.4e-13
Transport of the SLBP independent Mature mRNA	385	0.571	0.009	1.4e-13
Glucagon-type ligand receptors	479	0.571	0.009	1.4e-13
Tight junction interactions	537	0.571	0.009	1.4e-13
Regulation of TP53 Expression and Degradation	494	0.571	0.009	1.5e-13
Negative regulation of FGFR4 signaling	400	0.571	0.009	1.7e-13
Transferrin endocytosis and recycling	434	0.571	0.009	1.8e-13
Translesion synthesis by Y family DNA polymerases bypasses lesions on DNA template	492	0.57	0.009	2e-13
Downregulation of TGF-beta receptor signaling	397	0.57	0.009	2.1e-13
G-protein activation	497	0.57	0.009	2.1e-13
PIWI-interacting RNA (piRNA) biogenesis	351	0.57	0.009	2.1e-13
Elevation of cytosolic Ca2+ levels	524	0.57	0.009	2.2e-13
Synthesis of bile acids and bile salts via 7alpha-hydroxycholesterol	442	0.57	0.009	2.3e-13
E2F mediated regulation of DNA replication	372	0.57	0.009	2.5e-13
PERK regulates gene expression	388	0.57	0.009	2.5e-13
Nonhomologous End-Joining (NHEJ)	557	0.569	0.009	3.2e-13
Glutathione conjugation	406	0.569	0.009	3.3e-13
Insulin receptor recycling	381	0.569	0.009	3.5e-13
Na+/Cl- dependent neurotransmitter transporters	403	0.569	0.009	3.5e-13
Fatty Acids bound to GPR40 (FFAR1) regulate insulin secretion	299	0.569	0.009	3.7e-13
Free fatty acids regulate insulin secretion	299	0.569	0.009	3.7e-13
Transport of Ribonucleoproteins into the Host Nucleus	375	0.569	0.009	3.8e-13
Mitochondrial tRNA aminoacylation	398	0.569	0.009	3.9e-13
Activation of Rac	471	0.569	0.009	4.2e-13
Extension of Telomeres	366	0.569	0.009	4.6e-13
Ephrin signaling	454	0.569	0.009	4.6e-13
Termination of O-glycan biosynthesis	550	0.569	0.009	4.6e-13
Purine metabolism	548	0.568	0.009	5.1e-13
TNFs bind their physiological receptors	302	0.568	0.009	5.1e-13
TAK1 activates NFkB by phosphorylation and activation of IKKs complex	448	0.568	0.009	5.2e-13
The canonical retinoid cycle in rods (twilight vision)	354	0.568	0.009	5.4e-13
Tie2 Signaling	378	0.568	0.009	5.4e-13
Netrin mediated repulsion signals	547	0.568	0.009	5.6e-13
Constitutive Signaling by AKT1 E17K in Cancer	333	0.568	0.009	5.8e-13
Mitophagy	451	0.568	0.009	6.4e-13
Pink/Parkin Mediated Mitophagy	451	0.568	0.009	6.4e-13
Post-Elongation Processing of Intronless pre-mRNA	425	0.568	0.009	6.5e-13
Processing of Capped Intronless Pre-mRNA	425	0.568	0.009	6.5e-13
CD209 (DC-SIGN) signaling	344	0.568	0.009	7.1e-13
Activation of Matrix Metalloproteinases	432	0.567	0.009	7.3e-13
Negative regulators of RIG-I/MDA5 signaling	383	0.567	0.009	7.3e-13
Sodium/Calcium exchangers	437	0.567	0.0091	7.8e-13
FCGR activation	343	0.567	0.0091	7.9e-13
Activation of ATR in response to replication stress	509	0.567	0.0091	8e-13
Negative regulation of FGFR2 signaling	449	0.567	0.0091	8.4e-13
PRC2 methylates histones and DNA	343	0.567	0.0091	8.8e-13
Amino acid synthesis and interconversion (transamination)	335	0.567	0.0091	9e-13
Synthesis of Leukotrienes (LT) and Eoxins (EX)	294	0.567	0.0091	9.1e-13
Activation of the pre-replicative complex	322	0.567	0.0091	9.3e-13
Defects in vitamin and cofactor metabolism	432	0.567	0.0091	9.4e-13
Cooperation of Prefoldin and TriC/CCT in actin and tubulin folding	298	0.567	0.0091	9.4e-13
Nef and signal transduction	391	0.567	0.0091	1e-12
HSF1 activation	336	0.567	0.0091	1e-12
HDACs deacetylate histones	411	0.567	0.0091	1e-12
CTLA4 inhibitory signaling	342	0.567	0.0091	1.1e-12
ATF4 activates genes	366	0.566	0.0091	1.2e-12
Intrinsic Pathway of Fibrin Clot Formation	353	0.566	0.0091	1.3e-12
Physiological factors	276	0.566	0.0091	1.3e-12
Synthesis and interconversion of nucleotide di- and triphosphates	378	0.566	0.0091	1.3e-12
Diseases associated with the TLR signaling cascade	329	0.566	0.0091	1.3e-12
Diseases of Immune System	329	0.566	0.0091	1.3e-12
Adenylate cyclase inhibitory pathway	382	0.566	0.0091	1.3e-12
Inhibition of adenylate cyclase pathway	382	0.566	0.0091	1.3e-12
RNA Polymerase III Transcription Initiation	416	0.566	0.0091	1.4e-12
Regulation of TP53 Degradation	460	0.566	0.0091	1.4e-12
CD28 dependent PI3K/Akt signaling	366	0.566	0.0091	1.5e-12
HDMs demethylate histones	393	0.566	0.0091	1.5e-12
TRAF6 mediated NF-kB activation	351	0.566	0.0091	1.5e-12
HDL-mediated lipid transport	348	0.566	0.0091	1.5e-12
CLEC7A (Dectin-1) induces NFAT activation	388	0.566	0.0091	1.5e-12
Insulin processing	592	0.566	0.0091	1.7e-12
Import of palmitoyl-CoA into the mitochondrial matrix	240	0.566	0.0091	1.7e-12
NOTCH2 intracellular domain regulates transcription	296	0.565	0.0091	1.7e-12
Negative regulation of FGFR3 signaling	383	0.565	0.0091	1.7e-12
Synthesis of PC	411	0.565	0.0091	1.8e-12
Activation of SMO	325	0.565	0.0091	1.9e-12
RMTs methylate histone arginines	462	0.565	0.0091	1.9e-12
FGFR2 mutant receptor activation	373	0.565	0.0091	1.9e-12
Regulation of Insulin-like Growth Factor (IGF) transport and uptake by Insulin-like Growth Factor Binding Proteins (IGFBPs)	352	0.565	0.0091	2e-12
CHL1 interactions	411	0.565	0.0091	2e-12
ERK/MAPK targets	314	0.565	0.0091	2e-12
Cobalamin (Cbl, vitamin B12) transport and metabolism	378	0.565	0.0091	2.1e-12
Activation of Ca-permeable Kainate Receptor	449	0.565	0.0091	2.3e-12
Ionotropic activity of Kainate Receptors	449	0.565	0.0091	2.3e-12
Regulation of signaling by CBL	430	0.565	0.0091	2.3e-12
TP53 Regulates Transcription of Genes Involved in Cytochrome C Release	332	0.565	0.0091	2.4e-12
Formation of the Early Elongation Complex	308	0.565	0.0091	2.6e-12
Formation of the HIV-1 Early Elongation Complex	308	0.565	0.0091	2.6e-12
RIP-mediated NFkB activation via ZBP1	333	0.564	0.0091	2.8e-12
Glyoxylate metabolism and glycine degradation	457	0.564	0.0091	2.9e-12
mRNA Capping	309	0.564	0.0091	3.2e-12
Ca2+ activated K+ channels	418	0.564	0.0091	3.3e-12
Signaling by NODAL	258	0.563	0.0091	4.5e-12
Termination of translesion DNA synthesis	411	0.563	0.0091	4.8e-12
VxPx cargo-targeting to cilium	453	0.563	0.0091	4.8e-12
WNT ligand biogenesis and trafficking	306	0.563	0.0091	4.9e-12
N-Glycan antennae elongation	439	0.563	0.0091	5e-12
Platelet Adhesion to exposed collagen	332	0.563	0.0091	5.3e-12
Chemokine receptors bind chemokines	533	0.563	0.0091	5.5e-12
NGF processing	213	0.563	0.0091	5.5e-12
Depolymerisation of the Nuclear Lamina	363	0.563	0.0091	5.5e-12
Detoxification of Reactive Oxygen Species	404	0.563	0.0091	5.6e-12
RNA Polymerase I Promoter Escape	354	0.563	0.0091	5.8e-12
Common Pathway of Fibrin Clot Formation	396	0.562	0.0091	6.5e-12
Miscellaneous transport and binding events	393	0.562	0.0091	6.6e-12
Formation of the ternary complex, and subsequently, the 43S complex	387	0.562	0.0091	6.8e-12
Acyl chain remodelling of PG	213	0.562	0.0091	6.9e-12
Sulfur amino acid metabolism	483	0.562	0.0091	7.2e-12
Telomere C-strand (Lagging Strand) Synthesis	324	0.562	0.0091	7.2e-12
The activation of arylsulfatases	371	0.562	0.0091	7.4e-12
TP53 regulates transcription of additional cell cycle genes whose exact role in the p53 pathway remain uncertain	302	0.562	0.0091	7.6e-12
Adenylate cyclase activating pathway	315	0.562	0.0091	8e-12
Fanconi Anemia Pathway	357	0.562	0.0091	8.3e-12
Growth hormone receptor signaling	360	0.562	0.0091	9e-12
TRAF6 mediated IRF7 activation	282	0.562	0.0091	9.4e-12
Deposition of new CENPA-containing nucleosomes at the centromere	460	0.562	0.0091	9.7e-12
Nucleosome assembly	460	0.562	0.0091	9.7e-12
RNA Pol II CTD phosphorylation and interaction with CE	296	0.561	0.0091	1e-11
RNA Pol II CTD phosphorylation and interaction with CE	296	0.561	0.0091	1e-11
Acetylcholine Neurotransmitter Release Cycle	414	0.561	0.0091	1.1e-11
RAF activation	338	0.561	0.0091	1.1e-11
Signaling by FGFR3 in disease	332	0.561	0.0091	1.1e-11
Signaling by FGFR3 point mutants in cancer	332	0.561	0.0091	1.1e-11
Ligand-independent caspase activation via DCC	431	0.561	0.0091	1.2e-11
ADP signalling through P2Y purinoceptor 12	398	0.561	0.0091	1.2e-11
RNA Polymerase I Transcription Termination	368	0.561	0.0091	1.3e-11
Norepinephrine Neurotransmitter Release Cycle	435	0.561	0.0091	1.3e-11
DNA Damage Recognition in GG-NER	340	0.561	0.0091	1.3e-11
Reduction of cytosolic Ca++ levels	357	0.561	0.0091	1.5e-11
Synthesis of PE	235	0.56	0.0091	1.6e-11
Repression of WNT target genes	287	0.56	0.0091	2e-11
Signaling by cytosolic FGFR1 fusion mutants	367	0.56	0.0091	2.1e-11
Resolution of AP sites via the multiple-nucleotide patch replacement pathway	364	0.56	0.0091	2.2e-11
Inactivation of Cdc42 and Rac	352	0.56	0.0091	2.3e-11
p130Cas linkage to MAPK signaling for integrins	299	0.56	0.0091	2.3e-11
SHC-mediated cascade:FGFR4	306	0.559	0.0091	2.5e-11
Attenuation phase	308	0.559	0.0091	2.5e-11
Lagging Strand Synthesis	308	0.559	0.0091	2.6e-11
Role of second messengers in netrin-1 signaling	515	0.559	0.0091	2.6e-11
Mismatch Repair	298	0.559	0.0091	2.7e-11
Acyl chain remodelling of PE	307	0.559	0.0091	2.7e-11
Cyclin A/B1 associated events during G2/M transition	244	0.559	0.0091	2.7e-11
TNFR1-induced NFkappaB signaling pathway	297	0.559	0.0091	3e-11
Regulation of Complement cascade	354	0.559	0.0091	3.1e-11
NOTCH2 Activation and Transmission of Signal to the Nucleus	259	0.559	0.0091	3.2e-11
RHO GTPases activate CIT	259	0.559	0.0091	3.3e-11
Gap junction trafficking and regulation	409	0.559	0.0091	3.4e-11
Recognition of DNA damage by PCNA-containing replication complex	377	0.559	0.0091	3.4e-11
Recycling of bile acids and salts	308	0.559	0.0091	3.5e-11
Cell-extracellular matrix interactions	282	0.559	0.0091	3.6e-11
Citric acid cycle (TCA cycle)	359	0.559	0.0091	3.6e-11
Release of Hh-Np from the secreting cell	299	0.558	0.0091	3.7e-11
Initial triggering of complement	306	0.558	0.0091	4.1e-11
LGI-ADAM interactions	271	0.558	0.0091	4.7e-11
Regulation of KIT signaling	374	0.558	0.0091	5e-11
Surfactant metabolism	333	0.558	0.0091	5e-11
Condensation of Prophase Chromosomes	352	0.558	0.0091	5.2e-11
Gap-filling DNA repair synthesis and ligation in GG-NER	322	0.558	0.0091	5.3e-11
RAF-independent MAPK1/3 activation	309	0.558	0.0091	5.4e-11
RHO GTPases activate PAKs	321	0.558	0.0091	5.6e-11
Hyaluronan metabolism	276	0.558	0.0091	5.6e-11
Prefoldin mediated transfer of substrate to CCT/TriC	251	0.557	0.0091	6e-11
Fertilization	278	0.557	0.0091	6.1e-11
Reproduction	278	0.557	0.0091	6.1e-11
SHC-mediated cascade:FGFR1	298	0.557	0.0091	6.2e-11
Constitutive Signaling by Ligand-Responsive EGFR Cancer Variants	263	0.557	0.0091	6.3e-11
Signaling by EGFR in Cancer	263	0.557	0.0091	6.3e-11
Signaling by Ligand-Responsive EGFR Variants in Cancer	263	0.557	0.0091	6.3e-11
Mismatch repair (MMR) directed by MSH2:MSH6 (MutSalpha)	261	0.557	0.0091	6.4e-11
GRB2:SOS provides linkage to MAPK signaling for Integrins	310	0.557	0.0091	6.5e-11
Dectin-2 family	263	0.557	0.0091	7.8e-11
Metal ion SLC transporters	365	0.557	0.0091	8e-11
Phosphorylation of CD3 and TCR zeta chains	357	0.557	0.0091	8e-11
Mismatch repair (MMR) directed by MSH2:MSH3 (MutSbeta)	281	0.557	0.0091	8.5e-11
Activated PKN1 stimulates transcription of AR (androgen receptor) regulated genes KLK2 and KLK3	315	0.557	0.0091	8.7e-11
Incretin synthesis, secretion, and inactivation	316	0.556	0.0091	1.2e-10
TGF-beta receptor signaling in EMT (epithelial to mesenchymal transition)	275	0.556	0.0091	1.2e-10
Metabolism of nitric oxide	320	0.556	0.0091	1.3e-10
eNOS activation and regulation	320	0.556	0.0091	1.3e-10
Interleukin-6 family signaling	340	0.556	0.0091	1.3e-10
GABA A receptor activation	328	0.556	0.0091	1.3e-10
Defensins	288	0.555	0.0091	1.6e-10
WNT5A-dependent internalization of FZD4	344	0.555	0.0091	1.6e-10
Phase 4 - resting membrane potential	364	0.555	0.0091	1.8e-10
Apoptotic cleavage of cell adhesion proteins	282	0.555	0.0091	1.8e-10
Basigin interactions	307	0.554	0.0091	2.4e-10
Mitotic Spindle Checkpoint	240	0.554	0.0091	2.4e-10
SHC-mediated cascade:FGFR2	355	0.554	0.0091	2.5e-10
Metabolism of folate and pterines	295	0.554	0.0091	2.7e-10
Prostacyclin signalling through prostacyclin receptor	300	0.554	0.0091	3.2e-10
Organic cation/anion/zwitterion transport	442	0.554	0.0091	3.2e-10
Regulation of Commissural axon pathfinding by Slit and Robo	396	0.553	0.0091	3.4e-10
Activation of PPARGC1A (PGC-1alpha) by phosphorylation	178	0.553	0.0091	3.4e-10
Retrograde neurotrophin signalling	348	0.553	0.0091	3.7e-10
TRAF6 mediated induction of TAK1 complex	240	0.553	0.0091	3.8e-10
Formation of tubulin folding intermediates by CCT/TriC	235	0.553	0.0091	3.8e-10
Budding and maturation of HIV virion	328	0.553	0.0091	3.8e-10
Cellular response to hypoxia	336	0.553	0.0091	4.2e-10
Regulation of Hypoxia-inducible Factor (HIF) by oxygen	336	0.553	0.0091	4.2e-10
Negative regulation of TCF-dependent signaling by WNT ligand antagonists	299	0.553	0.0091	4.4e-10
CREB phosphorylation	178	0.553	0.0091	4.8e-10
PCNA-Dependent Long Patch Base Excision Repair	312	0.552	0.0091	5.2e-10
BBSome-mediated cargo-targeting to cilium	375	0.552	0.0091	5.4e-10
Synthesis of Prostaglandins (PG) and Thromboxanes (TX)	221	0.552	0.0091	5.6e-10
TP53 Regulates Transcription of Caspase Activators and Caspases	224	0.552	0.0091	5.7e-10
Elongation arrest and recovery	288	0.552	0.0091	5.9e-10
HIV elongation arrest and recovery	288	0.552	0.0091	5.9e-10
Pausing and recovery of HIV elongation	288	0.552	0.0091	5.9e-10
Processing of Intronless Pre-mRNAs	290	0.552	0.0091	5.9e-10
Removal of the Flap Intermediate	186	0.552	0.0091	6e-10
PD-1 signaling	319	0.552	0.0091	6.9e-10
Synthesis, secretion, and inactivation of Glucagon-like Peptide-1 (GLP-1)	273	0.552	0.0091	7.2e-10
activated TAK1 mediates p38 MAPK activation	285	0.551	0.0091	9.1e-10
Constitutive Signaling by EGFRvIII	244	0.551	0.0091	9.1e-10
Signaling by EGFRvIII in Cancer	244	0.551	0.0091	9.1e-10
Regulation of TNFR1 signaling	268	0.551	0.0091	9.2e-10
Beta-catenin phosphorylation cascade	213	0.551	0.0091	9.2e-10
RHO GTPases Activate ROCKs	249	0.551	0.0091	9.2e-10
Transport of organic anions	288	0.551	0.0091	9.3e-10
Processive synthesis on the lagging strand	215	0.551	0.0091	9.4e-10
FGFR2 alternative splicing	246	0.551	0.0091	1e-09
Pyrimidine catabolism	265	0.551	0.0091	1e-09
Activation of IRF3/IRF7 mediated by TBK1/IKK epsilon	205	0.551	0.0091	1.1e-09
Inflammasomes	340	0.551	0.0091	1.1e-09
G0 and Early G1	283	0.551	0.0091	1.1e-09
TNF receptor superfamily (TNFSF) members mediating non-canonical NF-kB pathway	209	0.551	0.0091	1.2e-09
RNA Polymerase III Transcription Initiation From Type 3 Promoter	294	0.551	0.0091	1.2e-09
RNA Polymerase III Transcription Initiation From Type 1 Promoter	326	0.55	0.0091	1.2e-09
Pausing and recovery of Tat-mediated HIV elongation	257	0.55	0.0091	1.2e-09
Tat-mediated HIV elongation arrest and recovery	257	0.55	0.0091	1.2e-09
Regulation of innate immune responses to cytosolic DNA	172	0.55	0.0091	1.3e-09
Role of Abl in Robo-Slit signaling	315	0.55	0.0091	1.3e-09
Vitamin D (calciferol) metabolism	212	0.55	0.0091	1.3e-09
Antigen Presentation: Folding, assembly and peptide loading of class I MHC	412	0.55	0.0091	1.5e-09
Downregulation of ERBB2:ERBB3 signaling	340	0.55	0.0091	1.5e-09
SIRT1 negatively regulates rRNA Expression	205	0.55	0.0091	1.7e-09
ABC transporters in lipid homeostasis	192	0.55	0.0091	1.8e-09
FGFR2 ligand binding and activation	277	0.55	0.0091	1.8e-09
TP53 regulates transcription of several additional cell death genes whose specific roles in p53-dependent apoptosis remain uncertain	264	0.549	0.0091	1.9e-09
Deadenylation of mRNA	293	0.549	0.0091	1.9e-09
TRAF3-dependent IRF activation pathway	153	0.549	0.0091	2.1e-09
Neurotoxicity of clostridium toxins	347	0.549	0.0091	2.3e-09
Keratan sulfate degradation	161	0.549	0.0091	2.3e-09
Oncogene Induced Senescence	332	0.549	0.0091	2.4e-09
Regulation of gene expression in beta cells	237	0.549	0.0091	2.5e-09
Organic cation transport	420	0.549	0.0091	2.5e-09
APC-Cdc20 mediated degradation of Nek2A	217	0.549	0.0091	2.5e-09
Gap junction trafficking	361	0.549	0.0091	2.5e-09
DEx/H-box helicases activate type I IFN and inflammatory cytokines production	236	0.549	0.0091	2.6e-09
Misspliced GSK3beta mutants stabilize beta-catenin	205	0.549	0.0091	2.7e-09
S33 mutants of beta-catenin aren't phosphorylated	205	0.549	0.0091	2.7e-09
S37 mutants of beta-catenin aren't phosphorylated	205	0.549	0.0091	2.7e-09
S45 mutants of beta-catenin aren't phosphorylated	205	0.549	0.0091	2.7e-09
T41 mutants of beta-catenin aren't phosphorylated	205	0.549	0.0091	2.7e-09
phosphorylation site mutants of CTNNB1 are not targeted to the proteasome by the destruction complex	205	0.549	0.0091	2.7e-09
Synthesis of bile acids and bile salts via 27-hydroxycholesterol	277	0.549	0.0091	2.8e-09
IKK complex recruitment mediated by RIP1	225	0.548	0.0091	2.9e-09
Hyaluronan uptake and degradation	216	0.548	0.0091	3e-09
Biotin transport and metabolism	253	0.548	0.0091	3.4e-09
RNA Polymerase III Transcription Initiation From Type 2 Promoter	300	0.548	0.0091	3.6e-09
Synthesis of PIPs at the Golgi membrane	321	0.548	0.0091	3.8e-09
ERCC6 (CSB) and EHMT2 (G9a) positively regulate rRNA expression	285	0.548	0.0091	3.8e-09
Regulation of cytoskeletal remodeling and cell spreading by IPP complex components	201	0.548	0.0091	3.8e-09
Metabolism of porphyrins	227	0.548	0.0091	3.9e-09
eNOS activation	175	0.547	0.0091	4.6e-09
PLC-mediated hydrolysis of PIP2	163	0.547	0.0091	4.7e-09
Amine-derived hormones	300	0.547	0.0091	4.9e-09
JNK (c-Jun kinases) phosphorylation and activation mediated by activated human TAK1	313	0.547	0.0091	5e-09
FGFR1 ligand binding and activation	233	0.547	0.0091	5e-09
p75NTR signals via NF-kB	186	0.547	0.0091	5e-09
TP53 Regulates Transcription of Death Receptors and Ligands	170	0.547	0.0091	5e-09
IL-6-type cytokine receptor ligand interactions	231	0.547	0.0091	5.2e-09
Signaling by TGF-beta Receptor Complex in Cancer	185	0.547	0.0091	5.3e-09
IRF3-mediated induction of type I IFN	181	0.547	0.0091	5.3e-09
Beta defensins	207	0.547	0.0091	5.4e-09
Pyruvate metabolism	330	0.547	0.0091	5.4e-09
Post-chaperonin tubulin folding pathway	239	0.547	0.0091	6e-09
Metabolism of Angiotensinogen to Angiotensins	246	0.547	0.0091	6e-09
Defective C1GALT1C1 causes Tn polyagglutination syndrome (TNPS)	248	0.547	0.0091	6.2e-09
NRIF signals cell death from the nucleus	189	0.547	0.0091	6.6e-09
Scavenging of heme from plasma	200	0.547	0.0091	6.8e-09
APC/C:Cdc20 mediated degradation of Cyclin B	201	0.546	0.0091	7e-09
Butyrate Response Factor 1 (BRF1) binds and destabilizes mRNA	194	0.546	0.0091	7.1e-09
Regulation of TP53 Activity through Acetylation	219	0.546	0.0091	7.9e-09
WNT5A-dependent internalization of FZD2, FZD5 and ROR2	311	0.546	0.0091	7.9e-09
STING mediated induction of host immune responses	209	0.546	0.0091	8.3e-09
Cholesterol biosynthesis	303	0.546	0.0091	8.6e-09
Post-translational modification: synthesis of GPI-anchored proteins	280	0.546	0.0091	8.7e-09
Aflatoxin activation and detoxification	176	0.546	0.0091	9.6e-09
mTORC1-mediated signalling	284	0.546	0.0091	1e-08
Cytosolic tRNA aminoacylation	329	0.545	0.0091	1.1e-08
Signaling by NOTCH1 HD Domain Mutants in Cancer	180	0.545	0.0091	1.1e-08
Constitutive Signaling by NOTCH1 HD Domain Mutants	180	0.545	0.0091	1.1e-08
TGFBR1 KD Mutants in Cancer	172	0.545	0.0091	1.2e-08
Loss of Function of TGFBR1 in Cancer	172	0.545	0.0091	1.2e-08
Creation of C4 and C2 activators	204	0.545	0.0091	1.2e-08
Ligand-dependent caspase activation	230	0.545	0.0091	1.4e-08
Removal of the Flap Intermediate from the C-strand	151	0.545	0.0091	1.5e-08
Translocation of ZAP-70 to Immunological synapse	269	0.544	0.0091	1.7e-08
AKT phosphorylates targets in the cytosol	168	0.544	0.0091	1.7e-08
Methylation	276	0.544	0.0091	1.7e-08
Eicosanoids	164	0.544	0.0091	1.7e-08
Endosomal Sorting Complex Required For Transport (ESCRT)	270	0.544	0.0091	1.8e-08
Nicotinate metabolism	226	0.544	0.0091	1.8e-08
Regulation of TP53 Activity through Methylation	247	0.544	0.0091	1.8e-08
Regulation of IFNG signaling	234	0.544	0.0091	1.8e-08
Initiation of Nuclear Envelope Reformation	202	0.544	0.0091	2e-08
Nuclear Envelope Reassembly	202	0.544	0.0091	2e-08
Hormone-sensitive lipase (HSL)-mediated triacylglycerol hydrolysis	266	0.544	0.0091	2e-08
truncated APC mutants destabilize the destruction complex	191	0.544	0.0091	2.1e-08
Truncations of AMER1 destabilize the destruction complex	191	0.544	0.0091	2.1e-08
AXIN mutants destabilize the destruction complex, activating WNT signaling	191	0.544	0.0091	2.1e-08
AXIN missense mutants destabilize the destruction complex	191	0.544	0.0091	2.1e-08
APC truncation mutants have impaired AXIN binding	191	0.544	0.0091	2.1e-08
AMER1 mutants destabilize the destruction complex	191	0.544	0.0091	2.1e-08
Eicosanoid ligand-binding receptors	206	0.544	0.0091	2.1e-08
Dermatan sulfate biosynthesis	199	0.544	0.0091	2.4e-08
Facilitative Na+-independent glucose transporters	223	0.544	0.0091	2.5e-08
The NLRP3 inflammasome	217	0.543	0.0091	2.6e-08
RSK activation	122	0.543	0.0091	2.6e-08
MAP3K8 (TPL2)-dependent MAPK1/3 activation	222	0.543	0.0091	3e-08
Defective GALNT12 causes colorectal cancer 1 (CRCS1)	216	0.543	0.0091	3.4e-08
Defective GALNT3 causes familial hyperphosphatemic tumoral calcinosis (HFTC)	216	0.543	0.0091	3.4e-08
Inhibition of the proteolytic activity of APC/C required for the onset of anaphase by mitotic spindle checkpoint components	185	0.543	0.0091	3.4e-08
Inactivation of APC/C via direct inhibition of the APC/C complex	185	0.543	0.0091	3.4e-08
Oxygen-dependent proline hydroxylation of Hypoxia-inducible Factor Alpha	247	0.543	0.0091	3.5e-08
Acyl chain remodelling of PS	193	0.543	0.0091	3.6e-08
Abortive elongation of HIV-1 transcript in the absence of Tat	199	0.543	0.0091	3.6e-08
Processive synthesis on the C-strand of the telomere	180	0.543	0.0091	3.6e-08
Advanced glycosylation endproduct receptor signaling	228	0.543	0.0091	3.7e-08
BH3-only proteins associate with and inactivate anti-apoptotic BCL-2 members	113	0.543	0.0091	3.9e-08
Phase 3 - rapid repolarisation	208	0.542	0.0091	4e-08
CD28 dependent Vav1 pathway	211	0.542	0.0091	4.1e-08
GLI proteins bind promoters of Hh responsive genes to promote transcription	167	0.542	0.0091	4.3e-08
Acyl chain remodelling of PI	189	0.542	0.0091	4.5e-08
NF-kB is activated and signals survival	150	0.542	0.0091	4.6e-08
Dissolution of Fibrin Clot	257	0.542	0.0091	4.6e-08
Lysine catabolism	264	0.542	0.0091	4.8e-08
PECAM1 interactions	221	0.542	0.0091	5e-08
Tristetraprolin (TTP, ZFP36) binds and destabilizes mRNA	193	0.542	0.0091	5.2e-08
Lysosphingolipid and LPA receptors	162	0.542	0.0091	5.4e-08
Regulated Necrosis	179	0.542	0.0091	5.5e-08
RIPK1-mediated regulated necrosis	179	0.542	0.0091	5.5e-08
Formation of ATP by chemiosmotic coupling	152	0.542	0.0091	5.9e-08
Defects in cobalamin (B12) metabolism	238	0.542	0.0091	6e-08
Packaging Of Telomere Ends	163	0.541	0.0091	6.1e-08
Downregulation of ERBB4 signaling	235	0.541	0.0091	6.2e-08
Signaling by FGFR2 IIIa TM	211	0.541	0.0091	6.3e-08
MyD88 deficiency (TLR2/4)	190	0.541	0.0091	7.4e-08
IRAK4 deficiency (TLR2/4)	190	0.541	0.0091	7.4e-08
Mitochondrial iron-sulfur cluster biogenesis	223	0.541	0.0091	7.5e-08
MicroRNA (miRNA) biogenesis	241	0.541	0.0091	8.5e-08
G1/S-Specific Transcription	194	0.541	0.0091	8.6e-08
FGFR4 ligand binding and activation	187	0.541	0.0091	8.7e-08
TGFBR2 Kinase Domain Mutants in Cancer	111	0.541	0.0091	8.9e-08
TGFBR1 LBD Mutants in Cancer	111	0.541	0.0091	8.9e-08
Loss of Function of TGFBR2 in Cancer	111	0.541	0.0091	8.9e-08
Synthesis, secretion, and deacylation of Ghrelin	247	0.54	0.0091	9.4e-08
Translesion Synthesis by POLH	243	0.54	0.0091	9.9e-08
Formation of Senescence-Associated Heterochromatin Foci (SAHF)	194	0.54	0.0091	1e-07
POU5F1 (OCT4), SOX2, NANOG activate genes related to proliferation	173	0.54	0.0091	1.1e-07
IRF3 mediated activation of type 1 IFN	96	0.54	0.0091	1.1e-07
Spry regulation of FGF signaling	179	0.54	0.0091	1.1e-07
Hormone ligand-binding receptors	225	0.54	0.0091	1.2e-07
Receptor-ligand binding initiates the second proteolytic cleavage of Notch receptor	169	0.54	0.0091	1.4e-07
Formyl peptide receptors bind formyl peptides and many other ligands	163	0.539	0.0091	1.5e-07
SHC-mediated cascade:FGFR3	235	0.539	0.0091	1.5e-07
DNA methylation	162	0.539	0.0091	1.5e-07
Interleukin-7 signaling	178	0.539	0.0091	1.6e-07
p75NTR recruits signalling complexes	136	0.539	0.0091	1.7e-07
Regulation of IFNA signaling	241	0.539	0.0091	1.8e-07
Regulation of gene expression in late stage (branching morphogenesis) pancreatic bud precursor cells	137	0.539	0.0091	1.8e-07
Leading Strand Synthesis	203	0.539	0.0091	1.9e-07
Polymerase switching	203	0.539	0.0091	1.9e-07
Polymerase switching on the C-strand of the telomere	203	0.539	0.0091	1.9e-07
Digestion of dietary lipid	277	0.539	0.0091	1.9e-07
Type I hemidesmosome assembly	216	0.539	0.0091	2e-07
p38MAPK events	140	0.539	0.0091	2.1e-07
Heme biosynthesis	147	0.539	0.0091	2.1e-07
RHO GTPases activate IQGAPs	258	0.539	0.0091	2.1e-07
Uptake and function of anthrax toxins	174	0.538	0.0091	2.3e-07
Zinc transporters	236	0.538	0.0091	2.4e-07
SUMOylation of transcription factors	175	0.538	0.0091	2.6e-07
Beta-oxidation of pristanoyl-CoA	229	0.538	0.0091	2.6e-07
Synthesis of glycosylphosphatidylinositol (GPI)	195	0.538	0.0091	2.7e-07
Purine salvage	213	0.538	0.0091	2.8e-07
Sodium/Proton exchangers	229	0.538	0.0091	2.8e-07
Androgen biosynthesis	224	0.538	0.0091	2.8e-07
Platelet sensitization by LDL	223	0.538	0.0091	3.1e-07
CREB phosphorylation through the activation of Adenylate Cyclase	182	0.538	0.0091	3.1e-07
GDP-fucose biosynthesis	149	0.538	0.0091	3.1e-07
alpha-linolenic (omega3) and linoleic (omega6) acid metabolism	213	0.538	0.0091	3.1e-07
alpha-linolenic acid (ALA) metabolism	213	0.538	0.0091	3.1e-07
Early Phase of HIV Life Cycle	200	0.538	0.0091	3.2e-07
AMPK inhibits chREBP transcriptional activation activity	141	0.538	0.0091	3.3e-07
Polo-like kinase mediated events	196	0.538	0.0091	3.4e-07
Phosphorylation of the APC/C	187	0.537	0.0091	3.5e-07
Golgi Cisternae Pericentriolar Stack Reorganization	195	0.537	0.0091	3.5e-07
Tandem pore domain potassium channels	286	0.537	0.0091	3.5e-07
Activation of the AP-1 family of transcription factors	194	0.537	0.0091	3.6e-07
EGFR Transactivation by Gastrin	255	0.537	0.0091	3.8e-07
Activation of PUMA and translocation to mitochondria	127	0.537	0.0091	4.2e-07
Synthesis of bile acids and bile salts via 24-hydroxycholesterol	240	0.537	0.0091	4.2e-07
Vitamin C (ascorbate) metabolism	147	0.537	0.0091	4.2e-07
TP53 Regulates Transcription of Genes Involved in G1 Cell Cycle Arrest	139	0.537	0.0091	4.4e-07
Phenylalanine and tyrosine catabolism	198	0.537	0.0091	4.5e-07
Nef-mediates down modulation of cell surface receptors by recruiting them to clathrin adapters	253	0.537	0.0091	4.5e-07
Activated point mutants of FGFR2	236	0.537	0.0091	4.6e-07
Translesion synthesis by POLI	244	0.537	0.0091	4.6e-07
Disorders of transmembrane transporters	165	0.537	0.0091	4.9e-07
GP1b-IX-V activation signalling	154	0.537	0.0091	5e-07
Translesion synthesis by POLK	239	0.537	0.0091	5e-07
Apoptosis induced DNA fragmentation	122	0.537	0.0091	5.1e-07
Activation of DNA fragmentation factor	122	0.537	0.0091	5.1e-07
Regulation of TP53 Activity through Association with Co-factors	222	0.537	0.0091	5.3e-07
Activation of TRKA receptors	193	0.536	0.0091	5.7e-07
CS/DS degradation	188	0.536	0.0091	5.8e-07
Regulation of pyruvate dehydrogenase (PDH) complex	223	0.536	0.0091	5.8e-07
Neurofascin interactions	284	0.536	0.0091	5.8e-07
NF-kB activation through FADD/RIP-1 pathway mediated by caspase-8 and -10	116	0.536	0.0091	6.5e-07
Condensation of Prometaphase Chromosomes	171	0.536	0.0091	7.4e-07
Defects in biotin (Btn) metabolism	194	0.535	0.0091	8.4e-07
Defective HLCS causes multiple carboxylase deficiency	194	0.535	0.0091	8.4e-07
PTK6 promotes HIF1A stabilization	156	0.535	0.0091	8.8e-07
Cytosolic sulfonation of small molecules	212	0.535	0.0091	8.9e-07
NrCAM interactions	262	0.535	0.0091	9.1e-07
Prostanoid ligand receptors	149	0.535	0.0091	9.3e-07
Activation of Na-permeable Kainate Receptors	176	0.535	0.0091	9.8e-07
Scavenging by Class H Receptors	114	0.535	0.0091	1e-06
Disinhibition of SNARE formation	206	0.535	0.0091	1e-06
Translesion synthesis by REV1	226	0.535	0.0091	1e-06
IRAK2 mediated activation of TAK1 complex upon TLR7/8 or 9 stimulation	171	0.535	0.0091	1.1e-06
IRAK2 mediated activation of TAK1 complex	171	0.535	0.0091	1.1e-06
Tryptophan catabolism	184	0.535	0.0091	1.2e-06
Chylomicron-mediated lipid transport	207	0.535	0.0091	1.2e-06
Regulation of signaling by NODAL	103	0.535	0.0091	1.2e-06
Conversion from APC/C:Cdc20 to APC/C:Cdh1 in late anaphase	176	0.534	0.0091	1.3e-06
Cam-PDE 1 activation	236	0.534	0.0091	1.4e-06
Glycogen breakdown (glycogenolysis)	181	0.534	0.0091	1.7e-06
NR1D1 (REV-ERBA) represses gene expression	174	0.534	0.0091	1.7e-06
Signaling by NOTCH4	140	0.534	0.0091	1.7e-06
RNF mutants show enhanced WNT signaling and proliferation	130	0.534	0.0091	1.8e-06
Synthesis of Lipoxins (LX)	115	0.534	0.0091	1.9e-06
Bile salt and organic anion SLC transporters	195	0.534	0.0091	1.9e-06
Signaling by FGFR4 in disease	175	0.534	0.0091	1.9e-06
Orexin and neuropeptides FF and QRFP bind to their respective receptors	114	0.534	0.0091	1.9e-06
TP53 Regulates Transcription of Genes Involved in G2 Cell Cycle Arrest	180	0.534	0.0091	1.9e-06
SHC-related events triggered by IGF1R	144	0.534	0.0091	1.9e-06
Glutathione synthesis and recycling	135	0.534	0.0091	1.9e-06
Signaling by FGFR3 fusions in cancer	160	0.533	0.0091	2e-06
Serotonin receptors	212	0.533	0.0091	2.1e-06
Formation of annular gap junctions	147	0.533	0.0091	2.2e-06
Hydrolysis of LPC	134	0.533	0.0091	2.3e-06
Insulin-like Growth Factor-2 mRNA Binding Proteins (IGF2BPs/IMPs/VICKZs) bind RNA	129	0.533	0.0091	2.3e-06
AKT phosphorylates targets in the nucleus	108	0.533	0.0091	2.4e-06
Signaling by activated point mutants of FGFR1	172	0.533	0.0091	2.4e-06
FGFR1c ligand binding and activation	172	0.533	0.0091	2.4e-06
Pre-NOTCH Processing in Golgi	247	0.533	0.0091	2.5e-06
Synthesis of PIPs at the early endosome membrane	341	0.533	0.0091	2.6e-06
Ligand-receptor interactions	144	0.533	0.0091	2.6e-06
Purine catabolism	231	0.533	0.0091	2.7e-06
HuR (ELAVL1) binds and stabilizes mRNA	152	0.533	0.0091	2.7e-06
FGFR2c ligand binding and activation	206	0.533	0.0091	2.9e-06
Abacavir transport and metabolism	203	0.533	0.0091	2.9e-06
Thyroxine biosynthesis	157	0.533	0.0091	3.1e-06
Activation of BAD and translocation to mitochondria	202	0.532	0.0091	3.1e-06
SMAD2/3 MH2 Domain Mutants in Cancer	152	0.532	0.0091	3.2e-06
Loss of Function of SMAD2/3 in Cancer	152	0.532	0.0091	3.2e-06
Signal attenuation	201	0.532	0.0091	3.4e-06
KSRP (KHSRP) binds and destabilizes mRNA	176	0.532	0.0091	3.4e-06
Caspase-mediated cleavage of cytoskeletal proteins	272	0.532	0.0091	3.7e-06
Nectin/Necl trans heterodimerization	149	0.532	0.0091	3.7e-06
MASTL Facilitates Mitotic Progression	136	0.532	0.0091	3.7e-06
Calcitonin-like ligand receptors	151	0.532	0.0091	3.9e-06
Gap junction degradation	179	0.532	0.0091	4.4e-06
Activation of RAS in B cells	81	0.532	0.0091	4.6e-06
Recognition and association of DNA glycosylase with site containing an affected pyrimidine	100	0.531	0.0091	4.8e-06
Depyrimidination	100	0.531	0.0091	4.8e-06
Cleavage of the damaged pyrimidine	100	0.531	0.0091	4.8e-06
Association of licensing factors with the pre-replicative complex	115	0.531	0.0091	5.1e-06
Prolactin receptor signaling	214	0.531	0.0091	5.3e-06
RHO GTPases regulate CFTR trafficking	99	0.531	0.0091	5.6e-06
GRB7 events in ERBB2 signaling	273	0.531	0.0091	5.9e-06
Protein repair	185	0.531	0.0091	6e-06
Ethanol oxidation	162	0.531	0.0091	6.1e-06
Base-Excision Repair, AP Site Formation	120	0.531	0.0091	6.3e-06
Activation of the phototransduction cascade	185	0.531	0.0091	6.5e-06
Bicarbonate transporters	174	0.531	0.0091	6.5e-06
Activation of NIMA Kinases NEK9, NEK6, NEK7	124	0.531	0.0091	6.5e-06
Zinc influx into cells by the SLC39 gene family	117	0.531	0.0091	6.7e-06
Passive transport by Aquaporins	124	0.531	0.0091	6.8e-06
Linoleic acid (LA) metabolism	123	0.531	0.0091	6.9e-06
Cytosolic iron-sulfur cluster assembly	91	0.531	0.0091	7.2e-06
Scavenging by Class B Receptors	119	0.531	0.0091	7.2e-06
Pyrimidine salvage reactions	137	0.531	0.0091	7.3e-06
Inhibition of replication initiation of damaged DNA by RB1/E2F1	122	0.531	0.0091	7.3e-06
SMAD2/3 Phosphorylation Motif Mutants in Cancer	139	0.53	0.0091	7.5e-06
mRNA decay by 5' to 3' exoribonuclease	199	0.53	0.0091	7.6e-06
RNA Polymerase I Promoter Opening	131	0.53	0.0091	8.1e-06
TNFR1-induced proapoptotic signaling	143	0.53	0.0091	8.1e-06
Regulation of necroptotic cell death	146	0.53	0.0091	8.2e-06
Reactions specific to the complex N-glycan synthesis pathway	182	0.53	0.0091	8.9e-06
Clearance of Nuclear Envelope Membranes from Chromatin	118	0.53	0.0091	9e-06
