# Supplementary material for: Large-scale interaction effects reveal missing heritability in schizophrenia, bipolar disorder and posttraumatic stress disorder
Source: Transl Psychiatry. 2017 Apr 11;7(4):e1089–. doi: 10.1038/tp.2017.61 (PMC5416702; doi:10.1038/tp.2017.61)
Supplement: Supplementary Table 4 [file tp201761x3.xls]

## Sheet: tp201761x3
HGNC_symbol	Chromosome_name	AUC	c.i.	P
CSMD1	8	0.6	0.0089	5e-19
CDH13	16	0.58	0.009	2.9e-15
PTPRD	9	0.575	0.009	3.4e-14
RBFOX1	16	0.574	0.009	5.1e-14
WWOX	16	0.57	0.009	2.2e-13
CSGALNACT1	8	0.565	0.0091	2.5e-12
FHIT	3	0.564	0.0091	3e-12
MAGI2	7	0.561	0.0091	1.2e-11
LSAMP	3	0.559	0.0091	3.4e-11
CNTN4	3	0.558	0.0091	5e-11
DAB1	1	0.556	0.0091	1.2e-10
NPAS3	14	0.555	0.0091	1.4e-10
LRP1B	2	0.554	0.0091	2.8e-10
TMEM132D	12	0.553	0.0091	3.5e-10
MACROD2	20	0.551	0.0091	8.4e-10
ASIC2	17	0.55	0.0091	1.3e-09
PLCB1	20	0.548	0.0091	3e-09
CTNNA3	10	0.547	0.0091	4.7e-09
CNTNAP2	7	0.547	0.0091	5.2e-09
FRMD4A	10	0.547	0.0091	6e-09
ASTN2	9	0.545	0.0091	1.5e-08
PCSK5	9	0.544	0.0091	1.7e-08
OPCML	11	0.544	0.0091	2.4e-08
SORCS2	4	0.543	0.0091	3e-08
PTPRT	20	0.543	0.0091	3e-08
TENM3	4	0.542	0.0091	4.6e-08
ZNF385D	3	0.542	0.0091	4.8e-08
CTNNA2	2	0.541	0.0091	9.1e-08
PARK2	6	0.54	0.0091	9.9e-08
CDH4	20	0.54	0.0091	1.2e-07
CAMK1D	10	0.54	0.0091	1.2e-07
NELL1	11	0.54	0.0091	1.2e-07
DLG2	11	0.539	0.0091	1.6e-07
SYNE1	6	0.539	0.0091	2.2e-07
KCNIP4	4	0.538	0.0091	3.4e-07
CNTN5	11	0.537	0.0091	3.6e-07
GPC5	13	0.537	0.0091	3.8e-07
SGCZ	8	0.537	0.0091	3.9e-07
RPS6KA2	6	0.536	0.0091	6.2e-07
DLEU1	13	0.536	0.0091	6.5e-07
NAV2	11	0.536	0.0091	7.1e-07
PDE4D	5	0.535	0.0091	1e-06
AGBL1	15	0.535	0.0091	1.1e-06
ATXN1	6	0.535	0.0091	1.1e-06
NCKAP5	2	0.535	0.0091	1.2e-06
TENM4	11	0.534	0.0091	1.4e-06
NRXN3	14	0.534	0.0091	1.6e-06
RYR2	1	0.534	0.0091	1.6e-06
DOCK2	5	0.534	0.0091	1.8e-06
ERBB4	2	0.534	0.0091	1.8e-06
DOCK1	10	0.534	0.0091	2e-06
PRKG1	10	0.533	0.0091	2.2e-06
KSR2	12	0.533	0.0091	2.3e-06
GALNT18	11	0.533	0.0091	2.3e-06
COL4A2	13	0.533	0.0091	2.4e-06
CTNND2	5	0.533	0.0091	2.6e-06
GRM7	3	0.533	0.0091	2.9e-06
EIF2B5	3	0.533	0.0091	3e-06
CLSTN2	3	0.532	0.0091	3.1e-06
SLC39A11	17	0.532	0.0091	3.2e-06
FSTL4	5	0.532	0.0091	3.5e-06
FAM155A	13	0.532	0.0091	3.6e-06
MEGF11	15	0.532	0.0091	3.6e-06
FMN1	15	0.532	0.0091	3.7e-06
GPC6	13	0.532	0.0091	3.9e-06
LDLRAD4	18	0.532	0.0091	4e-06
ADAMTSL1	9	0.532	0.0091	4.3e-06
SYT9	11	0.532	0.0091	4.5e-06
EPHB1	3	0.531	0.0091	5e-06
DSCAM	21	0.531	0.0091	5.3e-06
DPP6	7	0.531	0.0091	5.3e-06
NTM	11	0.531	0.0091	6e-06
VTI1A	10	0.531	0.0091	6.3e-06
PTPRN2	7	0.531	0.0091	6.3e-06
ATXN7L1	7	0.531	0.0091	6.4e-06
LIMCH1	4	0.531	0.0091	6.6e-06
PRKCE	2	0.531	0.0091	6.9e-06
KAZN	1	0.53	0.0091	7.5e-06
CACNA2D3	3	0.53	0.0091	7.6e-06
ADARB2	10	0.53	0.0091	8.1e-06
RBFOX3	17	0.53	0.0091	8.6e-06
ARHGEF10	8	0.53	0.0091	8.9e-06
ZBTB20	3	0.53	0.0091	9.1e-06
ALK	2	0.53	0.0091	9.6e-06
CACNA1A	19	0.53	0.0091	1.1e-05
CNTNAP5	2	0.529	0.0091	1.1e-05
SNRNP48	6	0.529	0.0091	1.2e-05
PLCB4	20	0.529	0.0091	1.2e-05
PDZD2	5	0.529	0.0091	1.3e-05
HS3ST4	16	0.529	0.0091	1.3e-05
CREB5	7	0.529	0.0091	1.3e-05
NRXN1	2	0.529	0.0091	1.3e-05
MYO16	13	0.529	0.0091	1.3e-05
KCNH1	1	0.529	0.0091	1.3e-05
PTPRM	18	0.529	0.0091	1.4e-05
DOCK4	7	0.529	0.0091	1.4e-05
POM121L7	22	0.529	0.0091	1.5e-05
VIT	2	0.529	0.0091	1.5e-05
CAMTA1	1	0.529	0.0091	1.5e-05
MCTP1	5	0.529	0.0091	1.5e-05
ARHGAP22	10	0.529	0.0091	1.5e-05
SOX5	12	0.529	0.0091	1.6e-05
RUNX1	21	0.529	0.0091	1.6e-05
IGSF21	1	0.529	0.0091	1.7e-05
TMTC2	12	0.529	0.0091	1.7e-05
RNGTT	6	0.528	0.0091	1.8e-05
TBC1D5	3	0.528	0.0091	1.9e-05
RBPJ	4	0.528	0.0091	2e-05
TBC1D22A	22	0.528	0.0091	2e-05
USH2A	1	0.528	0.0091	2.1e-05
TIAM2	6	0.528	0.0091	2.1e-05
ABCC1	16	0.528	0.0091	2.1e-05
SYN3	22	0.528	0.0091	2.1e-05
ATP10A	15	0.528	0.0091	2.2e-05
PLXDC2	10	0.528	0.0091	2.3e-05
SLC35F4	14	0.528	0.0091	2.4e-05
LINGO2	9	0.528	0.0091	2.4e-05
EFNA5	5	0.528	0.0091	2.4e-05
FARS2	6	0.528	0.0091	2.4e-05
UBTD1	10	0.528	0.0091	2.5e-05
PDE10A	6	0.527	0.0091	2.9e-05
C9orf92	9	0.527	0.0091	2.9e-05
TRPM3	9	0.527	0.0091	3e-05
ELOVL6	4	0.527	0.0091	3.2e-05
ELL	19	0.527	0.0091	3.2e-05
FAM13A	4	0.527	0.0091	3.3e-05
MARK4	19	0.527	0.0091	3.4e-05
GRIK2	6	0.527	0.0091	3.4e-05
CLEC19A	16	0.527	0.0091	3.4e-05
PAX5	9	0.527	0.0091	3.5e-05
KCNS3	2	0.527	0.0091	3.5e-05
STOX2	4	0.527	0.0091	3.5e-05
CECR1	22	0.527	0.0091	3.7e-05
NRG1	8	0.527	0.0091	3.8e-05
ARHGAP18	6	0.527	0.0091	3.9e-05
KIAA0922	4	0.527	0.0091	3.9e-05
FANCL	2	0.527	0.0091	4e-05
SLC9A9	3	0.527	0.0091	4e-05
DOCK8	9	0.527	0.0091	4e-05
NKAIN2	6	0.527	0.0091	4.1e-05
FBLN2	3	0.527	0.0091	4.2e-05
HDAC9	7	0.526	0.0091	4.2e-05
FARP1	13	0.526	0.0091	4.3e-05
UNC5C	4	0.526	0.0091	4.4e-05
CHODL	21	0.526	0.0091	4.4e-05
RSPO4	20	0.526	0.0091	4.5e-05
KIAA1671	22	0.526	0.0091	4.6e-05
COL13A1	10	0.526	0.0091	4.7e-05
RIN3	14	0.526	0.0091	4.7e-05
ABCA1	9	0.526	0.0091	4.7e-05
KCND3	1	0.526	0.0091	4.8e-05
CHN2	7	0.526	0.0091	4.9e-05
CELF2	10	0.526	0.0091	4.9e-05
GLI2	2	0.526	0.0091	4.9e-05
MAGI1	3	0.526	0.0091	5e-05
NLRP11	19	0.526	0.0091	5.1e-05
VAV3	1	0.526	0.0091	5.3e-05
DCLK1	13	0.526	0.0091	5.4e-05
NFIA	1	0.526	0.0091	5.5e-05
THSD7A	7	0.526	0.0091	5.7e-05
CACNA1C	12	0.526	0.0091	5.8e-05
SSUH2	3	0.526	0.0091	5.9e-05
ROBO2	3	0.526	0.0091	6e-05
KPNA7	7	0.526	0.0091	6e-05
DNHD1	11	0.526	0.0091	6.2e-05
CRELD1	3	0.526	0.0091	6.3e-05
PRRT3	3	0.526	0.0091	6.3e-05
EYA4	6	0.526	0.0091	6.3e-05
RNF112	17	0.526	0.0091	6.4e-05
KIF26B	1	0.526	0.0091	6.4e-05
PACRG	6	0.526	0.0091	6.5e-05
KXD1	19	0.526	0.0091	6.5e-05
R3HDM2	12	0.525	0.0091	6.9e-05
SLC25A21	14	0.525	0.0091	7e-05
NLGN1	3	0.525	0.0091	7e-05
COL5A3	19	0.525	0.0091	7e-05
DNAH11	7	0.525	0.0091	7.1e-05
INADL	1	0.525	0.0091	7.2e-05
NAIF1	9	0.525	0.0091	7.2e-05
HHAT	1	0.525	0.0091	7.2e-05
EMILIN2	18	0.525	0.0091	7.4e-05
USP30	12	0.525	0.0091	7.7e-05
FTO	16	0.525	0.0091	7.7e-05
WDR41	5	0.525	0.0091	7.8e-05
DPP10	2	0.525	0.0091	8.1e-05
MDGA2	14	0.525	0.0091	8.1e-05
FGF12	3	0.525	0.0091	8.2e-05
ARSG	17	0.525	0.0091	8.2e-05
TCP10L2	6	0.525	0.0091	8.7e-05
OSBPL10	3	0.525	0.0091	8.8e-05
WIPI1	17	0.525	0.0091	8.8e-05
DCC	18	0.525	0.0091	8.9e-05
MYH15	3	0.525	0.0091	9e-05
SF3B5	6	0.525	0.0091	9e-05
CELF4	18	0.525	0.0091	9.1e-05
RGS7	1	0.525	0.0091	9.2e-05
EEFSEC	3	0.525	0.0091	9.3e-05
SMARCA2	9	0.525	0.0091	9.4e-05
GEMIN7	19	0.525	0.0091	9.5e-05
SSBP4	19	0.525	0.0091	9.8e-05
ISYNA1	19	0.525	0.0091	9.8e-05
CGNL1	15	0.525	0.0091	9.8e-05
CDK14	7	0.525	0.0091	9.9e-05
KLHL25	15	0.525	0.0091	0.0001
LGMN	14	0.525	0.0091	0.0001
TMEM44	3	0.524	0.0091	0.0001
STAB2	12	0.524	0.0091	0.0001
SUMF1	3	0.524	0.0091	0.0001
STK32B	4	0.524	0.0091	0.0001
TSNARE1	8	0.524	0.0091	0.00011
STARD9	15	0.524	0.0091	0.00011
ERBB2IP	5	0.524	0.0091	0.00011
LDLRAD3	11	0.524	0.0091	0.00011
MCF2L2	3	0.524	0.0091	0.00012
CMIP	16	0.524	0.0091	0.00012
NMD3	3	0.524	0.0091	0.00012
TCERG1L	10	0.524	0.0091	0.00012
FIP1L1	4	0.524	0.0091	0.00012
KCNC4	1	0.524	0.0091	0.00012
SORCS1	10	0.524	0.0091	0.00012
KIAA1731	11	0.524	0.0091	0.00013
PSMG1	21	0.524	0.0091	0.00013
ENOX1	13	0.524	0.0091	0.00013
ANK3	10	0.524	0.0091	0.00013
CCDC88C	14	0.524	0.0091	0.00013
GRIN2B	12	0.524	0.0091	0.00013
THSD4	15	0.524	0.0091	0.00013
GMDS	6	0.524	0.0091	0.00013
KLF12	13	0.524	0.0091	0.00013
XYLB	3	0.524	0.0091	0.00013
THSD7B	2	0.524	0.0091	0.00014
KCNIP1	5	0.524	0.0091	0.00014
PLXNA2	1	0.524	0.0091	0.00014
SPTSSB	3	0.524	0.0091	0.00014
TMEM192	4	0.524	0.0091	0.00014
ALKBH2	12	0.524	0.0091	0.00014
MEIS1	2	0.524	0.0091	0.00014
PALLD	4	0.524	0.0091	0.00014
GALNT13	2	0.524	0.0091	0.00014
ZNF536	19	0.524	0.0091	0.00014
PPP5D1	19	0.524	0.0091	0.00015
RGS8	1	0.524	0.0091	0.00015
MTMR2	11	0.524	0.0091	0.00015
SPATS2L	2	0.524	0.0091	0.00015
SLC31A2	9	0.524	0.0091	0.00015
KCNJ6	21	0.524	0.0091	0.00015
ARHGAP15	2	0.524	0.0091	0.00015
NEFM	8	0.524	0.0091	0.00015
ZNF71	19	0.524	0.0091	0.00015
ABCC4	13	0.524	0.0091	0.00015
LIFR	5	0.524	0.0091	0.00015
RAPGEF5	7	0.523	0.0091	0.00016
SMYD3	1	0.523	0.0091	0.00016
PID1	2	0.523	0.0091	0.00016
OTOR	20	0.523	0.0091	0.00016
TMEM178B	7	0.523	0.0091	0.00016
IL17RE	3	0.523	0.0091	0.00016
IL17RC	3	0.523	0.0091	0.00016
SRGAP3	3	0.523	0.0091	0.00016
CRBN	3	0.523	0.0091	0.00016
TGFBI	5	0.523	0.0091	0.00016
SYNPR	3	0.523	0.0091	0.00016
MSR1	8	0.523	0.0091	0.00017
CDH11	16	0.523	0.0091	0.00017
FKBP8	19	0.523	0.0091	0.00017
PCDH15	10	0.523	0.0091	0.00017
GRID1	10	0.523	0.0091	0.00017
GRIA1	5	0.523	0.0091	0.00017
ITPR1	3	0.523	0.0091	0.00017
AADACL3	1	0.523	0.0091	0.00017
SMOC1	14	0.523	0.0091	0.00017
CDC40	6	0.523	0.0091	0.00018
WFDC1	16	0.523	0.0091	0.00018
SMLR1	6	0.523	0.0091	0.00018
FKBP1A	20	0.523	0.0091	0.00018
GALNT10	5	0.523	0.0091	0.00018
NARS2	11	0.523	0.0091	0.00018
ELMO1	7	0.523	0.0091	0.00018
ST3GAL1	8	0.523	0.0091	0.00018
TTC7B	14	0.523	0.0091	0.00019
ZNF423	16	0.523	0.0091	0.00019
ZNF385B	2	0.523	0.0091	0.00019
EGLN3	14	0.523	0.0091	0.00019
MLPH	2	0.523	0.0091	0.00019
KLHL38	8	0.523	0.0091	0.00019
POMP	13	0.523	0.0091	0.00019
CDH23	10	0.523	0.0091	0.00019
ELOVL3	10	0.523	0.0091	0.00019
PITX3	10	0.523	0.0091	0.00019
LPIN2	18	0.523	0.0091	0.0002
CDH12	5	0.523	0.0091	0.0002
DIP2C	10	0.523	0.0091	0.0002
PBX1	1	0.523	0.0091	0.0002
CCR4	3	0.523	0.0091	0.0002
EVC	4	0.523	0.0091	0.0002
PSD3	8	0.523	0.0091	0.0002
OR9A2	7	0.523	0.0091	0.00021
ORC3	6	0.523	0.0091	0.00021
STEAP3	2	0.523	0.0091	0.00021
KCTD18	2	0.523	0.0091	0.00021
GABBR2	9	0.523	0.0091	0.00021
GOPC	6	0.523	0.0091	0.00021
BAG1	9	0.523	0.0091	0.00021
CHMP5	9	0.523	0.0091	0.00021
KCNQ1	11	0.523	0.0091	0.00022
TGFBRAP1	2	0.523	0.0091	0.00022
DSP	6	0.523	0.0091	0.00022
TMEM106B	7	0.523	0.0091	0.00022
TTLL13	15	0.523	0.0091	0.00022
CCR6	6	0.523	0.0091	0.00022
C10orf126	10	0.523	0.0091	0.00022
C14orf37	14	0.523	0.0091	0.00023
ADTRP	6	0.523	0.0091	0.00023
IDH3A	15	0.523	0.0091	0.00023
DNAH5	5	0.523	0.0091	0.00023
GSG1L	16	0.523	0.0091	0.00023
AK5	1	0.523	0.0091	0.00023
DPYD	1	0.523	0.0091	0.00023
CALN1	7	0.523	0.0091	0.00023
FMOD	1	0.523	0.0091	0.00024
C1orf123	1	0.523	0.0091	0.00024
SLC1A1	9	0.523	0.0091	0.00024
CMYA5	5	0.523	0.0091	0.00024
SPATA6L	9	0.522	0.0091	0.00024
RFPL4AL1	19	0.522	0.0091	0.00024
TLN2	15	0.522	0.0091	0.00025
CALHM3	10	0.522	0.0091	0.00025
LHX1	17	0.522	0.0091	0.00025
EIF4E3	3	0.522	0.0091	0.00025
CAPN3	15	0.522	0.0091	0.00025
MIPEP	13	0.522	0.0091	0.00025
CWF19L1	10	0.522	0.0091	0.00025
CTTNBP2	7	0.522	0.0091	0.00025
SFI1	22	0.522	0.0091	0.00026
TUBGCP4	15	0.522	0.0091	0.00026
KDM7A	7	0.522	0.0091	0.00026
OR2H2	6	0.522	0.0091	0.00026
LRRTM3	10	0.522	0.0091	0.00026
PRKAG2	7	0.522	0.0091	0.00026
GLI3	7	0.522	0.0091	0.00026
RNF220	1	0.522	0.0091	0.00026
ZFAT	8	0.522	0.0091	0.00026
ACSL6	5	0.522	0.0091	0.00026
RNASE9	14	0.522	0.0091	0.00027
ATP4A	19	0.522	0.0091	0.00027
ATP10B	5	0.522	0.0091	0.00027
EPHA7	6	0.522	0.0091	0.00027
USP25	21	0.522	0.0091	0.00027
C7	5	0.522	0.0091	0.00027
LHFPL3	7	0.522	0.0091	0.00027
C3orf36	3	0.522	0.0091	0.00028
ZNF223	19	0.522	0.0091	0.00028
CDH22	20	0.522	0.0091	0.00028
SLC24A2	9	0.522	0.0091	0.00028
SASH1	6	0.522	0.0091	0.00028
SEC31A	4	0.522	0.0091	0.00028
TNR	1	0.522	0.0091	0.00028
TM9SF3	10	0.522	0.0091	0.00028
OR51B2	11	0.522	0.0091	0.00028
CPLX3	15	0.522	0.0091	0.00029
FNDC1	6	0.522	0.0091	0.00029
SETBP1	18	0.522	0.0091	0.00029
TMTC1	12	0.522	0.0091	0.00029
LPHN3	4	0.522	0.0091	0.0003
CTSA	20	0.522	0.0091	0.0003
MMP16	8	0.522	0.0091	0.0003
SI	3	0.522	0.0091	0.0003
GABRG3	15	0.522	0.0091	0.0003
HMCN2	9	0.522	0.0091	0.0003
LUZP2	11	0.522	0.0091	0.00031
PALMD	1	0.522	0.0091	0.00031
LMAN1L	15	0.522	0.0091	0.00031
SMOC2	6	0.522	0.0091	0.00031
KRT24	17	0.522	0.0091	0.00031
FSTL5	4	0.522	0.0091	0.00031
PTGFR	1	0.522	0.0091	0.00031
CLDN10	13	0.522	0.0091	0.00031
HAUS2	15	0.522	0.0091	0.00031
UBE2U	1	0.522	0.0091	0.00031
SLC6A20	3	0.522	0.0091	0.00032
ADAMTS2	5	0.522	0.0091	0.00032
GPM6A	4	0.522	0.0091	0.00032
BCAS1	20	0.522	0.0091	0.00032
CNTN6	3	0.522	0.0091	0.00032
SH3BP4	2	0.522	0.0091	0.00032
ATP8A2	13	0.522	0.0091	0.00032
SNED1	2	0.522	0.0091	0.00032
FBXO34	14	0.522	0.0091	0.00033
ZNF296	19	0.522	0.0091	0.00033
INTS9	8	0.522	0.0091	0.00033
DIP2A	21	0.522	0.0091	0.00034
PALM2	9	0.522	0.0091	0.00034
PXDNL	8	0.522	0.0091	0.00034
COL10A1	6	0.522	0.0091	0.00034
ITGA1	5	0.522	0.0091	0.00034
CUBN	10	0.522	0.0091	0.00034
TMEM261	9	0.522	0.0091	0.00034
SPINK4	9	0.522	0.0091	0.00034
2017-09-09	17	0.522	0.0091	0.00034
C20orf197	20	0.522	0.0091	0.00034
OFCC1	6	0.522	0.0091	0.00034
COL1A2	7	0.522	0.0091	0.00034
ABCB5	7	0.522	0.0091	0.00034
TECTB	10	0.522	0.0091	0.00035
ZBTB7C	18	0.522	0.0091	0.00035
CCDC122	13	0.522	0.0091	0.00035
BANK1	4	0.522	0.0091	0.00035
S100PBP	1	0.522	0.0091	0.00035
GALNTL6	4	0.522	0.0091	0.00035
CTIF	18	0.522	0.0091	0.00035
C15orf53	15	0.522	0.0091	0.00036
PLSCR5	3	0.522	0.0091	0.00036
PRAMEF12	1	0.522	0.0091	0.00036
HIPK1	1	0.522	0.0091	0.00036
GNG2	14	0.522	0.0091	0.00036
ALDH8A1	6	0.522	0.0091	0.00036
FBXO38	5	0.522	0.0091	0.00037
C2orf49	2	0.522	0.0091	0.00037
FNDC5	1	0.522	0.0091	0.00037
SVEP1	9	0.522	0.0091	0.00037
GBF1	10	0.522	0.0091	0.00037
LRP8	1	0.522	0.0091	0.00037
CORO7	16	0.521	0.0091	0.00037
LYPD1	2	0.521	0.0091	0.00037
KIAA1239	4	0.521	0.0091	0.00037
CATSPERG	19	0.521	0.0091	0.00038
TK2	16	0.521	0.0091	0.00038
CKLF	16	0.521	0.0091	0.00038
DDO	6	0.521	0.0091	0.00039
JAGN1	3	0.521	0.0091	0.00039
SNTG1	8	0.521	0.0091	0.00039
FHOD3	18	0.521	0.0091	0.00039
SLC25A25	9	0.521	0.0091	0.00039
SLC25A1	22	0.521	0.0091	0.00039
NEDD4L	18	0.521	0.0091	0.00039
VAT1L	16	0.521	0.0091	0.0004
BACH2	6	0.521	0.0091	0.0004
TRANK1	3	0.521	0.0091	0.0004
GKN1	2	0.521	0.0091	0.0004
CLASRP	19	0.521	0.0091	0.0004
KCNN3	1	0.521	0.0091	0.00041
ANKS1B	12	0.521	0.0091	0.00041
BRIP1	17	0.521	0.0091	0.00041
PPP1R37	19	0.521	0.0091	0.00041
PPAPDC2	9	0.521	0.0091	0.00041
CHRNG	2	0.521	0.0091	0.00041
TIGD1	2	0.521	0.0091	0.00041
DLEU7	13	0.521	0.0091	0.00041
NCAM1	11	0.521	0.0091	0.00041
MMP2	16	0.521	0.0091	0.00041
C22orf29	22	0.521	0.0091	0.00042
GALNT2	1	0.521	0.0091	0.00042
C10orf90	10	0.521	0.0091	0.00042
TSSK2	22	0.521	0.0091	0.00042
DGCR14	22	0.521	0.0091	0.00042
RNF213	17	0.521	0.0091	0.00042
PRMT8	12	0.521	0.0091	0.00042
NDST3	4	0.521	0.0091	0.00042
DCHS2	4	0.521	0.0091	0.00043
RBM15	1	0.521	0.0091	0.00043
CPT2	1	0.521	0.0091	0.00043
PUM1	1	0.521	0.0091	0.00043
GCNT4	5	0.521	0.0091	0.00043
TRIM5	11	0.521	0.0091	0.00043
NPSR1	7	0.521	0.0091	0.00043
SORBS2	4	0.521	0.0091	0.00044
SULT1C4	2	0.521	0.0091	0.00044
AMPD1	1	0.521	0.0091	0.00044
DEFB1	8	0.521	0.0091	0.00044
L3MBTL3	6	0.521	0.0091	0.00045
FAM92B	16	0.521	0.0091	0.00045
ATP8B4	15	0.521	0.0091	0.00045
ENTPD6	20	0.521	0.0091	0.00045
MEST	7	0.521	0.0091	0.00045
DLGAP2	8	0.521	0.0091	0.00045
VWA8	13	0.521	0.0091	0.00045
HPCA	1	0.521	0.0091	0.00046
TMEM54	1	0.521	0.0091	0.00046
SGCG	13	0.521	0.0091	0.00046
CALHM2	10	0.521	0.0091	0.00046
CALHM1	10	0.521	0.0091	0.00046
GNAQ	9	0.521	0.0091	0.00046
ASAP2	2	0.521	0.0091	0.00046
SDK1	7	0.521	0.0091	0.00046
UQCR10	22	0.521	0.0091	0.00047
RBMS3	3	0.521	0.0091	0.00047
SLC35F3	1	0.521	0.0091	0.00047
ASZ1	7	0.521	0.0091	0.00047
SHROOM3	4	0.521	0.0091	0.00048
CIB2	15	0.521	0.0091	0.00048
GAS1	9	0.521	0.0091	0.00048
UBE2G2	21	0.521	0.0091	0.00048
USP28	11	0.521	0.0091	0.00049
SMCO2	12	0.521	0.0091	0.00049
SUCO	1	0.521	0.0091	0.00049
PRSS56	2	0.521	0.0091	0.00049
SLC6A19	5	0.521	0.0091	0.00049
RIN2	20	0.521	0.0091	0.00049
CPA6	8	0.521	0.0091	0.00049
IQSEC1	3	0.521	0.0091	0.00049
SSBP2	5	0.521	0.0091	0.0005
SEMA3E	7	0.521	0.0091	0.0005
EML1	14	0.521	0.0091	0.0005
DMKN	19	0.521	0.0091	0.0005
AVPR1A	12	0.521	0.0091	0.0005
ACSBG1	15	0.521	0.0091	0.0005
CIT	12	0.521	0.0091	0.0005
VPS13A	9	0.521	0.0091	0.0005
SFRP1	8	0.521	0.0091	0.0005
GPR156	3	0.521	0.0091	0.0005
2017-03-01	4	0.521	0.0091	0.00051
CSMD2	1	0.521	0.0091	0.00051
AKR1E2	10	0.521	0.0091	0.00051
RYK	3	0.521	0.0091	0.00051
WSCD1	17	0.521	0.0091	0.00051
TEX35	1	0.521	0.0091	0.00051
BCL2L14	12	0.521	0.0091	0.00051
HIF3A	19	0.521	0.0091	0.00051
NCALD	8	0.521	0.0091	0.00052
IQCJ-SCHIP1	3	0.521	0.0091	0.00052
COBLL1	2	0.521	0.0091	0.00052
POLD3	11	0.521	0.0091	0.00053
SPATA13	13	0.521	0.0091	0.00053
KRT25	17	0.521	0.0091	0.00053
ANKFN1	17	0.521	0.0091	0.00053
TPO	2	0.521	0.0091	0.00053
TGFBR2	3	0.521	0.0091	0.00053
CCDC38	12	0.521	0.0091	0.00053
VPS18	15	0.521	0.0091	0.00053
MGAT4C	12	0.521	0.0091	0.00053
POU2AF1	11	0.521	0.0091	0.00053
DCBLD1	6	0.521	0.0091	0.00054
TMEFF2	2	0.521	0.0091	0.00054
SLC35F1	6	0.521	0.0091	0.00054
ERLIN1	10	0.521	0.0091	0.00054
CDC37L1	9	0.521	0.0091	0.00054
ZBTB45	19	0.521	0.0091	0.00054
ADAM23	2	0.521	0.0091	0.00054
OTOG	11	0.521	0.0091	0.00055
PEX5L	3	0.521	0.0091	0.00055
GSC2	22	0.521	0.0091	0.00055
FAM3D	3	0.521	0.0091	0.00055
C14orf64	14	0.521	0.0091	0.00055
AKAP9	7	0.521	0.0091	0.00056
PLCL1	2	0.521	0.0091	0.00056
FNDC3B	3	0.521	0.0091	0.00056
MYCT1	6	0.521	0.0091	0.00056
SH3PXD2A	10	0.521	0.0091	0.00056
PCIF1	20	0.521	0.0091	0.00056
MDM4	1	0.521	0.0091	0.00056
CDC7	1	0.521	0.0091	0.00056
C7orf76	7	0.521	0.0091	0.00056
ZSWIM1	20	0.521	0.0091	0.00057
SPATA25	20	0.521	0.0091	0.00057
NEURL2	20	0.521	0.0091	0.00057
GNAS	20	0.521	0.0091	0.00057
CHRND	2	0.521	0.0091	0.00057
TACR2	10	0.521	0.0091	0.00057
TUFT1	1	0.521	0.0091	0.00057
KCNMA1	10	0.521	0.0091	0.00057
ACSL5	10	0.521	0.0091	0.00057
TFIP11	22	0.52	0.0091	0.00058
LRRN2	1	0.52	0.0091	0.00058
BRINP1	9	0.52	0.0091	0.00058
TMPO	12	0.52	0.0091	0.00059
HHLA2	3	0.52	0.0091	0.00059
MRPS22	3	0.52	0.0091	0.00059
FHL2	2	0.52	0.0091	0.00059
SNX30	9	0.52	0.0091	0.00059
HBG2	11	0.52	0.0091	0.00059
TSPAN11	12	0.52	0.0091	0.00059
PTGES2	9	0.52	0.0091	0.00059
OR6N2	1	0.52	0.0091	0.00059
STAT4	2	0.52	0.0091	0.00059
PUS7	7	0.52	0.0091	0.0006
GAD1	2	0.52	0.0091	0.0006
COL27A1	9	0.52	0.0091	0.0006
AEN	15	0.52	0.0091	0.0006
NEDD9	6	0.52	0.0091	0.0006
CYP19A1	15	0.52	0.0091	0.00061
TMEM260	14	0.52	0.0091	0.00061
MAML2	11	0.52	0.0091	0.00061
PAPPA	9	0.52	0.0091	0.00061
RAD51B	14	0.52	0.0091	0.00061
MFAP3	5	0.52	0.0091	0.00061
HSD11B1	1	0.52	0.0091	0.00061
SGK1	6	0.52	0.0091	0.00061
SPTA1	1	0.52	0.0091	0.00061
C22orf34	22	0.52	0.0091	0.00062
EYA1	8	0.52	0.0091	0.00062
LEPROTL1	8	0.52	0.0091	0.00062
MSI2	17	0.52	0.0091	0.00062
STEAP1B	7	0.52	0.0091	0.00063
LRRC57	15	0.52	0.0091	0.00063
RFTN1	3	0.52	0.0091	0.00064
2017-12-01	9	0.52	0.0091	0.00064
ERCC4	16	0.52	0.0091	0.00064
OSER1	20	0.52	0.0091	0.00064
SEC16B	1	0.52	0.0091	0.00064
PON1	7	0.52	0.0091	0.00064
AGBL4	1	0.52	0.0091	0.00064
NIPSNAP3A	9	0.52	0.0091	0.00064
CLTCL1	22	0.52	0.0091	0.00064
NRIP1	21	0.52	0.0091	0.00065
SLC8A3	14	0.52	0.0091	0.00065
ACOT12	5	0.52	0.0091	0.00065
KCNQ2	20	0.52	0.0091	0.00065
ATP2C2	16	0.52	0.0091	0.00065
SEPSECS	4	0.52	0.0091	0.00066
RARS2	6	0.52	0.0091	0.00066
PCLO	7	0.52	0.0091	0.00066
SLC6A18	5	0.52	0.0091	0.00067
EIF4E2	2	0.52	0.0091	0.00067
KCNQ3	8	0.52	0.0091	0.00067
CACNA1I	22	0.52	0.0091	0.00067
UQCRFS1	19	0.52	0.0091	0.00067
ASCC2	22	0.52	0.0091	0.00067
CCDC3	10	0.52	0.0091	0.00068
FOXN3	14	0.52	0.0091	0.00068
CCDC8	19	0.52	0.0091	0.00068
CBLN4	20	0.52	0.0091	0.00068
SPATA3	2	0.52	0.0091	0.00068
DPYSL2	8	0.52	0.0091	0.00068
C10orf120	10	0.52	0.0091	0.00069
SYT10	12	0.52	0.0091	0.00069
IL21	4	0.52	0.0091	0.00069
RBMXL2	11	0.52	0.0091	0.00069
PAPSS1	4	0.52	0.0091	0.00069
NEBL	10	0.52	0.0091	0.00069
MAD1L1	7	0.52	0.0091	0.0007
PCSK2	20	0.52	0.0091	0.0007
MANEA	6	0.52	0.0091	0.0007
CLPSL2	6	0.52	0.0091	0.0007
BTBD11	12	0.52	0.0091	0.00071
CSF2RB	22	0.52	0.0091	0.00071
