# Supplementary material for: Large-scale interaction effects reveal missing heritability in schizophrenia, bipolar disorder and posttraumatic stress disorder
Source: Transl Psychiatry. 2017 Apr 11;7(4):e1089–. doi: 10.1038/tp.2017.61 (PMC5416702; doi:10.1038/tp.2017.61)
Supplement: Supplementary Table 5 [file tp201761x4.xls]

## Sheet: tp201761x4
Pathway	SNP_no	AUC	c.i.	P	FDR
PPARA activates gene expression	8961	0.568	0.027	1.7e-05	0.019
Regulation of lipid metabolism by Peroxisome proliferator-activated receptor alpha (PPARalpha)	9347	0.567	0.027	2.1e-05	0.019
Degradation of GABA	277	0.559	0.027	9.2e-05	0.031
Transport of gamma-carboxylated protein precursors from the endoplasmic reticulum to the Golgi apparatus	423	0.558	0.027	9.6e-05	0.031
Negative feedback regulation of MAPK pathway	274	0.558	0.027	0.0001	0.031
alpha-linolenic (omega3) and linoleic (omega6) acid metabolism	872	0.557	0.027	0.00012	0.031
alpha-linolenic acid (ALA) metabolism	872	0.557	0.027	0.00012	0.031
Mitotic Anaphase	10536	0.555	0.027	0.00017	0.032
Fatty acid, triacylglycerol, and ketone body metabolism	15785	0.555	0.027	0.00017	0.032
Mitotic Metaphase and Anaphase	10596	0.555	0.027	0.00018	0.032
Neurotransmitter Release Cycle	3882	0.553	0.027	0.00024	0.034
Defective CUBN causes hereditary megaloblastic anemia 1	416	0.552	0.027	0.00032	0.034
Defective AMN causes hereditary megaloblastic anemia 1	416	0.552	0.027	0.00032	0.034
GABA synthesis, release, reuptake and degradation	1530	0.551	0.027	0.00035	0.034
Glutamate Binding, Activation of AMPA Receptors and Synaptic Plasticity	2424	0.551	0.027	0.00038	0.034
Trafficking of AMPA receptors	2424	0.551	0.027	0.00038	0.034
Vitamin D (calciferol) metabolism	911	0.551	0.027	0.00039	0.034
Synthesis of 5-eicosatetraenoic acids	353	0.55	0.027	0.00042	0.034
ATP sensitive Potassium channels	323	0.55	0.027	0.00043	0.034
Cobalamin (Cbl, vitamin B12) transport and metabolism	1547	0.55	0.027	0.00044	0.034
Recruitment of NuMA to mitotic centrosomes	790	0.55	0.027	0.00045	0.034
Influenza Viral RNA Transcription and Replication	7209	0.55	0.027	0.00045	0.034
Alpha-defensins	416	0.55	0.027	0.00046	0.034
Defects in vitamin and cofactor metabolism	1507	0.55	0.027	0.00047	0.034
Separation of Sister Chromatids	9858	0.55	0.027	0.00047	0.034
M Phase	15869	0.549	0.027	0.00052	0.036
RHO GTPases Activate NADPH Oxidases	745	0.549	0.027	0.00059	0.038
Metabolism of lipids and lipoproteins	45280	0.548	0.027	0.00062	0.038
Phase 2 - plateau phase	2758	0.548	0.027	0.00068	0.038
Metabolism of non-coding RNA	3088	0.548	0.027	0.0007	0.038
snRNP Assembly	3088	0.548	0.027	0.0007	0.038
Vitamin B2 (riboflavin) metabolism	352	0.547	0.027	0.00071	0.038
Centrosome maturation	5516	0.547	0.027	0.00074	0.038
Recruitment of mitotic centrosome proteins and complexes	5516	0.547	0.027	0.00074	0.038
Galactose catabolism	349	0.547	0.027	0.00075	0.038
Synthesis of PIPs at the Golgi membrane	1224	0.547	0.027	0.00077	0.038
Linoleic acid (LA) metabolism	326	0.547	0.027	0.0008	0.038
Endogenous sterols	2005	0.547	0.027	0.00081	0.038
Vitamin C (ascorbate) metabolism	445	0.547	0.027	0.00084	0.038
HDR through Homologous Recombination (HRR)	5074	0.546	0.027	0.00085	0.038
Signal transduction by L1	1738	0.546	0.027	0.00087	0.038
Interactions of Vpr with host cellular proteins	2129	0.546	0.027	0.00099	0.039
Synthesis of PIPs at the ER membrane	218	0.546	0.027	0.001	0.039
Breakdown of the nuclear lamina	165	0.546	0.027	0.001	0.039
Removal of aminoterminal propeptides from gamma-carboxylated proteins	514	0.546	0.027	0.001	0.039
Transmission across Chemical Synapses	17200	0.546	0.027	0.001	0.039
Propionyl-CoA catabolism	275	0.545	0.027	0.001	0.039
Na+/Cl- dependent neurotransmitter transporters	1406	0.545	0.027	0.0011	0.039
Binding and entry of HIV virion	264	0.545	0.027	0.0011	0.039
Steroid hormones	2669	0.545	0.027	0.0012	0.041
NEP/NS2 Interacts with the Cellular Export Machinery	1919	0.545	0.027	0.0012	0.041
GLI3 is processed to GLI3R by the proteasome	3461	0.545	0.027	0.0012	0.041
Vpr-mediated nuclear import of PICs	2084	0.544	0.027	0.0012	0.042
Signaling by TGF-beta Receptor Complex	4780	0.544	0.027	0.0013	0.042
Degradation of beta-catenin by the destruction complex	4843	0.544	0.027	0.0013	0.042
Extension of Telomeres	1793	0.544	0.027	0.0014	0.042
Anchoring of the basal body to the plasma membrane	6738	0.544	0.027	0.0014	0.042
PDE3B signalling	174	0.544	0.027	0.0014	0.042
Inhibition of HSL	174	0.544	0.027	0.0014	0.042
Defective CYP11A1 causes Adrenal insufficiency, congenital, with 46,XY sex reversal (AICSR)	311	0.544	0.027	0.0014	0.042
SMAD2/SMAD3:SMAD4 heterotrimer regulates transcription	1735	0.544	0.027	0.0014	0.042
ROS, RNS production in response to bacteria	2403	0.543	0.027	0.0015	0.042
Interleukin-6 signaling	673	0.543	0.027	0.0015	0.042
APC/C:Cdc20 mediated degradation of mitotic proteins	4053	0.543	0.027	0.0015	0.042
Activation of APC/C and APC/C:Cdc20 mediated degradation of mitotic proteins	4127	0.543	0.027	0.0015	0.042
Transport of the SLBP independent Mature mRNA	2130	0.543	0.027	0.0015	0.042
Cyclin A:Cdk2-associated events at S phase entry	3966	0.543	0.027	0.0016	0.042
Regulation of APC/C activators between G1/S and early anaphase	4360	0.543	0.027	0.0016	0.042
APC:Cdc20 mediated degradation of cell cycle proteins prior to satisfation of the cell cycle checkpoint	3963	0.543	0.027	0.0016	0.042
Transport of the SLBP Dependant Mature mRNA	2193	0.543	0.027	0.0017	0.042
Cell Cycle, Mitotic	27826	0.543	0.027	0.0017	0.042
Cdc20:Phospho-APC/C mediated degradation of Cyclin A	3923	0.543	0.027	0.0017	0.042
Deadenylation of mRNA	1430	0.542	0.027	0.0018	0.042
Toxicity of tetanus toxin (TeNT)	71	0.542	0.027	0.0018	0.042
Synthesis of pyrophosphates in the cytosol	589	0.542	0.027	0.0019	0.042
Rev-mediated nuclear export of HIV RNA	2075	0.542	0.027	0.0019	0.042
Regulation of Glucokinase by Glucokinase Regulatory Protein	2031	0.542	0.027	0.0019	0.042
APC/C-mediated degradation of cell cycle proteins	4691	0.542	0.027	0.0019	0.042
Regulation of mitotic cell cycle	4691	0.542	0.027	0.0019	0.042
Export of Viral Ribonucleoproteins from Nucleus	2084	0.542	0.027	0.0019	0.042
SUMOylation of DNA replication proteins	2759	0.542	0.027	0.002	0.042
CDT1 association with the CDC6:ORC:origin complex	3340	0.542	0.027	0.002	0.042
Antiviral mechanism by IFN-stimulated genes	4489	0.542	0.027	0.002	0.042
ISG15 antiviral mechanism	4489	0.542	0.027	0.002	0.042
Defects in cobalamin (B12) metabolism	905	0.542	0.027	0.002	0.042
YAP1- and WWTR1 (TAZ)-stimulated gene expression	2223	0.542	0.027	0.002	0.042
Vpu mediated degradation of CD4	3044	0.542	0.027	0.002	0.042
Transport of glucose and other sugars, bile salts and organic acids, metal ions and amine compounds	7566	0.542	0.027	0.0021	0.042
G1/S Transition	6461	0.542	0.027	0.0021	0.042
Synthesis of very long-chain fatty acyl-CoAs	1331	0.541	0.027	0.0021	0.042
AKT phosphorylates targets in the nucleus	460	0.541	0.027	0.0021	0.042
Vif-mediated degradation of APOBEC3G	3066	0.541	0.027	0.0021	0.042
PLC-gamma1 signalling	3342	0.541	0.027	0.0022	0.042
Autodegradation of Cdh1 by Cdh1:APC/C	3574	0.541	0.027	0.0022	0.042
Transport of Ribonucleoproteins into the Host Nucleus	1970	0.541	0.027	0.0023	0.042
Pentose phosphate pathway (hexose monophosphate shunt)	437	0.541	0.027	0.0023	0.042
Cyclin E associated events during G1/S transition	3925	0.541	0.027	0.0023	0.042
DARPP-32 events	2095	0.541	0.027	0.0023	0.042
Interleukin-7 signaling	652	0.541	0.027	0.0024	0.042
Nuclear import of Rev protein	2009	0.541	0.027	0.0024	0.042
Phase 3 - rapid repolarisation	727	0.541	0.027	0.0024	0.042
Hedgehog 'off' state	6826	0.541	0.027	0.0024	0.042
Loss of Nlp from mitotic centrosomes	4803	0.541	0.027	0.0025	0.042
Loss of proteins required for interphase microtubule organizationÂ from the centrosome	4803	0.541	0.027	0.0025	0.042
Cytochrome P450 - arranged by substrate type	4565	0.541	0.027	0.0025	0.042
Terminal pathway of complement	714	0.541	0.027	0.0025	0.042
Synthesis of bile acids and bile salts	2310	0.54	0.027	0.0026	0.043
Degradation of GLI1 by the proteasome	3421	0.54	0.027	0.0026	0.043
Synthesis of bile acids and bile salts via 7alpha-hydroxycholesterol	2006	0.54	0.027	0.0026	0.043
Synthesis of (16-20)-hydroxyeicosatetraenoic acids (HETE)	658	0.54	0.027	0.0028	0.044
Formation of apoptosome	215	0.54	0.027	0.0028	0.044
WNT ligand biogenesis and trafficking	1158	0.54	0.027	0.0028	0.044
Abortive elongation of HIV-1 transcript in the absence of Tat	1807	0.54	0.027	0.0029	0.044
Regulation of Apoptosis	2923	0.54	0.027	0.0029	0.044
PI Metabolism	4222	0.54	0.027	0.0029	0.044
Metabolism of nitric oxide	1364	0.54	0.027	0.0029	0.044
eNOS activation and regulation	1364	0.54	0.027	0.0029	0.044
Host Interactions of HIV factors	7921	0.54	0.027	0.0029	0.044
Gamma-carboxylation of protein precursors	481	0.54	0.027	0.003	0.044
DAG and IP3 signaling	3134	0.54	0.027	0.003	0.044
Amine compound SLC transporters	2387	0.54	0.027	0.003	0.044
cGMP effects	2699	0.54	0.027	0.003	0.044
Bile acid and bile salt metabolism	3245	0.539	0.027	0.003	0.044
Removal of licensing factors from origins	4230	0.539	0.027	0.0031	0.044
Activation of Matrix Metalloproteinases	2058	0.539	0.027	0.0031	0.044
Threonine catabolism	106	0.539	0.027	0.0031	0.044
SLBP independent Processing of Histone Pre-mRNAs	533	0.539	0.027	0.0031	0.044
SLBP Dependent Processing of Replication-Dependent Histone Pre-mRNAs	596	0.539	0.027	0.0031	0.044
Degradation of GLI2 by the proteasome	3437	0.539	0.027	0.0032	0.045
Organelle biogenesis and maintenance	21423	0.539	0.027	0.0032	0.045
NOTCH2 intracellular domain regulates transcription	1016	0.539	0.027	0.0033	0.045
SCF(Skp2)-mediated degradation of p27/p21	3478	0.539	0.027	0.0033	0.045
SUMO is conjugated to E1 (UBA2:SAE1)	198	0.539	0.027	0.0035	0.046
RHO GTPases Activate WASPs and WAVEs	2035	0.539	0.027	0.0035	0.046
Regulation of activated PAK-2p34 by proteasome mediated degradation	2834	0.539	0.027	0.0035	0.046
N-glycan antennae elongation in the medial/trans-Golgi	2005	0.539	0.027	0.0035	0.046
APC/C:Cdc20 mediated degradation of Securin	3736	0.539	0.027	0.0035	0.046
Glutamate Neurotransmitter Release Cycle	2005	0.539	0.027	0.0036	0.046
Peroxisomal lipid metabolism	2016	0.539	0.027	0.0036	0.046
Interactions of Rev with host cellular proteins	2143	0.539	0.027	0.0036	0.046
Inhibition of Host mRNA Processing and RNA Silencing	169	0.539	0.027	0.0036	0.046
Mitochondrial Fatty Acid Beta-Oxidation	1014	0.538	0.027	0.0037	0.046
Phospholipase C-mediated cascade: FGFR1	3863	0.538	0.027	0.0037	0.046
tRNA modification in the nucleus and cytosol	2640	0.538	0.027	0.0037	0.046
Ubiquitin-dependent degradation of Cyclin D	2896	0.538	0.027	0.0038	0.047
Ubiquitin-dependent degradation of Cyclin D1	2896	0.538	0.027	0.0038	0.047
Spry regulation of FGF signaling	837	0.538	0.027	0.0039	0.047
Mitotic G1-G1/S phases	7736	0.538	0.027	0.0039	0.047
Release of apoptotic factors from the mitochondria	133	0.538	0.027	0.0039	0.047
Defensins	1086	0.538	0.027	0.004	0.048
Orc1 removal from chromatin	4089	0.538	0.027	0.004	0.048
Switching of origins to a post-replicative state	4089	0.538	0.027	0.004	0.048
Catabolism of glucuronate to xylulose-5-phosphate	428	0.538	0.027	0.0041	0.048
Lysosomal glycogen catabolism	152	0.538	0.027	0.0041	0.048
Lysosome Vesicle Biogenesis	2196	0.538	0.027	0.0041	0.048
CREB phosphorylation through the activation of Adenylate Cyclase	460	0.538	0.027	0.0042	0.048
Host Interactions with Influenza Factors	2554	0.538	0.027	0.0042	0.048
Neuronal System	25388	0.538	0.027	0.0043	0.048
SCF-beta-TrCP mediated degradation of Emi1	3108	0.538	0.027	0.0043	0.048
Regulation of DNA replication	4375	0.538	0.027	0.0043	0.048
Stabilization of p53	3203	0.538	0.027	0.0043	0.048
Mismatch Repair	1198	0.537	0.027	0.0044	0.048
Acetylcholine Neurotransmitter Release Cycle	1368	0.537	0.027	0.0044	0.048
Phenylalanine and tyrosine catabolism	719	0.537	0.027	0.0044	0.048
Phosphorylation of proteins involved in G1/S transition by active Cyclin E:Cdk2 complexes	224	0.537	0.027	0.0044	0.048
Death Receptor Signalling	3023	0.537	0.027	0.0045	0.048
Activation of PUMA and translocation to mitochondria	610	0.537	0.027	0.0045	0.048
AURKA Activation by TPX2	4972	0.537	0.027	0.0046	0.048
Metabolism of folate and pterines	1271	0.537	0.027	0.0046	0.048
TNFR2 non-canonical NF-kB pathway	5379	0.537	0.027	0.0046	0.048
Interleukin-17 signaling	579	0.537	0.027	0.0046	0.048
Dectin-1 mediated noncanonical NF-kB signaling	3510	0.537	0.027	0.0047	0.048
Regulation of innate immune responses to cytosolic DNA	1062	0.537	0.027	0.0047	0.048
Amyloid fiber formation	3635	0.537	0.027	0.0047	0.049
CDK-mediated phosphorylation and removal of Cdc6	2888	0.537	0.027	0.0047	0.049
p53-Dependent G1 DNA Damage Response	3658	0.537	0.027	0.0049	0.049
p53-Dependent G1/S DNA damage checkpoint	3658	0.537	0.027	0.0049	0.049
NIK-->noncanonical NF-kB signaling	3352	0.537	0.027	0.0049	0.049
Nuclear Pore Complex (NPC) Disassembly	2168	0.537	0.027	0.0049	0.049
Resolution of Sister Chromatid Cohesion	6187	0.537	0.027	0.0049	0.049
Autodegradation of the E3 ubiquitin ligase COP1	3049	0.537	0.027	0.0049	0.049
Assembly of the pre-replicative complex	3914	0.537	0.027	0.0049	0.049
APC/C:Cdh1 mediated degradation of Cdc20 and other APC/C:Cdh1 targeted proteins in late mitosis/early G1	4022	0.537	0.027	0.005	0.049
DNA Replication Pre-Initiation	4873	0.537	0.027	0.005	0.049
M/G1 Transition	4873	0.537	0.027	0.005	0.049
SUMOylation of DNA damage response and repair proteins	4541	0.537	0.027	0.0051	0.049
Class II GLUTs	325	0.537	0.027	0.0052	0.05
NS1 Mediated Effects on Host Pathways	2489	0.536	0.027	0.0052	0.05
