# Supplementary material for: Large-scale interaction effects reveal missing heritability in schizophrenia, bipolar disorder and posttraumatic stress disorder
Source: Transl Psychiatry. 2017 Apr 11;7(4):e1089–. doi: 10.1038/tp.2017.61 (PMC5416702; doi:10.1038/tp.2017.61)
Supplement: Supplementary Table 6 [file tp201761x5.xls]

## Sheet: tp201761x5
Pathway	SNP_no	AUC	c.i.	P	FDR
MAP3K8 (TPL2)-dependent MAPK1/3 activation	263	0.551	0.017	1.2e-05	0.014
Negative regulation of MAPK pathway	722	0.549	0.017	2.1e-05	0.014
phospho-PLA2 pathway	62	0.546	0.017	4.9e-05	0.014
Peptide hormone metabolism	1974	0.545	0.017	5.4e-05	0.014
Cobalamin (Cbl, vitamin B12) transport and metabolism	585	0.545	0.017	5.6e-05	0.014
Conjugation of phenylacetate with glutamine	26	0.545	0.017	6.1e-05	0.014
Defective CUBN causes hereditary megaloblastic anemia 1	142	0.543	0.017	0.0001	0.014
Defective AMN causes hereditary megaloblastic anemia 1	142	0.543	0.017	0.0001	0.014
Phase 1 - Functionalization of compounds	2695	0.543	0.017	0.00011	0.014
WNT ligand biogenesis and trafficking	513	0.543	0.017	0.00011	0.014
Vitamin D (calciferol) metabolism	347	0.543	0.017	0.00011	0.014
APC/C-mediated degradation of cell cycle proteins	1657	0.542	0.017	0.00013	0.014
Regulation of mitotic cell cycle	1657	0.542	0.017	0.00013	0.014
Translocation of GLUT4 to the plasma membrane	1603	0.542	0.017	0.00014	0.014
DNA Replication Pre-Initiation	1625	0.541	0.017	0.00016	0.014
M/G1 Transition	1625	0.541	0.017	0.00016	0.014
Synthesis of IP3 and IP4 in the cytosol	1052	0.541	0.017	0.00016	0.014
Activation of NF-kappaB in B cells	1515	0.541	0.017	0.00017	0.014
Negative feedback regulation of MAPK pathway	110	0.541	0.017	0.00018	0.014
Mitophagy	747	0.54	0.017	0.00019	0.014
Pink/Parkin Mediated Mitophagy	747	0.54	0.017	0.00019	0.014
Defects in cobalamin (B12) metabolism	332	0.54	0.017	0.0002	0.014
Activation of Matrix Metalloproteinases	777	0.54	0.017	0.00022	0.014
Synthesis of substrates in N-glycan biosythesis	1707	0.54	0.017	0.00022	0.014
Regulation of APC/C activators between G1/S and early anaphase	1537	0.54	0.017	0.00023	0.014
Lipid digestion, mobilization, and transport	1801	0.54	0.017	0.00024	0.014
Heparan sulfate/heparin (HS-GAG) metabolism	2174	0.539	0.017	0.00025	0.014
Tristetraprolin (TTP, ZFP36) binds and destabilizes mRNA	306	0.539	0.017	0.00026	0.014
Cell death signalling via NRAGE, NRIF and NADE	2204	0.539	0.017	0.00026	0.014
Degradation of the extracellular matrix	3369	0.539	0.017	0.00027	0.014
Viral Messenger RNA Synthesis	902	0.539	0.017	0.00028	0.014
CLEC7A (Dectin-1) signaling	2525	0.539	0.017	0.00028	0.014
Translation	2567	0.539	0.017	0.00029	0.014
Metabolism of carbohydrates	7919	0.539	0.017	0.0003	0.014
PPARA activates gene expression	3712	0.539	0.017	0.0003	0.014
SOS-mediated signalling	6841	0.539	0.017	0.0003	0.014
Regulation of lipid metabolism by Peroxisome proliferator-activated receptor alpha (PPARalpha)	3824	0.539	0.017	0.00031	0.014
Beta-catenin independent WNT signaling	4401	0.538	0.017	0.00033	0.014
Role of phospholipids in phagocytosis	1158	0.538	0.017	0.00034	0.014
RAF-independent MAPK1/3 activation	473	0.538	0.017	0.00034	0.014
ATP sensitive Potassium channels	133	0.538	0.017	0.00035	0.014
Lipoprotein metabolism	1082	0.538	0.017	0.00036	0.014
C-type lectin receptors (CLRs)	3053	0.538	0.017	0.00036	0.014
p75 NTR receptor-mediated signalling	2692	0.538	0.017	0.00036	0.014
Signaling by PTK6	2538	0.538	0.017	0.00036	0.014
Amine compound SLC transporters	1150	0.538	0.017	0.00037	0.014
Signaling by Robo receptor	1448	0.538	0.017	0.00039	0.014
Glutamate Binding, Activation of AMPA Receptors and Synaptic Plasticity	1178	0.538	0.017	0.0004	0.014
Trafficking of AMPA receptors	1178	0.538	0.017	0.0004	0.014
Hedgehog 'on' state	1939	0.538	0.017	0.00041	0.014
HDL-mediated lipid transport	679	0.538	0.017	0.00041	0.014
Influenza Infection	2554	0.537	0.017	0.00044	0.015
Metabolism of vitamins and cofactors	4548	0.537	0.017	0.00045	0.015
G alpha (q) signalling events	6168	0.537	0.017	0.00045	0.015
Stimuli-sensing channels	4034	0.537	0.017	0.00047	0.015
ALKBH3 mediated reversal of alkylation damage	101	0.537	0.017	0.0005	0.015
RHO GTPase Effectors	5513	0.537	0.017	0.00051	0.015
Visual phototransduction	3208	0.537	0.017	0.00052	0.015
tRNA processing	2412	0.537	0.017	0.00052	0.015
Regulation of TP53 Activity through Association with Co-factors	368	0.537	0.017	0.00053	0.015
Regulation of mRNA stability by proteins that bind AU-rich elements	1815	0.536	0.017	0.00054	0.015
Gamma carboxylation, hypusine formation and arylsulfatase activation	832	0.536	0.017	0.00055	0.015
Neurotransmitter Receptor Binding And Downstream Transmission In The Postsynaptic Cell	5481	0.536	0.017	0.00056	0.015
Transmission across Chemical Synapses	8334	0.536	0.017	0.00058	0.015
Cargo concentration in the ER	823	0.536	0.017	0.00059	0.015
Transport of glucose and other sugars, bile salts and organic acids, metal ions and amine compounds	3355	0.536	0.017	0.0006	0.015
Cyclin A:Cdk2-associated events at S phase entry	1351	0.536	0.017	0.0006	0.015
Influenza Life Cycle	2384	0.536	0.017	0.0006	0.015
CS/DS degradation	315	0.536	0.017	0.0006	0.015
Clathrin derived vesicle budding	1690	0.536	0.017	0.00062	0.015
trans-Golgi Network Vesicle Budding	1690	0.536	0.017	0.00062	0.015
Signaling by VEGF	10087	0.536	0.017	0.00064	0.015
G alpha (z) signalling events	1842	0.536	0.017	0.00064	0.015
Biosynthesis of the N-glycan precursor (dolichol lipid-linked oligosaccharide, LLO) and transfer to a nascent protein	1975	0.536	0.017	0.00065	0.015
Glycosphingolipid metabolism	1078	0.536	0.017	0.00065	0.015
Biological oxidations	5000	0.536	0.017	0.00067	0.015
Chromatin modifying enzymes	4690	0.536	0.017	0.00067	0.015
Chromatin organization	4690	0.536	0.017	0.00067	0.015
Glycosaminoglycan metabolism	4480	0.536	0.017	0.00069	0.015
Transcriptional regulation of white adipocyte differentiation	2140	0.535	0.017	0.0007	0.015
The activation of arylsulfatases	421	0.535	0.017	0.00073	0.016
VEGFR2 mediated cell proliferation	7587	0.535	0.017	0.00074	0.016
Polo-like kinase mediated events	313	0.535	0.017	0.00075	0.016
Signal transduction by L1	828	0.535	0.017	0.00077	0.016
G1/S Transition	2200	0.535	0.017	0.00078	0.016
Peptide hormone biosynthesis	166	0.535	0.017	0.0008	0.016
Inositol phosphate metabolism	1455	0.535	0.017	0.00083	0.016
Extracellular matrix organization	9678	0.535	0.017	0.00083	0.016
Regulation of HSF1-mediated heat shock response	1717	0.535	0.017	0.00085	0.016
NS1 Mediated Effects on Host Pathways	763	0.535	0.017	0.00085	0.016
Platelet degranulation	2959	0.535	0.017	0.00085	0.016
Mismatch Repair	470	0.535	0.017	0.00086	0.016
Regulation of DNA replication	1481	0.535	0.017	0.00087	0.016
Intra-Golgi and retrograde Golgi-to-ER traffic	4572	0.535	0.017	0.00088	0.016
FCERI mediated MAPK activation	7723	0.535	0.017	0.00089	0.016
Non-integrin membrane-ECM interactions	1888	0.535	0.017	0.00091	0.016
VEGFA-VEGFR2 Pathway	9838	0.534	0.017	0.00091	0.016
Host Interactions with Influenza Factors	792	0.534	0.017	0.00092	0.016
APC/C:Cdc20 mediated degradation of Cyclin B	380	0.534	0.017	0.00092	0.016
Golgi-to-ER retrograde transport	2782	0.534	0.017	0.00093	0.016
Potassium Channels	4125	0.534	0.017	0.00094	0.016
Removal of licensing factors from origins	1421	0.534	0.017	0.00096	0.016
NRAGE signals death through JNK	1931	0.534	0.017	0.00097	0.016
Fcgamma receptor (FCGR) dependent phagocytosis	3108	0.534	0.017	0.00097	0.016
Tandem pore domain potassium channels	388	0.534	0.017	0.00098	0.016
Cyclin E associated events during G1/S transition	1338	0.534	0.017	0.00098	0.016
Retrograde transport at the Trans-Golgi-Network	1311	0.534	0.017	0.00099	0.016
Interleukin-17 signaling	188	0.534	0.017	0.00099	0.016
Phase 0 - rapid depolarisation	2141	0.534	0.017	0.00099	0.016
Fatty acid, triacylglycerol, and ketone body metabolism	6360	0.534	0.017	0.001	0.016
Nucleotide Excision Repair	2238	0.534	0.017	0.001	0.016
Dectin-1 mediated noncanonical NF-kB signaling	1195	0.534	0.017	0.0011	0.016
Antiviral mechanism by IFN-stimulated genes	1519	0.534	0.017	0.0011	0.016
ISG15 antiviral mechanism	1519	0.534	0.017	0.0011	0.016
Defects in vitamin and cofactor metabolism	585	0.534	0.017	0.0011	0.016
Organelle biogenesis and maintenance	7021	0.534	0.017	0.0011	0.016
TP53 Regulates Transcription of Death Receptors and Ligands	326	0.534	0.017	0.0011	0.016
E2F mediated regulation of DNA replication	574	0.534	0.017	0.0011	0.016
RNA Polymerase III Transcription Termination	661	0.534	0.017	0.0012	0.016
Signalling to STAT3	84	0.534	0.017	0.0012	0.016
NR1D1 (REV-ERBA) represses gene expression	269	0.534	0.017	0.0012	0.016
Influenza Viral RNA Transcription and Replication	2188	0.534	0.017	0.0012	0.016
NEP/NS2 Interacts with the Cellular Export Machinery	620	0.533	0.017	0.0012	0.016
Phase II conjugation	2272	0.533	0.017	0.0012	0.016
Protein folding	2631	0.533	0.017	0.0012	0.016
Interleukin receptor SHC signaling	7087	0.533	0.017	0.0012	0.016
Cellular response to heat stress	2100	0.533	0.017	0.0012	0.016
Hedgehog ligand biogenesis	1616	0.533	0.017	0.0013	0.016
Signaling by Hedgehog	3664	0.533	0.017	0.0013	0.016
Binding and Uptake of Ligands by Scavenger Receptors	1494	0.533	0.017	0.0013	0.016
GPVI-mediated activation cascade	1576	0.533	0.017	0.0013	0.016
Amino acid synthesis and interconversion (transamination)	555	0.533	0.017	0.0013	0.016
FGFR3b ligand binding and activation	146	0.533	0.017	0.0013	0.016
Interleukin-2 signaling	7338	0.533	0.017	0.0013	0.016
MAP kinase activation in TLR cascade	1390	0.533	0.017	0.0013	0.016
Interleukin-3, 5 and GM-CSF signaling	7559	0.533	0.017	0.0013	0.016
Regulation of KIT signaling	529	0.533	0.017	0.0013	0.016
Host Interactions of HIV factors	2861	0.533	0.017	0.0013	0.016
FCERI mediated NF-kB activation	1771	0.533	0.017	0.0014	0.016
Butyrate Response Factor 1 (BRF1) binds and destabilizes mRNA	312	0.533	0.017	0.0014	0.016
MAPK6/MAPK4 signaling	2109	0.533	0.017	0.0014	0.016
Fibronectin matrix formation	108	0.533	0.017	0.0014	0.016
Regulation of TP53 Activity	3596	0.533	0.017	0.0014	0.016
Transport of Ribonucleoproteins into the Host Nucleus	622	0.533	0.017	0.0014	0.016
Mitotic G2-G2/M phases	3535	0.533	0.017	0.0014	0.016
Activation of Kainate Receptors upon glutamate binding	1313	0.533	0.017	0.0014	0.016
N-glycan antennae elongation in the medial/trans-Golgi	925	0.533	0.017	0.0014	0.016
Stimulation of the cell death response by PAK-2p34	45	0.533	0.017	0.0014	0.016
DNA Damage Bypass	969	0.533	0.017	0.0014	0.017
Response to elevated platelet cytosolic Ca2+	3294	0.533	0.017	0.0014	0.017
Activation of Ca-permeable Kainate Receptor	546	0.533	0.017	0.0015	0.017
Ionotropic activity of Kainate Receptors	546	0.533	0.017	0.0015	0.017
Aquaporin-mediated transport	1468	0.533	0.017	0.0015	0.017
Orc1 removal from chromatin	1346	0.532	0.017	0.0015	0.017
Switching of origins to a post-replicative state	1346	0.532	0.017	0.0015	0.017
MAPK1/MAPK3 signaling	6976	0.532	0.017	0.0015	0.017
G2/M Transition	3490	0.532	0.017	0.0015	0.017
Creation of C4 and C2 activators	326	0.532	0.017	0.0016	0.017
Interactions of Vpr with host cellular proteins	666	0.532	0.017	0.0016	0.017
Interleukin-1 processing	154	0.532	0.017	0.0016	0.018
FRS-mediated FGFR1 signaling	6850	0.532	0.017	0.0016	0.018
LGI-ADAM interactions	431	0.532	0.017	0.0016	0.018
Metabolism of fat-soluble vitamins	1952	0.532	0.017	0.0016	0.018
Signaling by FGFR in disease	1431	0.532	0.017	0.0017	0.018
Signalling to RAS	7074	0.532	0.017	0.0017	0.018
Ion homeostasis	2180	0.532	0.017	0.0017	0.018
Frs2-mediated activation	7000	0.532	0.017	0.0018	0.018
Signaling by Leptin	6995	0.532	0.017	0.0018	0.018
PI Metabolism	1557	0.532	0.017	0.0018	0.018
Signaling by Rho GTPases	10073	0.532	0.017	0.0018	0.018
Activation of the phototransduction cascade	288	0.532	0.017	0.0018	0.019
G alpha (s) signalling events	4411	0.532	0.017	0.0018	0.019
NIK-->noncanonical NF-kB signaling	1154	0.532	0.017	0.0018	0.019
DNA Damage Reversal	196	0.532	0.017	0.0019	0.019
Chaperonin-mediated protein folding	2457	0.532	0.017	0.0019	0.019
Factors involved in megakaryocyte development and platelet production	4325	0.532	0.017	0.0019	0.019
IKBKG deficiency causes anhidrotic ectodermal dysplasia with immunodeficiency (EDA-ID) (via TLR)	138	0.532	0.017	0.0019	0.019
Signalling to p38 via RIT and RIN	6985	0.532	0.017	0.0019	0.019
Scavenging of heme from plasma	318	0.532	0.017	0.0019	0.019
Amyloid fiber formation	1499	0.532	0.017	0.0019	0.019
Establishment of Sister Chromatid Cohesion	178	0.532	0.017	0.0019	0.019
Attenuation phase	545	0.532	0.017	0.0019	0.019
alpha-linolenic acid (ALA) metabolism	239	0.531	0.017	0.002	0.019
alpha-linolenic (omega3) and linoleic (omega6) acid metabolism	239	0.531	0.017	0.002	0.019
SUMOylation of DNA replication proteins	887	0.531	0.017	0.002	0.019
TRAIL signaling	131	0.531	0.017	0.002	0.019
S Phase	2446	0.531	0.017	0.002	0.019
Translesion Synthesis by POLH	400	0.531	0.017	0.0021	0.02
Mitochondrial translation termination	1566	0.531	0.017	0.0021	0.02
PI3K Cascade	1792	0.531	0.017	0.0021	0.02
Mitochondrial translation	1676	0.531	0.017	0.0022	0.02
ARMS-mediated activation	6954	0.531	0.017	0.0022	0.02
SLC-mediated transmembrane transport	8358	0.531	0.017	0.0022	0.02
Prolonged ERK activation events	7043	0.531	0.017	0.0022	0.02
Mitochondrial translation initiation	1520	0.531	0.017	0.0022	0.02
RHO GTPases Activate Formins	2585	0.531	0.017	0.0022	0.02
Nucleotide-like (purinergic) receptors	283	0.531	0.017	0.0023	0.02
Synthesis of PIPs at the plasma membrane	992	0.531	0.017	0.0023	0.02
TP53 Regulates Metabolic Genes	1827	0.531	0.017	0.0023	0.02
Prolactin receptor signaling	265	0.531	0.017	0.0023	0.02
Olfactory Signaling Pathway	3443	0.531	0.017	0.0024	0.021
rRNA processing	3040	0.531	0.017	0.0024	0.021
Signalling to ERKs	7280	0.531	0.017	0.0024	0.021
Synthesis, secretion, and deacylation of Ghrelin	349	0.531	0.017	0.0024	0.021
Catabolism of glucuronate to xylulose-5-phosphate	129	0.531	0.017	0.0025	0.021
ATF4 activates genes	522	0.531	0.017	0.0025	0.021
Vpr-mediated nuclear import of PICs	648	0.531	0.017	0.0025	0.021
Trafficking of GluR2-containing AMPA receptors	758	0.531	0.017	0.0025	0.021
Muscle contraction	7704	0.531	0.017	0.0025	0.021
Reversal of alkylation damage by DNA dioxygenases	116	0.531	0.017	0.0026	0.021
Interaction between L1 and Ankyrins	1344	0.53	0.017	0.0026	0.021
Mitochondrial translation elongation	1536	0.53	0.017	0.0026	0.021
Negative regulators of RIG-I/MDA5 signaling	688	0.53	0.017	0.0026	0.021
Termination of translesion DNA synthesis	676	0.53	0.017	0.0026	0.021
O-linked glycosylation of mucins	2653	0.53	0.017	0.0026	0.021
Cyclin D associated events in G1	683	0.53	0.017	0.0026	0.021
G1 Phase	683	0.53	0.017	0.0026	0.021
Translesion synthesis by Y family DNA polymerases bypasses lesions on DNA template	807	0.53	0.017	0.0026	0.021
Ca2+ pathway	2464	0.53	0.017	0.0026	0.021
Import of palmitoyl-CoA into the mitochondrial matrix	446	0.53	0.017	0.0026	0.021
Cyclin A/B1 associated events during G2/M transition	390	0.53	0.017	0.0026	0.021
Deactivation of the beta-catenin transactivating complex	991	0.53	0.017	0.0027	0.021
RNA Polymerase III Abortive And Retractive Initiation	1014	0.53	0.017	0.0027	0.021
RNA Polymerase III Transcription	1014	0.53	0.017	0.0027	0.021
mRNA Splicing - Minor Pathway	1008	0.53	0.017	0.0027	0.021
NCAM signaling for neurite out-growth	8289	0.53	0.017	0.0027	0.021
Ion channel transport	7247	0.53	0.017	0.0027	0.021
Synthesis of bile acids and bile salts via 27-hydroxycholesterol	474	0.53	0.017	0.0028	0.021
Cell Cycle Checkpoints	3820	0.53	0.017	0.0028	0.022
PCP/CE pathway	2265	0.53	0.017	0.0029	0.022
MAPK family signaling cascades	8077	0.53	0.017	0.0029	0.022
Cell-cell junction organization	2892	0.53	0.017	0.0029	0.022
Regulation of Commissural axon pathfinding by Slit and Robo	505	0.53	0.017	0.0029	0.022
Intra-Golgi traffic	1131	0.53	0.017	0.0029	0.022
tRNA modification in the nucleus and cytosol	1004	0.53	0.017	0.003	0.022
HSF1-dependent transactivation	821	0.53	0.017	0.003	0.022
TP53 regulates transcription of several additional cell death genes whose specific roles in p53-dependent apoptosis remain uncertain	484	0.53	0.017	0.003	0.022
Signaling by FGFR2 in disease	944	0.53	0.017	0.003	0.022
Glutathione synthesis and recycling	261	0.53	0.017	0.0031	0.022
Regulation by c-FLIP	257	0.53	0.017	0.0031	0.022
Dimerization of procaspase-8	257	0.53	0.017	0.0031	0.022
CASP8 activity is inhibited	257	0.53	0.017	0.0031	0.022
Regulation of IFNG signaling	351	0.53	0.017	0.0031	0.022
Gap-filling DNA repair synthesis and ligation in TC-NER	1328	0.53	0.017	0.0031	0.022
Metabolism	45921	0.53	0.017	0.0031	0.023
Downstream TCR signaling	2472	0.53	0.017	0.0032	0.023
Transcriptional regulation by small RNAs	1281	0.53	0.017	0.0032	0.023
Cap-dependent Translation Initiation	1845	0.53	0.017	0.0032	0.023
Eukaryotic Translation Initiation	1845	0.53	0.017	0.0032	0.023
Peroxisomal lipid metabolism	765	0.53	0.017	0.0032	0.023
Transport to the Golgi and subsequent modification	4461	0.53	0.017	0.0032	0.023
SCF(Skp2)-mediated degradation of p27/p21	1175	0.53	0.017	0.0033	0.023
Amplification of signal from the kinetochores	83	0.53	0.017	0.0033	0.023
Amplification of signal from unattached kinetochores via a MAD2 inhibitory signal	83	0.53	0.017	0.0033	0.023
Activation of the pre-replicative complex	583	0.53	0.017	0.0033	0.023
Platelet activation, signaling and aggregation	8020	0.53	0.017	0.0033	0.023
Activation of BH3-only proteins	741	0.529	0.017	0.0034	0.023
Signaling by SCF-KIT	9162	0.529	0.017	0.0035	0.024
Signaling by Hippo	644	0.529	0.017	0.0035	0.024
ER to Golgi Anterograde Transport	3392	0.529	0.017	0.0036	0.024
Inactivation, recovery and regulation of the phototransduction cascade	1008	0.529	0.017	0.0036	0.024
Cardiac conduction	6001	0.529	0.017	0.0036	0.024
Synthesis of PIPs at the ER membrane	93	0.529	0.017	0.0036	0.024
RNA Polymerase III Transcription Initiation From Type 3 Promoter	519	0.529	0.017	0.0036	0.024
CD209 (DC-SIGN) signaling	476	0.529	0.017	0.0037	0.024
Synthesis of PIPs at the late endosome membrane	207	0.529	0.017	0.0037	0.024
VEGFR2 mediated vascular permeability	780	0.529	0.017	0.0037	0.025
SHC-mediated cascade:FGFR2	545	0.529	0.017	0.0037	0.025
SALM protein interactions at the synapse	1613	0.529	0.017	0.0037	0.025
Class A/1 (Rhodopsin-like receptors)	6677	0.529	0.017	0.0038	0.025
Assembly of the ORC complex at the origin of replication	86	0.529	0.017	0.0038	0.025
Propionyl-CoA catabolism	147	0.529	0.017	0.0039	0.025
Metabolism of water-soluble vitamins and cofactors	2743	0.529	0.017	0.0039	0.025
Plasmalogen biosynthesis	50	0.529	0.017	0.0039	0.025
Chondroitin sulfate/dermatan sulfate metabolism	2209	0.529	0.017	0.0039	0.025
CLEC7A/inflammasome pathway	128	0.529	0.017	0.004	0.025
MAP2K and MAPK activation	1085	0.529	0.017	0.004	0.026
Asparagine N-linked glycosylation	6801	0.529	0.017	0.0041	0.026
Assembly of the pre-replicative complex	1296	0.529	0.017	0.0041	0.026
DNA Replication	2158	0.529	0.017	0.0041	0.026
Insulin processing	816	0.529	0.017	0.0043	0.027
Signaling by ERBB2	1525	0.529	0.017	0.0043	0.027
Class B/2 (Secretin family receptors)	1900	0.528	0.017	0.0043	0.027
TCR signaling	2946	0.528	0.017	0.0043	0.027
FasL/ CD95L signaling	112	0.528	0.017	0.0044	0.027
Integrin cell surface interactions	2248	0.528	0.017	0.0044	0.027
IRS-mediated signalling	7946	0.528	0.017	0.0045	0.028
NCAM1 interactions	1691	0.528	0.017	0.0046	0.028
Mitotic G1-G1/S phases	2709	0.528	0.017	0.0046	0.028
Phase 2 - plateau phase	1489	0.528	0.017	0.0046	0.028
Platelet Adhesion to exposed collagen	434	0.528	0.017	0.0046	0.028
Intrinsic Pathway for Apoptosis	1021	0.528	0.017	0.0046	0.028
KSRP (KHSRP) binds and destabilizes mRNA	291	0.528	0.017	0.0047	0.028
SRP-dependent cotranslational protein targeting to membrane	1788	0.528	0.017	0.0047	0.028
Insulin receptor signalling cascade	8079	0.528	0.017	0.0047	0.028
Extension of Telomeres	622	0.528	0.017	0.0048	0.028
Downstream signaling of activated FGFR2	9971	0.528	0.017	0.0048	0.028
Downstream signaling of activated FGFR3	9971	0.528	0.017	0.0048	0.028
Downstream signaling of activated FGFR4	9971	0.528	0.017	0.0048	0.028
Post NMDA receptor activation events	1393	0.528	0.017	0.0048	0.028
mRNA decay by 3' to 5' exoribonuclease	227	0.528	0.017	0.0048	0.028
Vasopressin regulates renal water homeostasis via Aquaporins	1374	0.528	0.017	0.0048	0.028
Phase 1 - inactivation of fast Na+ channels	1757	0.528	0.017	0.0048	0.028
PERK regulates gene expression	548	0.528	0.017	0.0048	0.028
Phospholipase C-mediated cascade; FGFR4	1931	0.528	0.017	0.0048	0.028
Activation of TRKA receptors	236	0.528	0.017	0.0049	0.028
Ubiquitin-dependent degradation of Cyclin D	1004	0.528	0.017	0.0049	0.028
Ubiquitin-dependent degradation of Cyclin D1	1004	0.528	0.017	0.0049	0.028
Voltage gated Potassium channels	1914	0.528	0.017	0.005	0.028
Presynaptic function of Kainate receptors	808	0.528	0.017	0.005	0.028
PLC-mediated hydrolysis of PIP2	259	0.528	0.017	0.005	0.028
GAB1 signalosome	3585	0.528	0.017	0.0051	0.029
Synthesis of DNA	1977	0.528	0.017	0.0051	0.029
HIV Infection	4881	0.528	0.017	0.0051	0.029
APC:Cdc20 mediated degradation of cell cycle proteins prior to satisfation of the cell cycle checkpoint	1399	0.528	0.017	0.0052	0.029
Downstream signaling of activated FGFR1	10065	0.528	0.017	0.0052	0.029
Signaling by FGFR1	10160	0.528	0.017	0.0052	0.029
Rap1 signalling	846	0.528	0.017	0.0052	0.029
Mitotic Prometaphase	2345	0.528	0.017	0.0052	0.029
The citric acid (TCA) cycle and respiratory electron transport	2919	0.528	0.017	0.0052	0.029
RNA polymerase II transcribes snRNA genes	1465	0.528	0.017	0.0053	0.029
Signaling by FGFR4	10047	0.528	0.017	0.0053	0.029
Export of Viral Ribonucleoproteins from Nucleus	675	0.528	0.017	0.0053	0.029
TP53 Regulates Transcription of Genes Involved in G1 Cell Cycle Arrest	255	0.528	0.017	0.0054	0.03
Mitochondrial protein import	964	0.528	0.017	0.0055	0.03
Transcriptional regulation of pluripotent stem cells	1163	0.528	0.017	0.0055	0.03
Signaling by FGFR3	10067	0.528	0.017	0.0055	0.03
Defective ABCC8 can cause hypoglycemias and hyperglycemias	79	0.528	0.017	0.0055	0.03
G alpha (i) signalling events	5984	0.528	0.017	0.0055	0.03
Regulation of Apoptosis	1027	0.528	0.017	0.0056	0.03
Major pathway of rRNA processing in the nucleolus	2821	0.528	0.017	0.0056	0.03
Regulation of activated PAK-2p34 by proteasome mediated degradation	997	0.528	0.017	0.0056	0.03
Cdc20:Phospho-APC/C mediated degradation of Cyclin A	1379	0.527	0.017	0.0057	0.03
Dopamine clearance from the synaptic cleft	90	0.527	0.017	0.0057	0.03
Glycine degradation	119	0.527	0.017	0.0059	0.031
Downstream signal transduction	10246	0.527	0.017	0.0059	0.031
COPII (Coat Protein 2) Mediated Vesicle Transport	1664	0.527	0.017	0.0059	0.031
GABA synthesis	44	0.527	0.017	0.0059	0.031
Degradation of DVL	1223	0.527	0.017	0.006	0.031
Hh mutants that don't undergo autocatalytic processing are degraded by ERAD	1125	0.527	0.017	0.0061	0.031
Mitotic Prophase	2266	0.527	0.017	0.0061	0.031
Beta-oxidation of very long chain fatty acids	112	0.527	0.017	0.0061	0.031
Asymmetric localization of PCP proteins	1243	0.527	0.017	0.0061	0.031
Phospholipase C-mediated cascade; FGFR2	2028	0.527	0.017	0.0061	0.031
Hh mutants abrogate ligand secretion	1152	0.527	0.017	0.0062	0.032
Hedgehog 'off' state	2436	0.527	0.017	0.0062	0.032
APC/C:Cdc20 mediated degradation of mitotic proteins	1438	0.527	0.017	0.0062	0.032
Signaling by TGF-beta Receptor Complex	1719	0.527	0.017	0.0063	0.032
TRKA activation by NGF	70	0.527	0.017	0.0063	0.032
LRR FLII-interacting protein 1 (LRRFIP1) activates type I IFN production	122	0.527	0.017	0.0064	0.032
Metabolism of amino acids and derivatives	7105	0.527	0.017	0.0064	0.032
G1/S DNA Damage Checkpoints	1286	0.527	0.017	0.0064	0.032
Neurotransmitter Release Cycle	1787	0.527	0.017	0.0064	0.032
G1/S-Specific Transcription	312	0.527	0.017	0.0065	0.032
ABC-family proteins mediated transport	1870	0.527	0.017	0.0065	0.032
p53-Dependent G1 DNA Damage Response	1245	0.527	0.017	0.0065	0.032
p53-Dependent G1/S DNA damage checkpoint	1245	0.527	0.017	0.0065	0.032
Histidine, lysine, phenylalanine, tyrosine, proline and tryptophan catabolism	1133	0.527	0.017	0.0065	0.032
G2/M Checkpoints	3202	0.527	0.017	0.0066	0.032
Synthesis of UDP-N-acetyl-glucosamine	117	0.527	0.017	0.0066	0.032
Vpu mediated degradation of CD4	1058	0.527	0.017	0.0066	0.032
Signaling by cytosolic FGFR1 fusion mutants	503	0.527	0.017	0.0066	0.032
Regulation of actin dynamics for phagocytic cup formation	2059	0.527	0.017	0.0066	0.032
Activation of AMPA receptors	140	0.527	0.017	0.0067	0.032
CD28 dependent PI3K/Akt signaling	539	0.527	0.017	0.0067	0.032
Synthesis of Leukotrienes (LT) and Eoxins (EX)	724	0.527	0.017	0.0067	0.032
PTK6 Expression	169	0.527	0.017	0.0067	0.032
mRNA Capping	654	0.527	0.017	0.0067	0.032
G-protein beta:gamma signalling	1476	0.527	0.017	0.0068	0.032
Miscellaneous transport and binding events	537	0.527	0.017	0.0069	0.033
Signaling by Wnt	7716	0.527	0.017	0.0069	0.033
Cell surface interactions at the vascular wall	2655	0.527	0.017	0.007	0.033
CDT1 association with the CDC6:ORC:origin complex	1126	0.527	0.017	0.007	0.033
Lysosome Vesicle Biogenesis	849	0.527	0.017	0.0071	0.033
PI3K/AKT activation	3590	0.527	0.017	0.0071	0.033
Activation of PUMA and translocation to mitochondria	218	0.527	0.017	0.0072	0.034
Selenoamino acid metabolism	1954	0.526	0.017	0.0074	0.034
FCGR activation	423	0.526	0.017	0.0074	0.034
VxPx cargo-targeting to cilium	687	0.526	0.017	0.0074	0.034
Defensins	372	0.526	0.017	0.0074	0.034
EPH-Ephrin signaling	3217	0.526	0.017	0.0075	0.034
NADE modulates death signalling	128	0.526	0.017	0.0075	0.034
RNA Pol II CTD phosphorylation and interaction with CE	616	0.526	0.017	0.0075	0.034
RNA Pol II CTD phosphorylation and interaction with CE	616	0.526	0.017	0.0075	0.034
SUMOylation of DNA damage response and repair proteins	1656	0.526	0.017	0.0075	0.034
Ficolins bind to repetitive carbohydrate structures on the target cell surface	112	0.526	0.017	0.0076	0.035
Synthesis of PIPs at the Golgi membrane	420	0.526	0.017	0.0077	0.035
WNT5A-dependent internalization of FZD4	583	0.526	0.017	0.0077	0.035
tRNA modification in the mitochondrion	105	0.526	0.017	0.0077	0.035
Negative regulation of the PI3K/AKT network	2861	0.526	0.017	0.0077	0.035
O-linked glycosylation	5298	0.526	0.017	0.0078	0.035
Cytosolic tRNA aminoacylation	514	0.526	0.017	0.0078	0.035
SUMOylation of RNA binding proteins	862	0.526	0.017	0.0079	0.035
Macroautophagy	1453	0.526	0.017	0.0079	0.035
MyD88 cascade initiated on plasma membrane	2029	0.526	0.017	0.008	0.035
Toll Like Receptor 10 (TLR10) Cascade	2029	0.526	0.017	0.008	0.035
Toll Like Receptor 5 (TLR5) Cascade	2029	0.526	0.017	0.008	0.035
IGF1R signaling cascade	8075	0.526	0.017	0.008	0.035
IRS-related events triggered by IGF1R	8075	0.526	0.017	0.008	0.035
Signaling by Type 1 Insulin-like Growth Factor 1 Receptor (IGF1R)	8075	0.526	0.017	0.008	0.035
Netrin-1 signaling	2301	0.526	0.017	0.0081	0.036
Cholesterol biosynthesis	473	0.526	0.017	0.0081	0.036
RNA Polymerase III Chain Elongation	316	0.526	0.017	0.0082	0.036
Inactivation of Cdc42 and Rac	500	0.526	0.017	0.0083	0.036
Phospholipase C-mediated cascade: FGFR1	1997	0.526	0.017	0.0083	0.036
Nuclear import of Rev protein	653	0.526	0.017	0.0083	0.036
The phototransduction cascade	1018	0.526	0.017	0.0083	0.036
Vif-mediated degradation of APOBEC3G	1047	0.526	0.017	0.0084	0.036
WNT5A-dependent internalization of FZD2, FZD5 and ROR2	393	0.526	0.017	0.0084	0.036
Toll Like Receptor 9 (TLR9) Cascade	2118	0.526	0.017	0.0084	0.036
PI-3K cascade:FGFR1	3510	0.526	0.017	0.0084	0.036
PI-3K cascade:FGFR2	3510	0.526	0.017	0.0084	0.036
PI-3K cascade:FGFR3	3510	0.526	0.017	0.0084	0.036
PI-3K cascade:FGFR4	3510	0.526	0.017	0.0084	0.036
PI3K events in ERBB4 signaling	3510	0.526	0.017	0.0084	0.036
PIP3 activates AKT signaling	3510	0.526	0.017	0.0084	0.036
IkBA variant leads to EDA-ID	117	0.526	0.017	0.0085	0.036
Processing of Capped Intron-Containing Pre-mRNA	3792	0.526	0.017	0.0085	0.036
AUF1 (hnRNP D0) binds and destabilizes mRNA	1086	0.526	0.017	0.0086	0.036
Carnitine synthesis	103	0.526	0.017	0.0086	0.036
Nuclear Envelope Breakdown	1362	0.526	0.017	0.0086	0.036
Autodegradation of the E3 ubiquitin ligase COP1	1046	0.526	0.017	0.0086	0.036
Interactions of Rev with host cellular proteins	707	0.526	0.017	0.0088	0.036
Cross-presentation of soluble exogenous antigens (endosomes)	985	0.526	0.017	0.0088	0.036
Sodium-coupled sulphate, di- and tri-carboxylate transporters	238	0.526	0.017	0.0088	0.036
Cytochrome P450 - arranged by substrate type	1823	0.526	0.017	0.0088	0.036
Formation of the beta-catenin:TCF transactivating complex	1100	0.526	0.017	0.0088	0.037
Cooperation of PDCL (PhLP1) and TRiC/CCT in G-protein beta folding	1415	0.526	0.017	0.0089	0.037
Steroid hormones	974	0.526	0.017	0.0089	0.037
Phospholipase C-mediated cascade; FGFR3	1900	0.526	0.017	0.0089	0.037
Activation of APC/C and APC/C:Cdc20 mediated degradation of mitotic proteins	1452	0.526	0.017	0.009	0.037
Initial triggering of complement	612	0.526	0.017	0.0091	0.037
Signaling by ERBB4	9616	0.526	0.017	0.0091	0.037
Phase 3 - rapid repolarisation	315	0.526	0.017	0.0091	0.037
Cell junction organization	3634	0.526	0.017	0.0092	0.037
Linoleic acid (LA) metabolism	120	0.526	0.017	0.0092	0.037
Arachidonic acid metabolism	1706	0.526	0.017	0.0092	0.037
Budding and maturation of HIV virion	567	0.526	0.017	0.0092	0.037
RA biosynthesis pathway	884	0.526	0.017	0.0093	0.037
rRNA modification in the nucleus	1043	0.526	0.017	0.0093	0.037
Degradation of GLI1 by the proteasome	1224	0.526	0.017	0.0093	0.037
Metabolism of polyamines	1683	0.526	0.017	0.0094	0.037
cGMP effects	1588	0.526	0.017	0.0094	0.037
Programmed Cell Death	4070	0.525	0.017	0.0094	0.037
Wax biosynthesis	71	0.525	0.017	0.0095	0.037
Late Phase of HIV Life Cycle	2682	0.525	0.017	0.0095	0.037
CDK-mediated phosphorylation and removal of Cdc6	989	0.525	0.017	0.0095	0.037
MHC class II antigen presentation	2708	0.525	0.017	0.0095	0.037
Syndecan interactions	835	0.525	0.017	0.0095	0.037
RHO GTPases Activate WASPs and WAVEs	806	0.525	0.017	0.0096	0.037
Growth hormone receptor signaling	509	0.525	0.017	0.0096	0.037
Regulation of Insulin-like Growth Factor (IGF) transport and uptake by Insulin-like Growth Factor Binding Proteins (IGFBPs)	576	0.525	0.017	0.0096	0.037
Signaling by activated point mutants of FGFR1	251	0.525	0.017	0.0096	0.037
FGFR1c ligand binding and activation	251	0.525	0.017	0.0096	0.037
NrCAM interactions	297	0.525	0.017	0.0097	0.037
Adrenaline,noradrenaline inhibits insulin secretion	1054	0.525	0.017	0.0097	0.037
Infectious disease	7137	0.525	0.017	0.0097	0.037
Apoptosis	4010	0.525	0.017	0.0097	0.037
Diseases of signal transduction	7553	0.525	0.017	0.0097	0.037
AMPK inhibits chREBP transcriptional activation activity	304	0.525	0.017	0.0098	0.037
Mismatch repair (MMR) directed by MSH2:MSH3 (MutSbeta)	435	0.525	0.017	0.0098	0.037
Erythrocytes take up oxygen and release carbon dioxide	128	0.525	0.017	0.0098	0.037
Metabolism of non-coding RNA	1019	0.525	0.017	0.0098	0.037
snRNP Assembly	1019	0.525	0.017	0.0098	0.037
Laminin interactions	943	0.525	0.017	0.0099	0.038
Adaptive Immune System	18228	0.525	0.017	0.01	0.038
p130Cas linkage to MAPK signaling for integrins	448	0.525	0.017	0.01	0.039
IKK complex recruitment mediated by RIP1	412	0.525	0.017	0.01	0.039
TCF dependent signaling in response to WNT	4399	0.525	0.017	0.01	0.039
ECM proteoglycans	2008	0.525	0.017	0.01	0.039
FGFR1 mutant receptor activation	780	0.525	0.017	0.01	0.039
The retinoid cycle in cones (daylight vision)	121	0.525	0.017	0.01	0.039
GTP hydrolysis and joining of the 60S ribosomal subunit	1648	0.525	0.017	0.01	0.039
Glycoprotein hormones	128	0.525	0.017	0.01	0.039
Activation of SMO	520	0.525	0.017	0.011	0.039
Autodegradation of Cdh1 by Cdh1:APC/C	1214	0.525	0.017	0.011	0.039
TRAF6 mediated induction of NFkB and MAP kinases upon TLR7/8 or 9 activation	2010	0.525	0.017	0.011	0.039
Cyclin B2 mediated events	98	0.525	0.017	0.011	0.039
HS-GAG biosynthesis	1625	0.525	0.017	0.011	0.039
DNA Double-Strand Break Repair	3539	0.525	0.017	0.011	0.039
TWIK related potassium channel (TREK)	137	0.525	0.017	0.011	0.04
Golgi Associated Vesicle Biogenesis	1321	0.525	0.017	0.011	0.04
Interleukin-7 signaling	272	0.525	0.017	0.011	0.04
Rev-mediated nuclear export of HIV RNA	667	0.525	0.017	0.011	0.04
DNA Repair	6445	0.525	0.017	0.011	0.04
Classical antibody-mediated complement activation	182	0.525	0.017	0.011	0.04
N-glycan trimming and elongation in the cis-Golgi	144	0.525	0.017	0.011	0.04
Dual incision in TC-NER	1353	0.525	0.017	0.011	0.04
Regulation of PAK-2p34 activity by PS-GAP/RHG10	60	0.525	0.017	0.011	0.04
FCERI mediated Ca+2 mobilization	1319	0.525	0.017	0.011	0.041
Global Genome Nucleotide Excision Repair (GG-NER)	1703	0.525	0.017	0.011	0.041
Pyruvate metabolism and Citric Acid (TCA) cycle	961	0.525	0.017	0.011	0.041
Influenza Virus Induced Apoptosis	29	0.525	0.017	0.011	0.041
Na+/Cl- dependent neurotransmitter transporters	640	0.525	0.017	0.011	0.041
Sphingolipid metabolism	2213	0.525	0.017	0.012	0.041
Activation of NMDA receptor upon glutamate binding and postsynaptic events	1533	0.525	0.017	0.012	0.041
Complement cascade	1155	0.525	0.017	0.012	0.041
MyD88 dependent cascade initiated on endosome	2054	0.525	0.017	0.012	0.042
Toll Like Receptor 7/8 (TLR7/8) Cascade	2054	0.525	0.017	0.012	0.042
Muscarinic acetylcholine receptors	189	0.525	0.017	0.012	0.042
SMAD2/SMAD3:SMAD4 heterotrimer regulates transcription	655	0.525	0.017	0.012	0.042
Regulation of gene expression in early pancreatic precursor cells	199	0.525	0.017	0.012	0.042
Oncogene Induced Senescence	562	0.525	0.017	0.012	0.042
Acetylcholine regulates insulin secretion	730	0.525	0.017	0.012	0.042
NF-kB activation through FADD/RIP-1 pathway mediated by caspase-8 and -10	197	0.525	0.017	0.012	0.042
Na+-dependent glucose transporters	93	0.525	0.017	0.012	0.042
Ubiquitin Mediated Degradation of Phosphorylated Cdc25A	1046	0.525	0.017	0.012	0.042
p53-Independent DNA Damage Response	1046	0.525	0.017	0.012	0.042
p53-Independent G1/S DNA damage checkpoint	1046	0.525	0.017	0.012	0.042
COPI-independent Golgi-to-ER retrograde traffic	838	0.525	0.017	0.012	0.042
Telomere Extension By Telomerase	109	0.524	0.017	0.012	0.042
Transport of organic anions	634	0.524	0.017	0.012	0.042
DNA Damage/Telomere Stress Induced Senescence	865	0.524	0.017	0.012	0.042
Nitric oxide stimulates guanylate cyclase	1922	0.524	0.017	0.012	0.043
G-protein mediated events	2105	0.524	0.017	0.012	0.043
Anchoring of the basal body to the plasma membrane	2066	0.524	0.017	0.012	0.043
Ubiquinol biosynthesis	136	0.524	0.017	0.013	0.043
Role of LAT2/NTAL/LAB on calcium mobilization	3787	0.524	0.017	0.013	0.043
Platelet homeostasis	3830	0.524	0.017	0.013	0.043
Folding of actin by CCT/TriC	202	0.524	0.017	0.013	0.043
Activated point mutants of FGFR2	382	0.524	0.017	0.013	0.043
Galactose catabolism	125	0.524	0.017	0.013	0.043
Nuclear Pore Complex (NPC) Disassembly	713	0.524	0.017	0.013	0.043
Pyruvate metabolism	519	0.524	0.017	0.013	0.043
Adenosine P1 receptors	142	0.524	0.017	0.013	0.043
Stabilization of p53	1098	0.524	0.017	0.013	0.043
SCF-beta-TrCP mediated degradation of Emi1	1096	0.524	0.017	0.013	0.043
Transport of inorganic cations/anions and amino acids/oligopeptides	3134	0.524	0.017	0.013	0.043
Regulation of ornithine decarboxylase (ODC)	1049	0.524	0.017	0.013	0.044
FGFR2b ligand binding and activation	247	0.524	0.017	0.013	0.044
Hydroxycarboxylic acid-binding receptors	22	0.524	0.017	0.013	0.044
ABC transporter disorders	199	0.524	0.017	0.013	0.044
N-Glycan antennae elongation	618	0.524	0.017	0.013	0.044
Lectin pathway of complement activation	144	0.524	0.017	0.013	0.044
Reduction of cytosolic Ca++ levels	515	0.524	0.017	0.013	0.044
Translesion synthesis by POLK	379	0.524	0.017	0.013	0.044
Regulation of RAS by GAPs	1399	0.524	0.017	0.013	0.044
Signaling by Insulin receptor	8656	0.524	0.017	0.014	0.044
GRB2:SOS provides linkage to MAPK signaling for Integrins	434	0.524	0.017	0.014	0.044
Xenobiotics	421	0.524	0.017	0.014	0.044
Transport of the SLBP independent Mature mRNA	649	0.524	0.017	0.014	0.045
Nicotinamide salvaging	200	0.524	0.017	0.014	0.045
HS-GAG degradation	1019	0.524	0.017	0.014	0.045
Activation of AKT2	82	0.524	0.017	0.014	0.045
Degradation of GLI2 by the proteasome	1273	0.524	0.017	0.014	0.045
Resolution of Sister Chromatid Cohesion	2097	0.524	0.017	0.014	0.045
RNA Polymerase III Transcription Initiation From Type 1 Promoter	506	0.524	0.017	0.014	0.045
mTORC1-mediated signalling	424	0.524	0.017	0.014	0.045
Intrinsic Pathway of Fibrin Clot Formation	554	0.524	0.017	0.014	0.046
Developmental Biology	25710	0.524	0.017	0.014	0.046
Axon guidance	18785	0.524	0.017	0.014	0.046
HuR (ELAVL1) binds and stabilizes mRNA	293	0.524	0.017	0.014	0.046
Fatty Acids bound to GPR40 (FFAR1) regulate insulin secretion	458	0.524	0.017	0.014	0.046
Free fatty acids regulate insulin secretion	458	0.524	0.017	0.014	0.046
Formation of Fibrin Clot (Clotting Cascade)	964	0.524	0.017	0.014	0.046
Apoptotic execution phase	1301	0.524	0.017	0.015	0.046
Toll Like Receptor 4 (TLR4) Cascade	3082	0.524	0.017	0.015	0.046
Glycerophospholipid biosynthesis	2724	0.524	0.017	0.015	0.046
Sperm Motility And Taxes	204	0.524	0.017	0.015	0.046
Regulation of necroptotic cell death	280	0.524	0.017	0.015	0.046
Activation of Rac	597	0.524	0.017	0.015	0.046
GLI3 is processed to GLI3R by the proteasome	1290	0.524	0.017	0.015	0.047
Synthesis of 5-eicosatetraenoic acids	119	0.524	0.017	0.015	0.047
Conjugation of benzoate with glycine	98	0.524	0.017	0.015	0.047
Gene Silencing by RNA	1935	0.524	0.017	0.015	0.047
Transport of Mature mRNA derived from an Intron-Containing Transcript	1344	0.524	0.017	0.015	0.047
Transcriptional Regulation by TP53	7831	0.524	0.017	0.015	0.047
Phase 4 - resting membrane potential	535	0.524	0.017	0.015	0.047
TGFBR1 KD Mutants in Cancer	261	0.524	0.017	0.015	0.047
Loss of Function of TGFBR1 in Cancer	261	0.524	0.017	0.015	0.047
Metabolism of nucleotides	2598	0.524	0.017	0.015	0.047
Neuronal System	12571	0.524	0.017	0.015	0.047
Downregulation of ERBB4 signaling	344	0.524	0.017	0.015	0.048
Eukaryotic Translation Termination	1304	0.524	0.017	0.015	0.048
Phospholipid metabolism	4251	0.524	0.017	0.016	0.048
Assembly of the primary cilium	4247	0.524	0.017	0.016	0.048
Effects of PIP2 hydrolysis	1533	0.524	0.017	0.016	0.048
CD22 mediated BCR regulation	127	0.524	0.017	0.016	0.048
Unfolded Protein Response (UPR)	1791	0.524	0.017	0.016	0.048
FGFR1b ligand binding and activation	138	0.524	0.017	0.016	0.048
PLC beta mediated events	2047	0.524	0.017	0.016	0.048
Homology Directed Repair	2774	0.523	0.017	0.016	0.048
Uptake and function of anthrax toxins	259	0.523	0.017	0.016	0.048
Degradation of AXIN	1131	0.523	0.017	0.016	0.048
Glutamate Neurotransmitter Release Cycle	872	0.523	0.017	0.016	0.049
Transport of Mature mRNA Derived from an Intronless Transcript	844	0.523	0.017	0.016	0.049
TP53 Regulates Transcription of Genes Involved in Cytochrome C Release	545	0.523	0.017	0.016	0.049
Regulated Necrosis	334	0.523	0.017	0.017	0.05
RIPK1-mediated regulated necrosis	334	0.523	0.017	0.017	0.05
Toll-Like Receptors Cascades	3383	0.523	0.017	0.017	0.05
RNA Polymerase III Transcription Initiation	669	0.523	0.017	0.017	0.05
