# Supplementary material for: Large-scale interaction effects reveal missing heritability in schizophrenia, bipolar disorder and posttraumatic stress disorder
Source: Transl Psychiatry. 2017 Apr 11;7(4):e1089–. doi: 10.1038/tp.2017.61 (PMC5416702; doi:10.1038/tp.2017.61)
Supplement: Supplementary Software [file tp201761x6.zip]

Archive with 40 entries (35 files):
- gedi_v1.1
- gedi_v1.1/doc
- gedi_v1.1/doc/cl.md
- gedi_v1.1/doc/cv.md
- gedi_v1.1/doc/examples.md
- gedi_v1.1/doc/gsl.md
- gedi_v1.1/doc/il.md
- gedi_v1.1/doc/install.md
- gedi_v1.1/doc/limit.md
- gedi_v1.1/doc/meta.md
- gedi_v1.1/doc/pubs.md
- gedi_v1.1/doc/README.md
- gedi_v1.1/doc/tests.md
- gedi_v1.1/doc/usage.md
- gedi_v1.1/examples
- gedi_v1.1/examples/chr19sim.bed
- gedi_v1.1/examples/chr19sim.bim
- gedi_v1.1/examples/chr19sim.fam
- gedi_v1.1/examples/chr19sim.tfam
- gedi_v1.1/examples/chr19sim.tped
- gedi_v1.1/examples/chr19sim_1.bed
- gedi_v1.1/examples/chr19sim_1.bim
- gedi_v1.1/examples/chr19sim_1.fam
- gedi_v1.1/examples/chr19sim_2.bed
- gedi_v1.1/examples/chr19sim_2.bim
- gedi_v1.1/examples/chr19sim_2.fam
- gedi_v1.1/examples/run
- gedi_v1.1/examples/run/fileb.txt
- gedi_v1.1/examples/run/gedi.sh
- gedi_v1.1/src
- gedi_v1.1/src/cl.cpp
- gedi_v1.1/src/cl_lr.cpp
- gedi_v1.1/src/gedi.h
- gedi_v1.1/src/il.cpp
- gedi_v1.1/src/il_lr.cpp
- gedi_v1.1/src/invrs.f
- gedi_v1.1/src/main.cpp
- gedi_v1.1/src/makefile
- gedi_v1.1/src/makefile_mpi
- gedi_v1.1/src/makefile_srl
