# Supplementary material for: Large-scale interaction effects reveal missing heritability in schizophrenia, bipolar disorder and posttraumatic stress disorder
Source: Transl Psychiatry. 2017 Apr 11;7(4):e1089–. doi: 10.1038/tp.2017.61 (PMC5416702; doi:10.1038/tp.2017.61)
Supplement: Supplementary Software [file tp201761x6.zip › gedi_v1.1/doc/gsl.md]

### Gnu Scientific Library installation

Download the latest version from [GSL](http://www.gnu.org/software/gsl/). Untar the archive by

    $ tar xvf gsl-latest.tar
    $ cd gsl-[version#]/

Configure the installation by

    $ ./configure --prefix=/home/usrname/local

replacing the argument of the "--prefix" with the target directory for the library where you have write access. If you omit "--prefix", the installation will default to /usr/local.

Compile and install by

    $ make install

***
[Back](install.md)
