# Supplementary material for: Large-scale interaction effects reveal missing heritability in schizophrenia, bipolar disorder and posttraumatic stress disorder
Source: Transl Psychiatry. 2017 Apr 11;7(4):e1089–. doi: 10.1038/tp.2017.61 (PMC5416702; doi:10.1038/tp.2017.61)
Supplement: Supplementary Software [file tp201761x6.zip › gedi_v1.1/doc/limit.md]

##Current limitations

1. IL prediction, including cross-validation, cannot use binary file input:

        -il -pr --bfile file

2. IL cross-validation cannot use logistic regression:

        -il -pr -lr


***
[Up](README.md)

[Next](examples.md)
