# Supplementary material for: Large-scale interaction effects reveal missing heritability in schizophrenia, bipolar disorder and posttraumatic stress disorder
Source: Transl Psychiatry. 2017 Apr 11;7(4):e1089–. doi: 10.1038/tp.2017.61 (PMC5416702; doi:10.1038/tp.2017.61)
Supplement: Supplementary Software [file tp201761x6.zip › gedi_v1.1/doc/pubs.md]

##References

1. H. J. Woo, C. Yu, K. Kumar, B. Gold, and J. Reifman, _Genotype distribution-based inference of disease association for genome-wide association studies: Insights to age-related macular degeneration disease mechanism_, BMC Genomics, in press (2016).


***
[Up](README.md)
