# Supplementary material for: Large-scale interaction effects reveal missing heritability in schizophrenia, bipolar disorder and posttraumatic stress disorder
Source: Transl Psychiatry. 2017 Apr 11;7(4):e1089–. doi: 10.1038/tp.2017.61 (PMC5416702; doi:10.1038/tp.2017.61)
Supplement: Supplementary Software [file tp201761x6.zip › gedi_v1.1/examples/chr19sim.bim]

19	rs4805292	0	29376565	T	C
19	rs11083726	0	29388987	A	G
19	rs2902965	0	29401768	T	C
19	rs4805303	0	29414631	C	T
19	rs10401545	0	29437307	T	C
19	rs2304226	0	29461671	T	C
19	rs950024	0	29482011	G	A
19	rs954093	0	29482997	A	C
19	rs11665724	0	29489611	T	C
19	rs7247484	0	29515771	C	T
19	rs1549949	0	29518869	C	T
19	rs10418577	0	29525811	T	C
19	rs10414009	0	29526586	T	C
19	rs874541	0	29538336	A	C
19	rs6509207	0	29540797	A	G
19	rs7258916	0	29551797	T	C
19	rs1006119	0	29572039	G	A
19	rs1469707	0	29574708	T	C
19	rs1469706	0	29574837	T	C
19	rs2865496	0	29606361	G	A
19	rs8103663	0	29617433	A	G
19	rs10424053	0	29638353	T	C
19	rs12462085	0	29640084	T	C
19	rs4140888	0	29660190	A	C
19	rs8106473	0	29672679	A	G
19	rs4805339	0	29673890	T	G
19	rs10518258	0	29676774	A	C
19	rs6509292	0	29678680	T	C
19	rs13382050	0	29685293	G	A
19	rs9304664	0	29697907	A	C
19	rs8109749	0	29700960	A	G
19	rs8100724	0	29704010	A	C
19	rs3760841	0	29705783	A	G
19	rs4805352	0	29715213	A	G
19	rs10408404	0	29739729	T	G
19	rs4805358	0	29749444	C	T
19	rs879122	0	29755681	T	C
19	rs2193516	0	29757697	G	A
19	rs8104456	0	29772205	T	C
19	rs1108449	0	29781502	A	G
19	rs12610908	0	29782730	A	G
19	rs8102600	0	29793077	G	A
19	rs1558363	0	29865313	C	T
19	rs758770	0	29870136	G	A
19	rs1076416	0	29879196	A	G
19	rs11668561	0	29886533	T	C
19	rs11669309	0	29892297	T	C
19	rs7256832	0	29894805	G	A
19	rs7254979	0	29898187	G	A
19	rs8110188	0	29901750	C	T
19	rs2082454	0	29904906	G	A
19	rs4805397	0	29906514	T	C
19	rs892074	0	29912414	G	T
19	rs964315	0	29920773	A	G
19	rs2865901	0	29926830	A	G
19	rs10423905	0	29928853	A	C
19	rs11671788	0	29937565	T	G
19	rs12982054	0	29941731	A	G
19	rs4805409	0	29943220	T	C
19	rs4315448	0	29949708	T	G
19	rs4804884	0	29969780	A	G
19	rs4805418	0	29972566	G	A
19	rs1036229	0	29980510	A	G
19	rs7256306	0	29983323	A	G
19	rs2195954	0	29984128	C	A
19	rs6509447	0	29999024	C	T
19	rs2082455	0	30007635	C	T
19	rs1368456	0	30030578	A	G
19	rs892071	0	30037081	G	A
19	rs10416935	0	30050566	G	T
19	rs10417164	0	30051873	C	T
19	rs8106649	0	30056335	A	G
19	rs12460278	0	30058810	T	C
19	rs2288897	0	30067606	A	G
19	rs10500241	0	30068893	C	T
19	rs4239558	0	30080437	T	C
19	rs4805442	0	30088393	A	G
19	rs4805443	0	30090883	G	A
19	rs12978630	0	30093128	C	T
19	rs891061	0	30102477	T	C
19	rs12463130	0	30111656	T	C
19	rs1035936	0	30115289	G	A
19	rs4805453	0	30122903	C	T
19	rs4805463	0	30137035	A	G
19	rs8113615	0	30142265	C	T
19	rs6509542	0	30153835	T	C
19	rs10424881	0	30162495	G	T
19	rs8099974	0	30172284	C	A
19	rs9566	0	30192475	G	A
19	rs1560188	0	30198465	G	A
19	rs919359	0	30207097	G	T
19	rs11084143	0	30217499	T	G
19	rs1428752	0	30222341	G	T
19	rs4805470	0	30231754	T	C
19	rs13346555	0	30236063	T	C
19	rs759820	0	30241422	A	G
19	rs11669963	0	30241540	T	G
19	rs4805475	0	30253998	C	T
19	rs8102137	0	30296853	C	T
19	rs997669	0	30304483	C	T
