# Supplementary material for: Large-scale interaction effects reveal missing heritability in schizophrenia, bipolar disorder and posttraumatic stress disorder
Source: Transl Psychiatry. 2017 Apr 11;7(4):e1089–. doi: 10.1038/tp.2017.61 (PMC5416702; doi:10.1038/tp.2017.61)
Supplement: Supplementary Software [file tp201761x6.zip › gedi_v1.1/examples/chr19sim.fam]

1 1 0 0 2 2
2 2 0 0 2 2
3 3 0 0 2 2
4 4 0 0 2 2
5 5 0 0 2 2
6 6 0 0 2 2
7 7 0 0 2 2
8 8 0 0 2 2
9 9 0 0 2 2
10 10 0 0 2 2
11 11 0 0 2 2
12 12 0 0 2 2
13 13 0 0 2 2
14 14 0 0 2 2
15 15 0 0 2 2
16 16 0 0 2 2
17 17 0 0 2 2
18 18 0 0 2 2
19 19 0 0 2 2
20 20 0 0 2 2
21 21 0 0 2 2
22 22 0 0 2 2
23 23 0 0 2 2
24 24 0 0 2 2
25 25 0 0 2 2
26 26 0 0 2 2
27 27 0 0 2 2
28 28 0 0 2 2
29 29 0 0 2 2
30 30 0 0 2 2
31 31 0 0 2 2
32 32 0 0 2 2
33 33 0 0 2 2
34 34 0 0 2 2
35 35 0 0 2 2
36 36 0 0 2 2
37 37 0 0 2 2
38 38 0 0 2 2
39 39 0 0 2 2
40 40 0 0 2 2
41 41 0 0 2 2
42 42 0 0 2 2
43 43 0 0 2 2
44 44 0 0 2 2
45 45 0 0 2 2
46 46 0 0 2 2
47 47 0 0 2 2
48 48 0 0 2 2
49 49 0 0 2 2
50 50 0 0 2 2
51 51 0 0 2 2
52 52 0 0 2 2
53 53 0 0 2 2
54 54 0 0 2 2
55 55 0 0 2 2
56 56 0 0 2 2
57 57 0 0 2 2
58 58 0 0 2 2
59 59 0 0 2 2
60 60 0 0 2 2
61 61 0 0 2 2
62 62 0 0 2 2
63 63 0 0 2 2
64 64 0 0 2 2
65 65 0 0 2 2
66 66 0 0 2 2
67 67 0 0 2 2
68 68 0 0 2 2
69 69 0 0 2 2
70 70 0 0 2 2
71 71 0 0 2 2
72 72 0 0 2 2
73 73 0 0 2 2
74 74 0 0 2 2
75 75 0 0 2 2
76 76 0 0 2 2
77 77 0 0 2 2
78 78 0 0 2 2
79 79 0 0 2 2
80 80 0 0 2 2
81 81 0 0 2 2
82 82 0 0 2 2
83 83 0 0 2 2
84 84 0 0 2 2
85 85 0 0 2 2
86 86 0 0 2 2
87 87 0 0 2 2
88 88 0 0 2 2
89 89 0 0 2 2
90 90 0 0 2 2
91 91 0 0 2 2
92 92 0 0 2 2
93 93 0 0 2 2
94 94 0 0 2 2
95 95 0 0 2 2
96 96 0 0 2 2
97 97 0 0 2 2
98 98 0 0 2 2
99 99 0 0 2 2
100 100 0 0 2 2
101 101 0 0 2 2
102 102 0 0 2 2
103 103 0 0 2 2
104 104 0 0 2 2
105 105 0 0 2 2
106 106 0 0 2 2
107 107 0 0 2 2
108 108 0 0 2 2
109 109 0 0 2 2
110 110 0 0 2 2
111 111 0 0 2 2
112 112 0 0 2 2
113 113 0 0 2 2
114 114 0 0 2 2
115 115 0 0 2 2
116 116 0 0 2 2
117 117 0 0 2 2
118 118 0 0 2 2
119 119 0 0 2 2
120 120 0 0 2 2
121 121 0 0 2 2
122 122 0 0 2 2
123 123 0 0 2 2
124 124 0 0 2 2
125 125 0 0 2 2
126 126 0 0 2 2
127 127 0 0 2 2
128 128 0 0 2 2
129 129 0 0 2 2
130 130 0 0 2 2
131 131 0 0 2 2
132 132 0 0 2 2
133 133 0 0 2 2
134 134 0 0 2 2
135 135 0 0 2 2
136 136 0 0 2 2
137 137 0 0 2 2
138 138 0 0 2 2
139 139 0 0 2 2
140 140 0 0 2 2
141 141 0 0 2 2
142 142 0 0 2 2
143 143 0 0 2 2
144 144 0 0 2 2
145 145 0 0 2 2
146 146 0 0 2 2
147 147 0 0 2 2
148 148 0 0 2 2
149 149 0 0 2 2
150 150 0 0 2 2
151 151 0 0 2 2
152 152 0 0 2 2
153 153 0 0 2 2
154 154 0 0 2 2
155 155 0 0 2 2
156 156 0 0 2 2
157 157 0 0 2 2
158 158 0 0 2 2
159 159 0 0 2 2
160 160 0 0 2 2
161 161 0 0 2 2
162 162 0 0 2 2
163 163 0 0 2 2
164 164 0 0 2 2
165 165 0 0 2 2
166 166 0 0 2 2
167 167 0 0 2 2
168 168 0 0 2 2
169 169 0 0 2 2
170 170 0 0 2 2
171 171 0 0 2 2
172 172 0 0 2 2
173 173 0 0 2 2
174 174 0 0 2 2
175 175 0 0 2 2
176 176 0 0 2 2
177 177 0 0 2 2
178 178 0 0 2 2
179 179 0 0 2 2
180 180 0 0 2 2
181 181 0 0 2 2
182 182 0 0 2 2
183 183 0 0 2 2
184 184 0 0 2 2
185 185 0 0 2 2
186 186 0 0 2 2
187 187 0 0 2 2
188 188 0 0 2 2
189 189 0 0 2 2
190 190 0 0 2 2
191 191 0 0 2 2
192 192 0 0 2 2
193 193 0 0 2 2
194 194 0 0 2 2
195 195 0 0 2 2
196 196 0 0 2 2
197 197 0 0 2 2
198 198 0 0 2 2
199 199 0 0 2 2
200 200 0 0 2 2
201 201 0 0 2 2
202 202 0 0 2 2
203 203 0 0 2 2
204 204 0 0 2 2
205 205 0 0 2 2
206 206 0 0 2 2
207 207 0 0 2 2
208 208 0 0 2 2
209 209 0 0 2 2
210 210 0 0 2 2
211 211 0 0 2 2
212 212 0 0 2 2
213 213 0 0 2 2
214 214 0 0 2 2
215 215 0 0 2 2
216 216 0 0 2 2
217 217 0 0 2 2
218 218 0 0 2 2
219 219 0 0 2 2
220 220 0 0 2 2
221 221 0 0 2 2
222 222 0 0 2 2
223 223 0 0 2 2
224 224 0 0 2 2
225 225 0 0 2 2
226 226 0 0 2 2
227 227 0 0 2 2
228 228 0 0 2 2
229 229 0 0 2 2
230 230 0 0 2 2
231 231 0 0 2 2
232 232 0 0 2 2
233 233 0 0 2 2
234 234 0 0 2 2
235 235 0 0 2 2
236 236 0 0 2 2
237 237 0 0 2 2
238 238 0 0 2 2
239 239 0 0 2 2
240 240 0 0 2 2
241 241 0 0 2 2
242 242 0 0 2 2
243 243 0 0 2 2
244 244 0 0 2 2
245 245 0 0 2 2
246 246 0 0 2 2
247 247 0 0 2 2
248 248 0 0 2 2
249 249 0 0 2 2
250 250 0 0 2 2
251 251 0 0 2 2
252 252 0 0 2 2
253 253 0 0 2 2
254 254 0 0 2 2
255 255 0 0 2 2
256 256 0 0 2 2
257 257 0 0 2 2
258 258 0 0 2 2
259 259 0 0 2 2
260 260 0 0 2 2
261 261 0 0 2 2
262 262 0 0 2 2
263 263 0 0 2 2
264 264 0 0 2 2
265 265 0 0 2 2
266 266 0 0 2 2
267 267 0 0 2 2
268 268 0 0 2 2
269 269 0 0 2 2
270 270 0 0 2 2
271 271 0 0 2 2
272 272 0 0 2 2
273 273 0 0 2 2
274 274 0 0 2 2
275 275 0 0 2 2
276 276 0 0 2 2
277 277 0 0 2 2
278 278 0 0 2 2
279 279 0 0 2 2
280 280 0 0 2 2
281 281 0 0 2 2
282 282 0 0 2 2
283 283 0 0 2 2
284 284 0 0 2 2
285 285 0 0 2 2
286 286 0 0 2 2
287 287 0 0 2 2
288 288 0 0 2 2
289 289 0 0 2 2
290 290 0 0 2 2
291 291 0 0 2 2
292 292 0 0 2 2
293 293 0 0 2 2
294 294 0 0 2 2
295 295 0 0 2 2
296 296 0 0 2 2
297 297 0 0 2 2
298 298 0 0 2 2
299 299 0 0 2 2
300 300 0 0 2 2
301 301 0 0 2 2
302 302 0 0 2 2
303 303 0 0 2 2
304 304 0 0 2 2
305 305 0 0 2 2
306 306 0 0 2 2
307 307 0 0 2 2
308 308 0 0 2 2
309 309 0 0 2 2
310 310 0 0 2 2
311 311 0 0 2 2
312 312 0 0 2 2
313 313 0 0 2 2
314 314 0 0 2 2
315 315 0 0 2 2
316 316 0 0 2 2
317 317 0 0 2 2
318 318 0 0 2 2
319 319 0 0 2 2
320 320 0 0 2 2
321 321 0 0 2 2
322 322 0 0 2 2
323 323 0 0 2 2
324 324 0 0 2 2
325 325 0 0 2 2
326 326 0 0 2 2
327 327 0 0 2 2
328 328 0 0 2 2
329 329 0 0 2 2
330 330 0 0 2 2
331 331 0 0 2 2
332 332 0 0 2 2
333 333 0 0 2 2
334 334 0 0 2 2
335 335 0 0 2 2
336 336 0 0 2 2
337 337 0 0 2 2
338 338 0 0 2 2
339 339 0 0 2 2
340 340 0 0 2 2
341 341 0 0 2 2
342 342 0 0 2 2
343 343 0 0 2 2
344 344 0 0 2 2
345 345 0 0 2 2
346 346 0 0 2 2
347 347 0 0 2 2
348 348 0 0 2 2
349 349 0 0 2 2
350 350 0 0 2 2
351 351 0 0 2 2
352 352 0 0 2 2
353 353 0 0 2 2
354 354 0 0 2 2
355 355 0 0 2 2
356 356 0 0 2 2
357 357 0 0 2 2
358 358 0 0 2 2
359 359 0 0 2 2
360 360 0 0 2 2
361 361 0 0 2 2
362 362 0 0 2 2
363 363 0 0 2 2
364 364 0 0 2 2
365 365 0 0 2 2
366 366 0 0 2 2
367 367 0 0 2 2
368 368 0 0 2 2
369 369 0 0 2 2
370 370 0 0 2 2
371 371 0 0 2 2
372 372 0 0 2 2
373 373 0 0 2 2
374 374 0 0 2 2
375 375 0 0 2 2
376 376 0 0 2 2
377 377 0 0 2 2
378 378 0 0 2 2
379 379 0 0 2 2
380 380 0 0 2 2
381 381 0 0 2 2
382 382 0 0 2 2
383 383 0 0 2 2
384 384 0 0 2 2
385 385 0 0 2 2
386 386 0 0 2 2
387 387 0 0 2 2
388 388 0 0 2 2
389 389 0 0 2 2
390 390 0 0 2 2
391 391 0 0 2 2
392 392 0 0 2 2
393 393 0 0 2 2
394 394 0 0 2 2
395 395 0 0 2 2
396 396 0 0 2 2
397 397 0 0 2 2
398 398 0 0 2 2
399 399 0 0 2 2
400 400 0 0 2 2
401 401 0 0 2 2
402 402 0 0 2 2
403 403 0 0 2 2
404 404 0 0 2 2
405 405 0 0 2 2
406 406 0 0 2 2
407 407 0 0 2 2
408 408 0 0 2 2
409 409 0 0 2 2
410 410 0 0 2 2
411 411 0 0 2 2
412 412 0 0 2 2
413 413 0 0 2 2
414 414 0 0 2 2
415 415 0 0 2 2
416 416 0 0 2 2
417 417 0 0 2 2
418 418 0 0 2 2
419 419 0 0 2 2
420 420 0 0 2 2
421 421 0 0 2 2
422 422 0 0 2 2
423 423 0 0 2 2
424 424 0 0 2 2
425 425 0 0 2 2
426 426 0 0 2 2
427 427 0 0 2 2
428 428 0 0 2 2
429 429 0 0 2 2
430 430 0 0 2 2
431 431 0 0 2 2
432 432 0 0 2 2
433 433 0 0 2 2
434 434 0 0 2 2
435 435 0 0 2 2
436 436 0 0 2 2
437 437 0 0 2 2
438 438 0 0 2 2
439 439 0 0 2 2
440 440 0 0 2 2
441 441 0 0 2 2
442 442 0 0 2 2
443 443 0 0 2 2
444 444 0 0 2 2
445 445 0 0 2 2
446 446 0 0 2 2
447 447 0 0 2 2
448 448 0 0 2 2
449 449 0 0 2 2
450 450 0 0 2 2
451 451 0 0 2 2
452 452 0 0 2 2
453 453 0 0 2 2
454 454 0 0 2 2
455 455 0 0 2 2
456 456 0 0 2 2
457 457 0 0 2 2
458 458 0 0 2 2
459 459 0 0 2 2
460 460 0 0 2 2
461 461 0 0 2 2
462 462 0 0 2 2
463 463 0 0 2 2
464 464 0 0 2 2
465 465 0 0 2 2
466 466 0 0 2 2
467 467 0 0 2 2
468 468 0 0 2 2
469 469 0 0 2 2
470 470 0 0 2 2
471 471 0 0 2 2
472 472 0 0 2 2
473 473 0 0 2 2
474 474 0 0 2 2
475 475 0 0 2 2
476 476 0 0 2 2
477 477 0 0 2 2
478 478 0 0 2 2
479 479 0 0 2 2
480 480 0 0 2 2
481 481 0 0 2 2
482 482 0 0 2 2
483 483 0 0 2 2
484 484 0 0 2 2
485 485 0 0 2 2
486 486 0 0 2 2
487 487 0 0 2 2
488 488 0 0 2 2
489 489 0 0 2 2
490 490 0 0 2 2
491 491 0 0 2 2
492 492 0 0 2 2
493 493 0 0 2 2
494 494 0 0 2 2
495 495 0 0 2 2
496 496 0 0 2 2
497 497 0 0 2 2
498 498 0 0 2 2
499 499 0 0 2 2
500 500 0 0 2 2
501 501 0 0 1 2
502 502 0 0 1 2
503 503 0 0 1 2
504 504 0 0 1 2
505 505 0 0 1 2
506 506 0 0 1 2
507 507 0 0 1 2
508 508 0 0 1 2
509 509 0 0 1 2
510 510 0 0 1 2
511 511 0 0 1 2
512 512 0 0 1 2
513 513 0 0 1 2
514 514 0 0 1 2
515 515 0 0 1 2
516 516 0 0 1 2
517 517 0 0 1 2
518 518 0 0 1 2
519 519 0 0 1 2
520 520 0 0 1 2
521 521 0 0 1 2
522 522 0 0 1 2
523 523 0 0 1 2
524 524 0 0 1 2
525 525 0 0 1 2
526 526 0 0 1 2
527 527 0 0 1 2
528 528 0 0 1 2
529 529 0 0 1 2
530 530 0 0 1 2
531 531 0 0 1 2
532 532 0 0 1 2
533 533 0 0 1 2
534 534 0 0 1 2
535 535 0 0 1 2
536 536 0 0 1 2
537 537 0 0 1 2
538 538 0 0 1 2
539 539 0 0 1 2
540 540 0 0 1 2
541 541 0 0 1 2
542 542 0 0 1 2
543 543 0 0 1 2
544 544 0 0 1 2
545 545 0 0 1 2
546 546 0 0 1 2
547 547 0 0 1 2
548 548 0 0 1 2
549 549 0 0 1 2
550 550 0 0 1 2
551 551 0 0 1 2
552 552 0 0 1 2
553 553 0 0 1 2
554 554 0 0 1 2
555 555 0 0 1 2
556 556 0 0 1 2
557 557 0 0 1 2
558 558 0 0 1 2
559 559 0 0 1 2
560 560 0 0 1 2
561 561 0 0 1 2
562 562 0 0 1 2
563 563 0 0 1 2
564 564 0 0 1 2
565 565 0 0 1 2
566 566 0 0 1 2
567 567 0 0 1 2
568 568 0 0 1 2
569 569 0 0 1 2
570 570 0 0 1 2
571 571 0 0 1 2
572 572 0 0 1 2
573 573 0 0 1 2
574 574 0 0 1 2
575 575 0 0 1 2
576 576 0 0 1 2
577 577 0 0 1 2
578 578 0 0 1 2
579 579 0 0 1 2
580 580 0 0 1 2
581 581 0 0 1 2
582 582 0 0 1 2
583 583 0 0 1 2
584 584 0 0 1 2
585 585 0 0 1 2
586 586 0 0 1 2
587 587 0 0 1 2
588 588 0 0 1 2
589 589 0 0 1 2
590 590 0 0 1 2
591 591 0 0 1 2
592 592 0 0 1 2
593 593 0 0 1 2
594 594 0 0 1 2
595 595 0 0 1 2
596 596 0 0 1 2
597 597 0 0 1 2
598 598 0 0 1 2
599 599 0 0 1 2
600 600 0 0 1 2
601 601 0 0 1 2
602 602 0 0 1 2
603 603 0 0 1 2
604 604 0 0 1 2
605 605 0 0 1 2
606 606 0 0 1 2
607 607 0 0 1 2
608 608 0 0 1 2
609 609 0 0 1 2
610 610 0 0 1 2
611 611 0 0 1 2
612 612 0 0 1 2
613 613 0 0 1 2
614 614 0 0 1 2
615 615 0 0 1 2
616 616 0 0 1 2
617 617 0 0 1 2
618 618 0 0 1 2
619 619 0 0 1 2
620 620 0 0 1 2
621 621 0 0 1 2
622 622 0 0 1 2
623 623 0 0 1 2
624 624 0 0 1 2
625 625 0 0 1 2
626 626 0 0 1 2
627 627 0 0 1 2
628 628 0 0 1 2
629 629 0 0 1 2
630 630 0 0 1 2
631 631 0 0 1 2
632 632 0 0 1 2
633 633 0 0 1 2
634 634 0 0 1 2
635 635 0 0 1 2
636 636 0 0 1 2
637 637 0 0 1 2
638 638 0 0 1 2
639 639 0 0 1 2
640 640 0 0 1 2
641 641 0 0 1 2
642 642 0 0 1 2
643 643 0 0 1 2
644 644 0 0 1 2
645 645 0 0 1 2
646 646 0 0 1 2
647 647 0 0 1 2
648 648 0 0 1 2
649 649 0 0 1 2
650 650 0 0 1 2
651 651 0 0 1 2
652 652 0 0 1 2
653 653 0 0 1 2
654 654 0 0 1 2
655 655 0 0 1 2
656 656 0 0 1 2
657 657 0 0 1 2
658 658 0 0 1 2
659 659 0 0 1 2
660 660 0 0 1 2
661 661 0 0 1 2
662 662 0 0 1 2
663 663 0 0 1 2
664 664 0 0 1 2
665 665 0 0 1 2
666 666 0 0 1 2
667 667 0 0 1 2
668 668 0 0 1 2
669 669 0 0 1 2
670 670 0 0 1 2
671 671 0 0 1 2
672 672 0 0 1 2
673 673 0 0 1 2
674 674 0 0 1 2
675 675 0 0 1 2
676 676 0 0 1 2
677 677 0 0 1 2
678 678 0 0 1 2
679 679 0 0 1 2
680 680 0 0 1 2
681 681 0 0 1 2
682 682 0 0 1 2
683 683 0 0 1 2
684 684 0 0 1 2
685 685 0 0 1 2
686 686 0 0 1 2
687 687 0 0 1 2
688 688 0 0 1 2
689 689 0 0 1 2
690 690 0 0 1 2
691 691 0 0 1 2
692 692 0 0 1 2
693 693 0 0 1 2
694 694 0 0 1 2
695 695 0 0 1 2
696 696 0 0 1 2
697 697 0 0 1 2
698 698 0 0 1 2
699 699 0 0 1 2
700 700 0 0 1 2
701 701 0 0 1 2
702 702 0 0 1 2
703 703 0 0 1 2
704 704 0 0 1 2
705 705 0 0 1 2
706 706 0 0 1 2
707 707 0 0 1 2
708 708 0 0 1 2
709 709 0 0 1 2
710 710 0 0 1 2
711 711 0 0 1 2
712 712 0 0 1 2
713 713 0 0 1 2
714 714 0 0 1 2
715 715 0 0 1 2
716 716 0 0 1 2
717 717 0 0 1 2
718 718 0 0 1 2
719 719 0 0 1 2
720 720 0 0 1 2
721 721 0 0 1 2
722 722 0 0 1 2
723 723 0 0 1 2
724 724 0 0 1 2
725 725 0 0 1 2
726 726 0 0 1 2
727 727 0 0 1 2
728 728 0 0 1 2
729 729 0 0 1 2
730 730 0 0 1 2
731 731 0 0 1 2
732 732 0 0 1 2
733 733 0 0 1 2
734 734 0 0 1 2
735 735 0 0 1 2
736 736 0 0 1 2
737 737 0 0 1 2
738 738 0 0 1 2
739 739 0 0 1 2
740 740 0 0 1 2
741 741 0 0 1 2
742 742 0 0 1 2
743 743 0 0 1 2
744 744 0 0 1 2
745 745 0 0 1 2
746 746 0 0 1 2
747 747 0 0 1 2
748 748 0 0 1 2
749 749 0 0 1 2
750 750 0 0 1 2
751 751 0 0 1 2
752 752 0 0 1 2
753 753 0 0 1 2
754 754 0 0 1 2
755 755 0 0 1 2
756 756 0 0 1 2
757 757 0 0 1 2
758 758 0 0 1 2
759 759 0 0 1 2
760 760 0 0 1 2
761 761 0 0 1 2
762 762 0 0 1 2
763 763 0 0 1 2
764 764 0 0 1 2
765 765 0 0 1 2
766 766 0 0 1 2
767 767 0 0 1 2
768 768 0 0 1 2
769 769 0 0 1 2
770 770 0 0 1 2
771 771 0 0 1 2
772 772 0 0 1 2
773 773 0 0 1 2
774 774 0 0 1 2
775 775 0 0 1 2
776 776 0 0 1 2
777 777 0 0 1 2
778 778 0 0 1 2
779 779 0 0 1 2
780 780 0 0 1 2
781 781 0 0 1 2
782 782 0 0 1 2
783 783 0 0 1 2
784 784 0 0 1 2
785 785 0 0 1 2
786 786 0 0 1 2
787 787 0 0 1 2
788 788 0 0 1 2
789 789 0 0 1 2
790 790 0 0 1 2
791 791 0 0 1 2
792 792 0 0 1 2
793 793 0 0 1 2
794 794 0 0 1 2
795 795 0 0 1 2
796 796 0 0 1 2
797 797 0 0 1 2
798 798 0 0 1 2
799 799 0 0 1 2
800 800 0 0 1 2
801 801 0 0 1 2
802 802 0 0 1 2
803 803 0 0 1 2
804 804 0 0 1 2
805 805 0 0 1 2
806 806 0 0 1 2
807 807 0 0 1 2
808 808 0 0 1 2
809 809 0 0 1 2
810 810 0 0 1 2
811 811 0 0 1 2
812 812 0 0 1 2
813 813 0 0 1 2
814 814 0 0 1 2
815 815 0 0 1 2
816 816 0 0 1 2
817 817 0 0 1 2
818 818 0 0 1 2
819 819 0 0 1 2
820 820 0 0 1 2
821 821 0 0 1 2
822 822 0 0 1 2
823 823 0 0 1 2
824 824 0 0 1 2
825 825 0 0 1 2
826 826 0 0 1 2
827 827 0 0 1 2
828 828 0 0 1 2
829 829 0 0 1 2
830 830 0 0 1 2
831 831 0 0 1 2
832 832 0 0 1 2
833 833 0 0 1 2
834 834 0 0 1 2
835 835 0 0 1 2
836 836 0 0 1 2
837 837 0 0 1 2
838 838 0 0 1 2
839 839 0 0 1 2
840 840 0 0 1 2
841 841 0 0 1 2
842 842 0 0 1 2
843 843 0 0 1 2
844 844 0 0 1 2
845 845 0 0 1 2
846 846 0 0 1 2
847 847 0 0 1 2
848 848 0 0 1 2
849 849 0 0 1 2
850 850 0 0 1 2
851 851 0 0 1 2
852 852 0 0 1 2
853 853 0 0 1 2
854 854 0 0 1 2
855 855 0 0 1 2
856 856 0 0 1 2
857 857 0 0 1 2
858 858 0 0 1 2
859 859 0 0 1 2
860 860 0 0 1 2
861 861 0 0 1 2
862 862 0 0 1 2
863 863 0 0 1 2
864 864 0 0 1 2
865 865 0 0 1 2
866 866 0 0 1 2
867 867 0 0 1 2
868 868 0 0 1 2
869 869 0 0 1 2
870 870 0 0 1 2
871 871 0 0 1 2
872 872 0 0 1 2
873 873 0 0 1 2
874 874 0 0 1 2
875 875 0 0 1 2
876 876 0 0 1 2
877 877 0 0 1 2
878 878 0 0 1 2
879 879 0 0 1 2
880 880 0 0 1 2
881 881 0 0 1 2
882 882 0 0 1 2
883 883 0 0 1 2
884 884 0 0 1 2
885 885 0 0 1 2
886 886 0 0 1 2
887 887 0 0 1 2
888 888 0 0 1 2
889 889 0 0 1 2
890 890 0 0 1 2
891 891 0 0 1 2
892 892 0 0 1 2
893 893 0 0 1 2
894 894 0 0 1 2
895 895 0 0 1 2
896 896 0 0 1 2
897 897 0 0 1 2
898 898 0 0 1 2
899 899 0 0 1 2
900 900 0 0 1 2
901 901 0 0 1 2
902 902 0 0 1 2
903 903 0 0 1 2
904 904 0 0 1 2
905 905 0 0 1 2
906 906 0 0 1 2
907 907 0 0 1 2
908 908 0 0 1 2
909 909 0 0 1 2
910 910 0 0 1 2
911 911 0 0 1 2
912 912 0 0 1 2
913 913 0 0 1 2
914 914 0 0 1 2
915 915 0 0 1 2
916 916 0 0 1 2
917 917 0 0 1 2
918 918 0 0 1 2
919 919 0 0 1 2
920 920 0 0 1 2
921 921 0 0 1 2
922 922 0 0 1 2
923 923 0 0 1 2
924 924 0 0 1 2
925 925 0 0 1 2
926 926 0 0 1 2
927 927 0 0 1 2
928 928 0 0 1 2
929 929 0 0 1 2
930 930 0 0 1 2
931 931 0 0 1 2
932 932 0 0 1 2
933 933 0 0 1 2
934 934 0 0 1 2
935 935 0 0 1 2
936 936 0 0 1 2
937 937 0 0 1 2
938 938 0 0 1 2
939 939 0 0 1 2
940 940 0 0 1 2
941 941 0 0 1 2
942 942 0 0 1 2
943 943 0 0 1 2
944 944 0 0 1 2
945 945 0 0 1 2
946 946 0 0 1 2
947 947 0 0 1 2
948 948 0 0 1 2
949 949 0 0 1 2
950 950 0 0 1 2
951 951 0 0 1 2
952 952 0 0 1 2
953 953 0 0 1 2
954 954 0 0 1 2
955 955 0 0 1 2
956 956 0 0 1 2
957 957 0 0 1 2
958 958 0 0 1 2
959 959 0 0 1 2
960 960 0 0 1 2
961 961 0 0 1 2
962 962 0 0 1 2
963 963 0 0 1 2
964 964 0 0 1 2
965 965 0 0 1 2
966 966 0 0 1 2
967 967 0 0 1 2
968 968 0 0 1 2
969 969 0 0 1 2
970 970 0 0 1 2
971 971 0 0 1 2
972 972 0 0 1 2
973 973 0 0 1 2
974 974 0 0 1 2
975 975 0 0 1 2
976 976 0 0 1 2
977 977 0 0 1 2
978 978 0 0 1 2
979 979 0 0 1 2
980 980 0 0 1 2
981 981 0 0 1 2
982 982 0 0 1 2
983 983 0 0 1 2
984 984 0 0 1 2
985 985 0 0 1 2
986 986 0 0 1 2
987 987 0 0 1 2
988 988 0 0 1 2
989 989 0 0 1 2
990 990 0 0 1 2
991 991 0 0 1 2
992 992 0 0 1 2
993 993 0 0 1 2
994 994 0 0 1 2
995 995 0 0 1 2
996 996 0 0 1 2
997 997 0 0 1 2
998 998 0 0 1 2
999 999 0 0 1 2
1000 1000 0 0 1 2
1001 1001 0 0 2 1
1002 1002 0 0 2 1
1003 1003 0 0 2 1
1004 1004 0 0 2 1
1005 1005 0 0 2 1
1006 1006 0 0 2 1
1007 1007 0 0 2 1
1008 1008 0 0 2 1
1009 1009 0 0 2 1
1010 1010 0 0 2 1
1011 1011 0 0 2 1
1012 1012 0 0 2 1
1013 1013 0 0 2 1
1014 1014 0 0 2 1
1015 1015 0 0 2 1
1016 1016 0 0 2 1
1017 1017 0 0 2 1
1018 1018 0 0 2 1
1019 1019 0 0 2 1
1020 1020 0 0 2 1
1021 1021 0 0 2 1
1022 1022 0 0 2 1
1023 1023 0 0 2 1
1024 1024 0 0 2 1
1025 1025 0 0 2 1
1026 1026 0 0 2 1
1027 1027 0 0 2 1
1028 1028 0 0 2 1
1029 1029 0 0 2 1
1030 1030 0 0 2 1
1031 1031 0 0 2 1
1032 1032 0 0 2 1
1033 1033 0 0 2 1
1034 1034 0 0 2 1
1035 1035 0 0 2 1
1036 1036 0 0 2 1
1037 1037 0 0 2 1
1038 1038 0 0 2 1
1039 1039 0 0 2 1
1040 1040 0 0 2 1
1041 1041 0 0 2 1
1042 1042 0 0 2 1
1043 1043 0 0 2 1
1044 1044 0 0 2 1
1045 1045 0 0 2 1
1046 1046 0 0 2 1
1047 1047 0 0 2 1
1048 1048 0 0 2 1
1049 1049 0 0 2 1
1050 1050 0 0 2 1
1051 1051 0 0 2 1
1052 1052 0 0 2 1
1053 1053 0 0 2 1
1054 1054 0 0 2 1
1055 1055 0 0 2 1
1056 1056 0 0 2 1
1057 1057 0 0 2 1
1058 1058 0 0 2 1
1059 1059 0 0 2 1
1060 1060 0 0 2 1
1061 1061 0 0 2 1
1062 1062 0 0 2 1
1063 1063 0 0 2 1
1064 1064 0 0 2 1
1065 1065 0 0 2 1
1066 1066 0 0 2 1
1067 1067 0 0 2 1
1068 1068 0 0 2 1
1069 1069 0 0 2 1
1070 1070 0 0 2 1
1071 1071 0 0 2 1
1072 1072 0 0 2 1
1073 1073 0 0 2 1
1074 1074 0 0 2 1
1075 1075 0 0 2 1
1076 1076 0 0 2 1
1077 1077 0 0 2 1
1078 1078 0 0 2 1
1079 1079 0 0 2 1
1080 1080 0 0 2 1
1081 1081 0 0 2 1
1082 1082 0 0 2 1
1083 1083 0 0 2 1
1084 1084 0 0 2 1
1085 1085 0 0 2 1
1086 1086 0 0 2 1
1087 1087 0 0 2 1
1088 1088 0 0 2 1
1089 1089 0 0 2 1
1090 1090 0 0 2 1
1091 1091 0 0 2 1
1092 1092 0 0 2 1
1093 1093 0 0 2 1
1094 1094 0 0 2 1
1095 1095 0 0 2 1
1096 1096 0 0 2 1
1097 1097 0 0 2 1
1098 1098 0 0 2 1
1099 1099 0 0 2 1
1100 1100 0 0 2 1
1101 1101 0 0 2 1
1102 1102 0 0 2 1
1103 1103 0 0 2 1
1104 1104 0 0 2 1
1105 1105 0 0 2 1
1106 1106 0 0 2 1
1107 1107 0 0 2 1
1108 1108 0 0 2 1
1109 1109 0 0 2 1
1110 1110 0 0 2 1
1111 1111 0 0 2 1
1112 1112 0 0 2 1
1113 1113 0 0 2 1
1114 1114 0 0 2 1
1115 1115 0 0 2 1
1116 1116 0 0 2 1
1117 1117 0 0 2 1
1118 1118 0 0 2 1
1119 1119 0 0 2 1
1120 1120 0 0 2 1
1121 1121 0 0 2 1
1122 1122 0 0 2 1
1123 1123 0 0 2 1
1124 1124 0 0 2 1
1125 1125 0 0 2 1
1126 1126 0 0 2 1
1127 1127 0 0 2 1
1128 1128 0 0 2 1
1129 1129 0 0 2 1
1130 1130 0 0 2 1
1131 1131 0 0 2 1
1132 1132 0 0 2 1
1133 1133 0 0 2 1
1134 1134 0 0 2 1
1135 1135 0 0 2 1
1136 1136 0 0 2 1
1137 1137 0 0 2 1
1138 1138 0 0 2 1
1139 1139 0 0 2 1
1140 1140 0 0 2 1
1141 1141 0 0 2 1
1142 1142 0 0 2 1
1143 1143 0 0 2 1
1144 1144 0 0 2 1
1145 1145 0 0 2 1
1146 1146 0 0 2 1
1147 1147 0 0 2 1
1148 1148 0 0 2 1
1149 1149 0 0 2 1
1150 1150 0 0 2 1
1151 1151 0 0 2 1
1152 1152 0 0 2 1
1153 1153 0 0 2 1
1154 1154 0 0 2 1
1155 1155 0 0 2 1
1156 1156 0 0 2 1
1157 1157 0 0 2 1
1158 1158 0 0 2 1
1159 1159 0 0 2 1
1160 1160 0 0 2 1
1161 1161 0 0 2 1
1162 1162 0 0 2 1
1163 1163 0 0 2 1
1164 1164 0 0 2 1
1165 1165 0 0 2 1
1166 1166 0 0 2 1
1167 1167 0 0 2 1
1168 1168 0 0 2 1
1169 1169 0 0 2 1
1170 1170 0 0 2 1
1171 1171 0 0 2 1
1172 1172 0 0 2 1
1173 1173 0 0 2 1
1174 1174 0 0 2 1
1175 1175 0 0 2 1
1176 1176 0 0 2 1
1177 1177 0 0 2 1
1178 1178 0 0 2 1
1179 1179 0 0 2 1
1180 1180 0 0 2 1
1181 1181 0 0 2 1
1182 1182 0 0 2 1
1183 1183 0 0 2 1
1184 1184 0 0 2 1
1185 1185 0 0 2 1
1186 1186 0 0 2 1
1187 1187 0 0 2 1
1188 1188 0 0 2 1
1189 1189 0 0 2 1
1190 1190 0 0 2 1
1191 1191 0 0 2 1
1192 1192 0 0 2 1
1193 1193 0 0 2 1
1194 1194 0 0 2 1
1195 1195 0 0 2 1
1196 1196 0 0 2 1
1197 1197 0 0 2 1
1198 1198 0 0 2 1
1199 1199 0 0 2 1
1200 1200 0 0 2 1
1201 1201 0 0 2 1
1202 1202 0 0 2 1
1203 1203 0 0 2 1
1204 1204 0 0 2 1
1205 1205 0 0 2 1
1206 1206 0 0 2 1
1207 1207 0 0 2 1
1208 1208 0 0 2 1
1209 1209 0 0 2 1
1210 1210 0 0 2 1
1211 1211 0 0 2 1
1212 1212 0 0 2 1
1213 1213 0 0 2 1
1214 1214 0 0 2 1
1215 1215 0 0 2 1
1216 1216 0 0 2 1
1217 1217 0 0 2 1
1218 1218 0 0 2 1
1219 1219 0 0 2 1
1220 1220 0 0 2 1
1221 1221 0 0 2 1
1222 1222 0 0 2 1
1223 1223 0 0 2 1
1224 1224 0 0 2 1
1225 1225 0 0 2 1
1226 1226 0 0 2 1
1227 1227 0 0 2 1
1228 1228 0 0 2 1
1229 1229 0 0 2 1
1230 1230 0 0 2 1
1231 1231 0 0 2 1
1232 1232 0 0 2 1
1233 1233 0 0 2 1
1234 1234 0 0 2 1
1235 1235 0 0 2 1
1236 1236 0 0 2 1
1237 1237 0 0 2 1
1238 1238 0 0 2 1
1239 1239 0 0 2 1
1240 1240 0 0 2 1
1241 1241 0 0 2 1
1242 1242 0 0 2 1
1243 1243 0 0 2 1
1244 1244 0 0 2 1
1245 1245 0 0 2 1
1246 1246 0 0 2 1
1247 1247 0 0 2 1
1248 1248 0 0 2 1
1249 1249 0 0 2 1
1250 1250 0 0 2 1
1251 1251 0 0 2 1
1252 1252 0 0 2 1
1253 1253 0 0 2 1
1254 1254 0 0 2 1
1255 1255 0 0 2 1
1256 1256 0 0 2 1
1257 1257 0 0 2 1
1258 1258 0 0 2 1
1259 1259 0 0 2 1
1260 1260 0 0 2 1
1261 1261 0 0 2 1
1262 1262 0 0 2 1
1263 1263 0 0 2 1
1264 1264 0 0 2 1
1265 1265 0 0 2 1
1266 1266 0 0 2 1
1267 1267 0 0 2 1
1268 1268 0 0 2 1
1269 1269 0 0 2 1
1270 1270 0 0 2 1
1271 1271 0 0 2 1
1272 1272 0 0 2 1
1273 1273 0 0 2 1
1274 1274 0 0 2 1
1275 1275 0 0 2 1
1276 1276 0 0 2 1
1277 1277 0 0 2 1
1278 1278 0 0 2 1
1279 1279 0 0 2 1
1280 1280 0 0 2 1
1281 1281 0 0 2 1
1282 1282 0 0 2 1
1283 1283 0 0 2 1
1284 1284 0 0 2 1
1285 1285 0 0 2 1
1286 1286 0 0 2 1
1287 1287 0 0 2 1
1288 1288 0 0 2 1
1289 1289 0 0 2 1
1290 1290 0 0 2 1
1291 1291 0 0 2 1
1292 1292 0 0 2 1
1293 1293 0 0 2 1
1294 1294 0 0 2 1
1295 1295 0 0 2 1
1296 1296 0 0 2 1
1297 1297 0 0 2 1
1298 1298 0 0 2 1
1299 1299 0 0 2 1
1300 1300 0 0 2 1
1301 1301 0 0 2 1
1302 1302 0 0 2 1
1303 1303 0 0 2 1
1304 1304 0 0 2 1
1305 1305 0 0 2 1
1306 1306 0 0 2 1
1307 1307 0 0 2 1
1308 1308 0 0 2 1
1309 1309 0 0 2 1
1310 1310 0 0 2 1
1311 1311 0 0 2 1
1312 1312 0 0 2 1
1313 1313 0 0 2 1
1314 1314 0 0 2 1
1315 1315 0 0 2 1
1316 1316 0 0 2 1
1317 1317 0 0 2 1
1318 1318 0 0 2 1
1319 1319 0 0 2 1
1320 1320 0 0 2 1
1321 1321 0 0 2 1
1322 1322 0 0 2 1
1323 1323 0 0 2 1
1324 1324 0 0 2 1
1325 1325 0 0 2 1
1326 1326 0 0 2 1
1327 1327 0 0 2 1
1328 1328 0 0 2 1
1329 1329 0 0 2 1
1330 1330 0 0 2 1
1331 1331 0 0 2 1
1332 1332 0 0 2 1
1333 1333 0 0 2 1
1334 1334 0 0 2 1
1335 1335 0 0 2 1
1336 1336 0 0 2 1
1337 1337 0 0 2 1
1338 1338 0 0 2 1
1339 1339 0 0 2 1
1340 1340 0 0 2 1
1341 1341 0 0 2 1
1342 1342 0 0 2 1
1343 1343 0 0 2 1
1344 1344 0 0 2 1
1345 1345 0 0 2 1
1346 1346 0 0 2 1
1347 1347 0 0 2 1
1348 1348 0 0 2 1
1349 1349 0 0 2 1
1350 1350 0 0 2 1
1351 1351 0 0 2 1
1352 1352 0 0 2 1
1353 1353 0 0 2 1
1354 1354 0 0 2 1
1355 1355 0 0 2 1
1356 1356 0 0 2 1
1357 1357 0 0 2 1
1358 1358 0 0 2 1
1359 1359 0 0 2 1
1360 1360 0 0 2 1
1361 1361 0 0 2 1
1362 1362 0 0 2 1
1363 1363 0 0 2 1
1364 1364 0 0 2 1
1365 1365 0 0 2 1
1366 1366 0 0 2 1
1367 1367 0 0 2 1
1368 1368 0 0 2 1
1369 1369 0 0 2 1
1370 1370 0 0 2 1
1371 1371 0 0 2 1
1372 1372 0 0 2 1
1373 1373 0 0 2 1
1374 1374 0 0 2 1
1375 1375 0 0 2 1
1376 1376 0 0 2 1
1377 1377 0 0 2 1
1378 1378 0 0 2 1
1379 1379 0 0 2 1
1380 1380 0 0 2 1
1381 1381 0 0 2 1
1382 1382 0 0 2 1
1383 1383 0 0 2 1
1384 1384 0 0 2 1
1385 1385 0 0 2 1
1386 1386 0 0 2 1
1387 1387 0 0 2 1
1388 1388 0 0 2 1
1389 1389 0 0 2 1
1390 1390 0 0 2 1
1391 1391 0 0 2 1
1392 1392 0 0 2 1
1393 1393 0 0 2 1
1394 1394 0 0 2 1
1395 1395 0 0 2 1
1396 1396 0 0 2 1
1397 1397 0 0 2 1
1398 1398 0 0 2 1
1399 1399 0 0 2 1
1400 1400 0 0 2 1
1401 1401 0 0 2 1
1402 1402 0 0 2 1
1403 1403 0 0 2 1
1404 1404 0 0 2 1
1405 1405 0 0 2 1
1406 1406 0 0 2 1
1407 1407 0 0 2 1
1408 1408 0 0 2 1
1409 1409 0 0 2 1
1410 1410 0 0 2 1
1411 1411 0 0 2 1
1412 1412 0 0 2 1
1413 1413 0 0 2 1
1414 1414 0 0 2 1
1415 1415 0 0 2 1
1416 1416 0 0 2 1
1417 1417 0 0 2 1
1418 1418 0 0 2 1
1419 1419 0 0 2 1
1420 1420 0 0 2 1
1421 1421 0 0 2 1
1422 1422 0 0 2 1
1423 1423 0 0 2 1
1424 1424 0 0 2 1
1425 1425 0 0 2 1
1426 1426 0 0 2 1
1427 1427 0 0 2 1
1428 1428 0 0 2 1
1429 1429 0 0 2 1
1430 1430 0 0 2 1
1431 1431 0 0 2 1
1432 1432 0 0 2 1
1433 1433 0 0 2 1
1434 1434 0 0 2 1
1435 1435 0 0 2 1
1436 1436 0 0 2 1
1437 1437 0 0 2 1
1438 1438 0 0 2 1
1439 1439 0 0 2 1
1440 1440 0 0 2 1
1441 1441 0 0 2 1
1442 1442 0 0 2 1
1443 1443 0 0 2 1
1444 1444 0 0 2 1
1445 1445 0 0 2 1
1446 1446 0 0 2 1
1447 1447 0 0 2 1
1448 1448 0 0 2 1
1449 1449 0 0 2 1
1450 1450 0 0 2 1
1451 1451 0 0 2 1
1452 1452 0 0 2 1
1453 1453 0 0 2 1
1454 1454 0 0 2 1
1455 1455 0 0 2 1
1456 1456 0 0 2 1
1457 1457 0 0 2 1
1458 1458 0 0 2 1
1459 1459 0 0 2 1
1460 1460 0 0 2 1
1461 1461 0 0 2 1
1462 1462 0 0 2 1
1463 1463 0 0 2 1
1464 1464 0 0 2 1
1465 1465 0 0 2 1
1466 1466 0 0 2 1
1467 1467 0 0 2 1
1468 1468 0 0 2 1
1469 1469 0 0 2 1
1470 1470 0 0 2 1
1471 1471 0 0 2 1
1472 1472 0 0 2 1
1473 1473 0 0 2 1
1474 1474 0 0 2 1
1475 1475 0 0 2 1
1476 1476 0 0 2 1
1477 1477 0 0 2 1
1478 1478 0 0 2 1
1479 1479 0 0 2 1
1480 1480 0 0 2 1
1481 1481 0 0 2 1
1482 1482 0 0 2 1
1483 1483 0 0 2 1
1484 1484 0 0 2 1
1485 1485 0 0 2 1
1486 1486 0 0 2 1
1487 1487 0 0 2 1
1488 1488 0 0 2 1
1489 1489 0 0 2 1
1490 1490 0 0 2 1
1491 1491 0 0 2 1
1492 1492 0 0 2 1
1493 1493 0 0 2 1
1494 1494 0 0 2 1
1495 1495 0 0 2 1
1496 1496 0 0 2 1
1497 1497 0 0 2 1
1498 1498 0 0 2 1
1499 1499 0 0 2 1
1500 1500 0 0 2 1
1501 1501 0 0 1 1
1502 1502 0 0 1 1
1503 1503 0 0 1 1
1504 1504 0 0 1 1
1505 1505 0 0 1 1
1506 1506 0 0 1 1
1507 1507 0 0 1 1
1508 1508 0 0 1 1
1509 1509 0 0 1 1
1510 1510 0 0 1 1
1511 1511 0 0 1 1
1512 1512 0 0 1 1
1513 1513 0 0 1 1
1514 1514 0 0 1 1
1515 1515 0 0 1 1
1516 1516 0 0 1 1
1517 1517 0 0 1 1
1518 1518 0 0 1 1
1519 1519 0 0 1 1
1520 1520 0 0 1 1
1521 1521 0 0 1 1
1522 1522 0 0 1 1
1523 1523 0 0 1 1
1524 1524 0 0 1 1
1525 1525 0 0 1 1
1526 1526 0 0 1 1
1527 1527 0 0 1 1
1528 1528 0 0 1 1
1529 1529 0 0 1 1
1530 1530 0 0 1 1
1531 1531 0 0 1 1
1532 1532 0 0 1 1
1533 1533 0 0 1 1
1534 1534 0 0 1 1
1535 1535 0 0 1 1
1536 1536 0 0 1 1
1537 1537 0 0 1 1
1538 1538 0 0 1 1
1539 1539 0 0 1 1
1540 1540 0 0 1 1
1541 1541 0 0 1 1
1542 1542 0 0 1 1
1543 1543 0 0 1 1
1544 1544 0 0 1 1
1545 1545 0 0 1 1
1546 1546 0 0 1 1
1547 1547 0 0 1 1
1548 1548 0 0 1 1
1549 1549 0 0 1 1
1550 1550 0 0 1 1
1551 1551 0 0 1 1
1552 1552 0 0 1 1
1553 1553 0 0 1 1
1554 1554 0 0 1 1
1555 1555 0 0 1 1
1556 1556 0 0 1 1
1557 1557 0 0 1 1
1558 1558 0 0 1 1
1559 1559 0 0 1 1
1560 1560 0 0 1 1
1561 1561 0 0 1 1
1562 1562 0 0 1 1
1563 1563 0 0 1 1
1564 1564 0 0 1 1
1565 1565 0 0 1 1
1566 1566 0 0 1 1
1567 1567 0 0 1 1
1568 1568 0 0 1 1
1569 1569 0 0 1 1
1570 1570 0 0 1 1
1571 1571 0 0 1 1
1572 1572 0 0 1 1
1573 1573 0 0 1 1
1574 1574 0 0 1 1
1575 1575 0 0 1 1
1576 1576 0 0 1 1
1577 1577 0 0 1 1
1578 1578 0 0 1 1
1579 1579 0 0 1 1
1580 1580 0 0 1 1
1581 1581 0 0 1 1
1582 1582 0 0 1 1
1583 1583 0 0 1 1
1584 1584 0 0 1 1
1585 1585 0 0 1 1
1586 1586 0 0 1 1
1587 1587 0 0 1 1
1588 1588 0 0 1 1
1589 1589 0 0 1 1
1590 1590 0 0 1 1
1591 1591 0 0 1 1
1592 1592 0 0 1 1
1593 1593 0 0 1 1
1594 1594 0 0 1 1
1595 1595 0 0 1 1
1596 1596 0 0 1 1
1597 1597 0 0 1 1
1598 1598 0 0 1 1
1599 1599 0 0 1 1
1600 1600 0 0 1 1
1601 1601 0 0 1 1
1602 1602 0 0 1 1
1603 1603 0 0 1 1
1604 1604 0 0 1 1
1605 1605 0 0 1 1
1606 1606 0 0 1 1
1607 1607 0 0 1 1
1608 1608 0 0 1 1
1609 1609 0 0 1 1
1610 1610 0 0 1 1
1611 1611 0 0 1 1
1612 1612 0 0 1 1
1613 1613 0 0 1 1
1614 1614 0 0 1 1
1615 1615 0 0 1 1
1616 1616 0 0 1 1
1617 1617 0 0 1 1
1618 1618 0 0 1 1
1619 1619 0 0 1 1
1620 1620 0 0 1 1
1621 1621 0 0 1 1
1622 1622 0 0 1 1
1623 1623 0 0 1 1
1624 1624 0 0 1 1
1625 1625 0 0 1 1
1626 1626 0 0 1 1
1627 1627 0 0 1 1
1628 1628 0 0 1 1
1629 1629 0 0 1 1
1630 1630 0 0 1 1
1631 1631 0 0 1 1
1632 1632 0 0 1 1
1633 1633 0 0 1 1
1634 1634 0 0 1 1
1635 1635 0 0 1 1
1636 1636 0 0 1 1
1637 1637 0 0 1 1
1638 1638 0 0 1 1
1639 1639 0 0 1 1
1640 1640 0 0 1 1
1641 1641 0 0 1 1
1642 1642 0 0 1 1
1643 1643 0 0 1 1
1644 1644 0 0 1 1
1645 1645 0 0 1 1
1646 1646 0 0 1 1
1647 1647 0 0 1 1
1648 1648 0 0 1 1
1649 1649 0 0 1 1
1650 1650 0 0 1 1
1651 1651 0 0 1 1
1652 1652 0 0 1 1
1653 1653 0 0 1 1
1654 1654 0 0 1 1
1655 1655 0 0 1 1
1656 1656 0 0 1 1
1657 1657 0 0 1 1
1658 1658 0 0 1 1
1659 1659 0 0 1 1
1660 1660 0 0 1 1
1661 1661 0 0 1 1
1662 1662 0 0 1 1
1663 1663 0 0 1 1
1664 1664 0 0 1 1
1665 1665 0 0 1 1
1666 1666 0 0 1 1
1667 1667 0 0 1 1
1668 1668 0 0 1 1
1669 1669 0 0 1 1
1670 1670 0 0 1 1
1671 1671 0 0 1 1
1672 1672 0 0 1 1
1673 1673 0 0 1 1
1674 1674 0 0 1 1
1675 1675 0 0 1 1
1676 1676 0 0 1 1
1677 1677 0 0 1 1
1678 1678 0 0 1 1
1679 1679 0 0 1 1
1680 1680 0 0 1 1
1681 1681 0 0 1 1
1682 1682 0 0 1 1
1683 1683 0 0 1 1
1684 1684 0 0 1 1
1685 1685 0 0 1 1
1686 1686 0 0 1 1
1687 1687 0 0 1 1
1688 1688 0 0 1 1
1689 1689 0 0 1 1
1690 1690 0 0 1 1
1691 1691 0 0 1 1
1692 1692 0 0 1 1
1693 1693 0 0 1 1
1694 1694 0 0 1 1
1695 1695 0 0 1 1
1696 1696 0 0 1 1
1697 1697 0 0 1 1
1698 1698 0 0 1 1
1699 1699 0 0 1 1
1700 1700 0 0 1 1
1701 1701 0 0 1 1
1702 1702 0 0 1 1
1703 1703 0 0 1 1
1704 1704 0 0 1 1
1705 1705 0 0 1 1
1706 1706 0 0 1 1
1707 1707 0 0 1 1
1708 1708 0 0 1 1
1709 1709 0 0 1 1
1710 1710 0 0 1 1
1711 1711 0 0 1 1
1712 1712 0 0 1 1
1713 1713 0 0 1 1
1714 1714 0 0 1 1
1715 1715 0 0 1 1
1716 1716 0 0 1 1
1717 1717 0 0 1 1
1718 1718 0 0 1 1
1719 1719 0 0 1 1
1720 1720 0 0 1 1
1721 1721 0 0 1 1
1722 1722 0 0 1 1
1723 1723 0 0 1 1
1724 1724 0 0 1 1
1725 1725 0 0 1 1
1726 1726 0 0 1 1
1727 1727 0 0 1 1
1728 1728 0 0 1 1
1729 1729 0 0 1 1
1730 1730 0 0 1 1
1731 1731 0 0 1 1
1732 1732 0 0 1 1
1733 1733 0 0 1 1
1734 1734 0 0 1 1
1735 1735 0 0 1 1
1736 1736 0 0 1 1
1737 1737 0 0 1 1
1738 1738 0 0 1 1
1739 1739 0 0 1 1
1740 1740 0 0 1 1
1741 1741 0 0 1 1
1742 1742 0 0 1 1
1743 1743 0 0 1 1
1744 1744 0 0 1 1
1745 1745 0 0 1 1
1746 1746 0 0 1 1
1747 1747 0 0 1 1
1748 1748 0 0 1 1
1749 1749 0 0 1 1
1750 1750 0 0 1 1
1751 1751 0 0 1 1
1752 1752 0 0 1 1
1753 1753 0 0 1 1
1754 1754 0 0 1 1
1755 1755 0 0 1 1
1756 1756 0 0 1 1
1757 1757 0 0 1 1
1758 1758 0 0 1 1
1759 1759 0 0 1 1
1760 1760 0 0 1 1
1761 1761 0 0 1 1
1762 1762 0 0 1 1
1763 1763 0 0 1 1
1764 1764 0 0 1 1
1765 1765 0 0 1 1
1766 1766 0 0 1 1
1767 1767 0 0 1 1
1768 1768 0 0 1 1
1769 1769 0 0 1 1
1770 1770 0 0 1 1
1771 1771 0 0 1 1
1772 1772 0 0 1 1
1773 1773 0 0 1 1
1774 1774 0 0 1 1
1775 1775 0 0 1 1
1776 1776 0 0 1 1
1777 1777 0 0 1 1
1778 1778 0 0 1 1
1779 1779 0 0 1 1
1780 1780 0 0 1 1
1781 1781 0 0 1 1
1782 1782 0 0 1 1
1783 1783 0 0 1 1
1784 1784 0 0 1 1
1785 1785 0 0 1 1
1786 1786 0 0 1 1
1787 1787 0 0 1 1
1788 1788 0 0 1 1
1789 1789 0 0 1 1
1790 1790 0 0 1 1
1791 1791 0 0 1 1
1792 1792 0 0 1 1
1793 1793 0 0 1 1
1794 1794 0 0 1 1
1795 1795 0 0 1 1
1796 1796 0 0 1 1
1797 1797 0 0 1 1
1798 1798 0 0 1 1
1799 1799 0 0 1 1
1800 1800 0 0 1 1
1801 1801 0 0 1 1
1802 1802 0 0 1 1
1803 1803 0 0 1 1
1804 1804 0 0 1 1
1805 1805 0 0 1 1
1806 1806 0 0 1 1
1807 1807 0 0 1 1
1808 1808 0 0 1 1
1809 1809 0 0 1 1
1810 1810 0 0 1 1
1811 1811 0 0 1 1
1812 1812 0 0 1 1
1813 1813 0 0 1 1
1814 1814 0 0 1 1
1815 1815 0 0 1 1
1816 1816 0 0 1 1
1817 1817 0 0 1 1
1818 1818 0 0 1 1
1819 1819 0 0 1 1
1820 1820 0 0 1 1
1821 1821 0 0 1 1
1822 1822 0 0 1 1
1823 1823 0 0 1 1
1824 1824 0 0 1 1
1825 1825 0 0 1 1
1826 1826 0 0 1 1
1827 1827 0 0 1 1
1828 1828 0 0 1 1
1829 1829 0 0 1 1
1830 1830 0 0 1 1
1831 1831 0 0 1 1
1832 1832 0 0 1 1
1833 1833 0 0 1 1
1834 1834 0 0 1 1
1835 1835 0 0 1 1
1836 1836 0 0 1 1
1837 1837 0 0 1 1
1838 1838 0 0 1 1
1839 1839 0 0 1 1
1840 1840 0 0 1 1
1841 1841 0 0 1 1
1842 1842 0 0 1 1
1843 1843 0 0 1 1
1844 1844 0 0 1 1
1845 1845 0 0 1 1
1846 1846 0 0 1 1
1847 1847 0 0 1 1
1848 1848 0 0 1 1
1849 1849 0 0 1 1
1850 1850 0 0 1 1
1851 1851 0 0 1 1
1852 1852 0 0 1 1
1853 1853 0 0 1 1
1854 1854 0 0 1 1
1855 1855 0 0 1 1
1856 1856 0 0 1 1
1857 1857 0 0 1 1
1858 1858 0 0 1 1
1859 1859 0 0 1 1
1860 1860 0 0 1 1
1861 1861 0 0 1 1
1862 1862 0 0 1 1
1863 1863 0 0 1 1
1864 1864 0 0 1 1
1865 1865 0 0 1 1
1866 1866 0 0 1 1
1867 1867 0 0 1 1
1868 1868 0 0 1 1
1869 1869 0 0 1 1
1870 1870 0 0 1 1
1871 1871 0 0 1 1
1872 1872 0 0 1 1
1873 1873 0 0 1 1
1874 1874 0 0 1 1
1875 1875 0 0 1 1
1876 1876 0 0 1 1
1877 1877 0 0 1 1
1878 1878 0 0 1 1
1879 1879 0 0 1 1
1880 1880 0 0 1 1
1881 1881 0 0 1 1
1882 1882 0 0 1 1
1883 1883 0 0 1 1
1884 1884 0 0 1 1
1885 1885 0 0 1 1
1886 1886 0 0 1 1
1887 1887 0 0 1 1
1888 1888 0 0 1 1
1889 1889 0 0 1 1
1890 1890 0 0 1 1
1891 1891 0 0 1 1
1892 1892 0 0 1 1
1893 1893 0 0 1 1
1894 1894 0 0 1 1
1895 1895 0 0 1 1
1896 1896 0 0 1 1
1897 1897 0 0 1 1
1898 1898 0 0 1 1
1899 1899 0 0 1 1
1900 1900 0 0 1 1
1901 1901 0 0 1 1
1902 1902 0 0 1 1
1903 1903 0 0 1 1
1904 1904 0 0 1 1
1905 1905 0 0 1 1
1906 1906 0 0 1 1
1907 1907 0 0 1 1
1908 1908 0 0 1 1
1909 1909 0 0 1 1
1910 1910 0 0 1 1
1911 1911 0 0 1 1
1912 1912 0 0 1 1
1913 1913 0 0 1 1
1914 1914 0 0 1 1
1915 1915 0 0 1 1
1916 1916 0 0 1 1
1917 1917 0 0 1 1
1918 1918 0 0 1 1
1919 1919 0 0 1 1
1920 1920 0 0 1 1
1921 1921 0 0 1 1
1922 1922 0 0 1 1
1923 1923 0 0 1 1
1924 1924 0 0 1 1
1925 1925 0 0 1 1
1926 1926 0 0 1 1
1927 1927 0 0 1 1
1928 1928 0 0 1 1
1929 1929 0 0 1 1
1930 1930 0 0 1 1
1931 1931 0 0 1 1
1932 1932 0 0 1 1
1933 1933 0 0 1 1
1934 1934 0 0 1 1
1935 1935 0 0 1 1
1936 1936 0 0 1 1
1937 1937 0 0 1 1
1938 1938 0 0 1 1
1939 1939 0 0 1 1
1940 1940 0 0 1 1
1941 1941 0 0 1 1
1942 1942 0 0 1 1
1943 1943 0 0 1 1
1944 1944 0 0 1 1
1945 1945 0 0 1 1
1946 1946 0 0 1 1
1947 1947 0 0 1 1
1948 1948 0 0 1 1
1949 1949 0 0 1 1
1950 1950 0 0 1 1
1951 1951 0 0 1 1
1952 1952 0 0 1 1
1953 1953 0 0 1 1
1954 1954 0 0 1 1
1955 1955 0 0 1 1
1956 1956 0 0 1 1
1957 1957 0 0 1 1
1958 1958 0 0 1 1
1959 1959 0 0 1 1
1960 1960 0 0 1 1
1961 1961 0 0 1 1
1962 1962 0 0 1 1
1963 1963 0 0 1 1
1964 1964 0 0 1 1
1965 1965 0 0 1 1
1966 1966 0 0 1 1
1967 1967 0 0 1 1
1968 1968 0 0 1 1
1969 1969 0 0 1 1
1970 1970 0 0 1 1
1971 1971 0 0 1 1
1972 1972 0 0 1 1
1973 1973 0 0 1 1
1974 1974 0 0 1 1
1975 1975 0 0 1 1
1976 1976 0 0 1 1
1977 1977 0 0 1 1
1978 1978 0 0 1 1
1979 1979 0 0 1 1
1980 1980 0 0 1 1
1981 1981 0 0 1 1
1982 1982 0 0 1 1
1983 1983 0 0 1 1
1984 1984 0 0 1 1
1985 1985 0 0 1 1
1986 1986 0 0 1 1
1987 1987 0 0 1 1
1988 1988 0 0 1 1
1989 1989 0 0 1 1
1990 1990 0 0 1 1
1991 1991 0 0 1 1
1992 1992 0 0 1 1
1993 1993 0 0 1 1
1994 1994 0 0 1 1
1995 1995 0 0 1 1
1996 1996 0 0 1 1
1997 1997 0 0 1 1
1998 1998 0 0 1 1
1999 1999 0 0 1 1
2000 2000 0 0 1 1
