# Supplementary material for: Large-scale interaction effects reveal missing heritability in schizophrenia, bipolar disorder and posttraumatic stress disorder
Source: Transl Psychiatry. 2017 Apr 11;7(4):e1089–. doi: 10.1038/tp.2017.61 (PMC5416702; doi:10.1038/tp.2017.61)
Supplement: Supplementary Software [file tp201761x6.zip › gedi_v1.1/examples/chr19sim.tped]

19 rs4805292 0 29376565 C C C C C C C C C C C C C C T C T C C C C C C C C C C C C C C C C C C C C C C C C C C C C C T T C C T C C C C C C C C C C C C C C C C C C C C C C C C C C C C C T C C C C C T C C C C C C C C C C C C C C C C C C C T C C C C C T C T C T C C C T T T C T C C C T C C C T C C C C C C C C C C C C C C C T C T C C C T C C C C C C C T C C C C C C C C C C C C C T C C C C C C C C C C C C C C C C C C C C C T C T C C C C C C C C C C C C C T C T C C C C C T C C C C C C C C C C C C C C C C C C C C C C C T C C C C C C C T C T C C C C C C C C C C C C C C C T C C C C C C C C C T C C C C C C C C C C C C C C C C C C C C C C C C C C C C C C C C C C C C C T C C C C C C C T C C C C C C C C C C C C C C C T C C C C C C C C C C C C C C C C C C C C C C C C C C C C C C C C C C C C C T C C C C C C C T C T C C C C C C C C C C C C C C C C C T C T C C C C C C C C C C C C C C C C C T C C C T C C C C C C C C C C C C C T C C C T C C C C C C C C C C C T C C C C C C C C C C C C C C C C C C C T C T C C C C C C C C C C C C C C C T C C C C C C C C C C C C C C C C C C C C C C C T C C C T C T C C C C C C C C C C C C C C C C C C C C C T T C C T C T C C C C C C C T C C C C C C C T T C C C C C C C C C C C C C C C C C C C C C C T C C C C C T C C C C C T T C C T C C C C C C C T C C C C C C C C C C C C C C C C C C C C C C C C C C C C C C C T C T C C C C C C C C C C C C C T C C C C C T C C C T C C C T C C C T C C C C C T C C C C C C C C C C C C C C C C C C C C C C C C C C C T C C C T C C C C C C C C C C C T C C C C C T C C C C C T C C C C C C C C C C C C C T C T C C C C C C C C C T C T C C C C C T C C C C C T C C C C C C C C C T C C C C C C C C C C C T C T C C C C C C C C C C C T C T C C C C C C C T C T C C C C C C C C C C C C C T C C C C C C C C C C C C C C C C C C C C C C C C C C C T C C C C C C C C C C C T C C C C C C C C C C C C C C C C C C C C C C C C C C C C C C C C C C C C C T C C C C C T T C C C C T C C C C C T C T C C C C C C C T C C C C C C C C C C C C C C C C C C C C C C C T C C C C C C C C C T C C C T C C C T C C C C C T C C C C C C C C C C C C C C C C C C C C C C C C C T C C C T C C C C C C C T C C C C C C C C C C C C C T C C C C C T C T C C C C C C C C C C C C C C C C C T C C C C C C C C C C C T C T C T C C C C C C C C C C C C C C C T C C C C C C C T C C C C C C C C C C C C C C C T C C C C C T C C C T C C C T C C C C C C C C C C C C C C C C C T C C C C C C C T C C C T C C C C C C C C C C C C C C C C C C C C C C C C C C C T C C C C C T C T C C C C C C C C C C C C C C C T C C C C C C C C C C C C C T C T C C C C C T C C C T C C C C C T C C C C C C C C C T C C C C C C C C C C C C C C C C C C C C C C C C C C C C C C C C C C C C C C C C C C C C C T C C C C C C C C C C C C C C C C C C C C C C C C C C C C C C C C C C C C C T C C C C C C C C C C C C C C C C C C C C C T C C C C C C C C C C C C C C C C C T C C C C C T C T T T C C C C C C C T C T C C C C C C C T C C C C C C C C C C C C C C C C C C C C C C C T C T C C C C C C C C C C C T C T C C C C C C C C C C C C C C C C C C C T T C C T C C C C C C C C C C C C C T C C C C C C C C C C C C C C C T C C C C C C C C C C C C C T C C C T C C C C C C C C C C C C C C C C C C C C C C C C C C C C C C C T C T T C C C C T C C C C C C C C C C C C C T C C C T C C C C C C C C C C C C C C C T C C C C C C C C C T T C C T C C C C C C C C C C C T C C C C C C C C C C C C C C C C C C C C C C C T C C C C C C C C C C C C C C C C C T C T C T C C C C C C C C C T C C C T C C C C C C C T C T C C C C C C C T C C C C C C C C C C C C C T C C C T C C C T C C C C C T C C C T C C C C C C C C C C C C C C C C C T C C C C C C C C C C C C C C C C C T T C C C C C C C C C C C C C C C C C C C C T C C C T C C C C C C C C C T C C C T C C C C C C C C C C C T C C C C C C C C C T C C C T C C C C C C C C C C C C C C C C C C C C C C C C C C C T C C C C C C C C C T C C C C C C C C C T C C C C C T C C C T C C C C C C C C C C C C C C C C C C C T C C C C C C C C C C C C C T C C C C C C C C C C C C C C C C C C C T C C C C C T C C C T C C C C C C C C C C C C C C C C C C C C C C C C C C C C C C C T C C C C C C C C C C C C C C C C C C C C C C C C C C C C C C C C C C C C C C C T C C C T C C C T C C C C C C C C C C C C C C C C C T C C C C C T C C C C C C C C C C C C C C C C C C C C C C C C C T C C C C C T C C C C C T C C C C C C C C C T T C C C C C C C C C C T C C C C C T C C C C C C C T C C C C C T C C C C C T C C C C C T C C C T C C C T T C C C C C C C C C C C C C C C C C C C C C C C C C C T C T C C C T C C C C C C C C C C C C C T C C C C C C C C C C C C C C C C C C C C C C C C C C C T T C C C C C C C C C C C C C C C C C C C C C C C C C C C C C C C C T C C C C C C C C C C C C C C C T C C C C C C C C C C C C C C C C C C C C C C C T C C C C C C C C C C C C C C C C C C C T C T C C C T C C C C C C C C C C C T C C C C C C C C C C C C C C C C C C C C C C C T C C C C C T C C C C C C C T T T C C C C C C C C C C C C C C C C C C C C C C C C C T C C C C C C C C C C C C C C C C C T C C C T C C C C C C C C C C C C C C C C C C C C C C C T C C C C C C C C C C C C C C C C C C C T C C C C C C C C C C C C C C C C C C C C C C C C C C C C C C C C C C C C C C C C C C C C C C C C C T C C C C C C C C C C C C C C C C C C C C C C C C C C C C C C C C C C C C C T C C C C C C C C C C C C C T C C C C C C C C C C C C C C C C C C C T C T C C C T C C C C C C C C C C C C C C C C C C C C C T C C C T C T C C C T T C C C C C C C C C C C C C C C C T C C C C C C C C C C C C C C C C C C C C C C C C C C C C C T C T C C C C C C C T C C C T C C C C C C C T C C C C C C C C C C C C C T C C C C C C C C C C C C C T C C C C C C C C C C C C C C C C C C C C C C C C C T C C C C C C C C C C C T T C C T C C C C C C C C C C C C C C C C C T C T C C C C C C C C C T C C C C C C C C C C C T C C C C C C C T C C C C C T C T C C C C C T C C C T C C C C C C C C C C C C C C C C C C C C C C C C C C C C C C C T C C C T C C C T C C C C C T C T C C C T C C C C C C C T C C C C C C C T C T C C C C C C C C C C C C C C C C C C C T C C C T C C C C C T C T C T C C C C C C C C C T C C C C C T C T C T C T C C C T C C C C C C C C C C C T C C C C C C C C C C C C C C C C C T C C C T C C C T C C C C C T C C C C C C C T C C C C C T C C C C C T C T T T C C C C C T C C C T C C C C C C C T C C C C C C C C C C C C C C C C C C C C C C C C C C C C C C C C C C C C C C C C C C C C C T C C C C C C C T C C C T C C C C C C C C C T C C C C C C C C C C C C C T C C C C C C C C C C C C C C C C C T C C C C C C C T C C C C C C C C C T C T C T C C C C C C C C C C C C C C C C C C C C C C C T C C C C C T C C C C C C C C C C C C C T C C C C C C C C C C C C C C C C C C C C C C C C C C C C C C C T C C C T C C C C C C C C C T C C C C C T C C C C C C C C C C C C C T C C C C C C C C C C C C C C C C C C C C C T C T C C C C C C C C C C C T C C C C C C C C C C C T C C C T C C C T C C C C C T C C C T C C C C C C C C C C C C C C C T C C C C C C C C C C C C C C C C C T C C C C C C C C C C C C C C C C C C C T C T C C C C C T C C C C C C C C C T C C C C C C C C C C C C C C C C C C C C C C C C C C C C C T C C C C C C C C C C C C C C C C C T C C C C C C C C C C C C C C C C C C C C C C C C C T C T C C C C C C C C C C C C C C C C C C C C C C C C C C C C C C C C C T C C C T C C C C C T C T C C C C C C C C C C C C C C C C C T C T C C C C C C C C C T C C C C C T C T C C C C C T C C C C C C C C C C C T C C C C C C C C C C C C C C C C C C C T C C C C C T C C C C C C C C C T C C C T C C C C C C C C C C C C C C C T C T C C C T C T C C C C C T C T C T C C C C C C C T C C C T C C C C C C C T C T C C C C C C C C C C C C C T C C C C C C C T C C C C C C C C C C C C C C C C C C C C C C C C C C C C C C C T C C C T C C C C C C C C C C C T C C C C C C C C C C C C C C C C C C C C C C C T C C C T C C C C C C C C C T C C C C C T C C C C C C C C C C C C C C C C C C C C C C C C C C C C C C C C C C C C C C C C C C C T C T T T C C C C C C C C C C C C C T C C C C C C C C C C C C C C C C C C C C C T C C C C C T C C C C C C C C C C C C C C C C C C C C C C C T C C C C C C C C C C C C C C C T C C C T C T C C C T C T C C C C C C C C C C C T C
19 rs11083726 0 29388987 G G A G A G A A A G G G A G A G G G A G A A A G G G A A A G G G G G A G A G A G A G G G A G G G G G G G G G G G A G A G G G A A A G A A G G A G G G A A A G A G A G G G A G G G A G A G A G G G A A G G G G A A A A G G G G A A G G A G G G A A G G G G A G A A A G A A A G A A A A A G G G A G A G A A G G G G A A G G A G A G G G A G A A A A A G G G G G A A G G A G A G A G A G G G A G G G A A A G G G A G G G A G A G A A G G A G A G A G G G A G G G G G A A G G G G G G G G A A A A A G A G A G A G G G A G A A A A G G G G A A A G A G A G A G A G A A A G A A G G G G A A A G G G A A A G A A A G A A A A G G A G A A G G A G A G A A A G G G A G A G A G A G A G A G G G G G A A A G G G A G A A A A G G A G A G A G A G A G A G G G G G G G G G A A A G A G A G G G A G A G A A G G A A A G G G G G G G A G G G A G G G A G A G A G G G A G G G G G A G A G A G G G A A G G A G G G A A G G A A A A A G G G A G A G A G A G A G A A A A A G A G G G A G G G A G A G A G A G A G A G G G G G A G A G A G G G G G A A A A A A A G A G G G G G A A G G A A A G A A A G G G A A A G A G A G A G A G A A A G G G A A G G A G A A A G A A A A G G A G G G A G A G A A A A A G A A A G A G G G G G A A A G A G A A A G A G A A A A A G A G G G A G A A G G G G G G G G A G G G A A A G A G A G A A A A A A A A A G A G G G A G A A A G G G G G A G A G G G A G G G G G G G A G A G A A A G G G G G G G G G A G A G G G A G A A A G A G A G G G A G A G G G A G A G A G A G G G G G A G A A A G A A A G A A G G G G A G A A A A G G A G A G G G A G A G A G A G A A A A A G A A A A A A A G A G A G A G A A A G A G A G A G A G G G A A G G A G A G G G A G G G G G A G A A A A A G A A A G G G A G A G A G A A A A G G A G A A A A A A G G G G A G A G A G A G A A A A A G A G A G A G G G A A A G A G A A A G G G A G A G A G A G A G G G A G A G G G G G G G A G A A A G A G G G A G A G G G A G A G A G A G A A A G A A A A A G G G G G A G G G G G G G G G A A A A G G G G A G A A A A G G A A G G G G G G A G A G A G A A A G G G A A A G A A A G A A A G G G G G A G A A A G A G G G G G A G A G A G A A A G A G A G G G A A G G A A A A G G A A A G G G A G G G G G A G A A A A A G A A A G A G A A A A G G A G G G A G A G A A A A G G A G G G A G A G A A A G A A A G G G A G A G A G A A A G A G A G A G G G G G G G G G A G A G G G G G G G A A A A A A A G A G A G G G G G G G A G A G G G A G G G A A A G A G G G A A A G G G A G A A G G A G A G G G A G G G G G G G A G A G A A A G A A A G A A A G G G A G G G A G A G G G A G A A A A A G A A A G A G A G G G A G A A A A A A A A A G A G A A A G G G A A G G A A A G G G A G A A A G A G A G A G A G A A A G A G A G A G G G G G A A A G A G A G G G A G A G A G G G A G G G A G G G G G A A A G G G A G A G G G A G A G A G G G A G A A A A A G A A G G G G A G A G A G A G A G G G A A A G A A G G A A A G A G A G G G A A A G A A A G A G A G G G A G A G G G G G G G G G G G A G A G G G A G A G A G G G A G A G A G A G A G A A A G A G A A A G A A A G A G G G A A A A A A G G G G G G A G G G A G A G A G G G A A A A A G G G A G A G A G G G A A G G G G G G G G A A G G A G A G A G G G A A G G A G A A A G A A G G A G A G A G G G A G A G A G A G A A G G G G A G A G A G A G A A A A A G A A G G G G G G A A G G A G G G A A A A A G A G A G A G A G A G G G A G A A G G A G A G G G A G A A A G A G G G A A G G G G A A G G A G A G A G A G A G A A A G A G A G A A A G A A G G A G A G A A G G A G A G A A A G A G A G G G A G A G A G A G G G A G A G A G A G A G A G A G A G A G G G A G G G A G A G A G A G A G A G A G G G G G G G G G A G G G A G G G A A A G G G A A A A A G A G A G A A A G G G A A A A A A A A A G A A A G A A G G A G A A A G G G A G A G G G A G A G A A A G A G G G A A A A G G A A G G A A A G A A A A G G A G A G A G A A A G A G A G G G A A A G A G A G G G G G A G A A A G G G A G A A A G A A A G G G G G A A G G A G G G A G A G A G A G G G G G A G G G A G A G A A A G A A A G A G G G A G A G A G A G A G A G A G A G A A A A G G A A A G A G A G G G A A A G A G A G A G A G G G G G A A A G A G A A A A A G G G G G G G G G A G G G A G A G A G A G A G G G A A A A A G A A A G A G A G A G A A A G A A A A G G A A A G A A G G A G A A A G G G A G A G G G A G G G A G A G A G A A A G A G G G A A A A A G A G A A G G G G A G A G G G A A A G A A A G A G G G A G A A G G G G A G G G A A A A G G A G G G A G A A G G A G A G G G A G G G G G A G A G A G A G G G A G G G A G A A A G A G A G G G G G A G A G G G G G A G A G A G A A A G A G G G A A A G A A A A A G G G A G A G G G G G A G G G A A A G A G G G A G A G G G A A A G A G A A G G A G A A A A A G A G G G A G A A A G A A A G A G A A A A G G A G A A A G A A A A A G A G G G G G A A A G G G A A A G A G G G A G A G A G A A G G A G A G G G A G A A A A A G G G A G A G A G G G G G A G A G G G G G G G A G G G A G A G A G G G A A A G A G G G A G A G A G A A A A A G A G A G G G A G A A A G G G G G G G A A G G A G A G A G A G G G A G A G G G A A G G A G A A A G G G A G A A A G A A A G A G A G A G G G A A G G A A A G A A A A G G A G G G A G A A G G A G G G A G A G A G A A A A A A A A A G G G A G A G A G A A A G A G A G A G G G G G G G A G A A G G A G A G A A G G A G A A A A A G A G A G A G A G A G A G G G A G A G G G A A G G A G A A G G A A A A G G A G A G A G A G G G A A A A A G A A A G A A A G A A A G G G A A A A A G A A A G A G A G G G A G A G A G A G A A G G G G A G A A A G A A A G G G A G G G A G A A G G A A A A G G A G A G G G A G G G A G G G A G A A A A A G A A A G G G A G G G A A G G A G G G A G G G A G G G A A G G G G A G A A A A A G A G A G G G A G A A A A A G G G A G A G A A A G A A A G G G G G G G A A A A A G A G G G G G A A A G G G A A G G G G G G A G A A A A G G A G G G G G A G A G A G A G A A G G A G G G G G A A A G A G A G A G A G A A A G A G A G G G A G A G G G G G G G A G A G A G A A A G A G G G G G A G G G A A A G A G G G G G A A A G A A G G A G G G A A A G G G A A A G A G A G G G A G A G G G A G A G A A G G A A G G A A A G A G G G A G A G A G A A A G A G A G G G A G G G A G G G G G A G A G A G G G A G G G A G A G A A A G A A A G A G G G A G G G A G G G A G A G G G G G G G A G G G A G A G A G G G G G A G G G A G A G G G A G G G A A A G G G A G A A G G A G A A A G A G G G A G G G G G A G A G A A G G A A G G A G A G G G A G A G A A A G G G G G A G A G A A A G A G A G A A A G A G A A A G A G A A A A G G A G A A G G A G A A A G A G A A A G A A A A G G A G G G A A G G A A A G A G G G G G G G A G A G G G A G A A A A A G A G A A A A A G A G A A G G A G G G A G A G G G A G A A A G G G G G A G A A A G A G G G A A G G A G A G G G A G G G A G A A A G G G G G A G G G A A A G A G A G A G A G G G G G A A G G G G A G A G A G A A A G A G G G G G A A G G A G G G A G G G A G A A A A G G A A A G A A A G A A A G A A G G A A A G A G G G A G A G A G A G G G G G A A G G A G A A A A A G G G G G A G A G A G A G A G A A A G G G G G G G G G A G A G A A G G G G A G A G G G G G G G A A A A A A G G G G A A A G G G A G A A G G A G A A G G A G A G G G G G A G A A G G A G A A A G A G A A A A G G A G G G A G G G G G A G A G A A G G A G G G A A A G A G G G G G A G A G A G G G A G A G A A A A G G A A G G A G A A A A A A A G A G G G A G A G A A A G A G A A A G A G A A A A G G A A A A G G A G G G G G A G A G A A A G G G A G A G A A A A A A A A A G G G G G G G A G A A G G A A A A A G A G G G A G A G A G A G A G A G G G A G A G A G A G A G A G G G A A A G A G A A G G A A G G A A A A G G A G A A G G A G G G A A A G G G G G A A A G A G A A G G A G A G G G A G G G A A A G G G A G G G A G A G A A A G A G G G A A A A G G G G A G A A A G A G A G A G A G A G A A A G A G A G A G A G G G A A A G A G A G G G G G A G A G G G A G A G A A G G A G G G A A A A G G A G G G A G A G A G A G A G G G G G G G A G A A A G G G G G A G A G G G A A A G A G A G A G A A G G A G A G G G A G A G A A G G A A G G A G A A A A A G A A G G A G A G A A A G A G A G G G G G G G A G G G A A A A A G G G G G A G G G A G A G A A G G G G A G A G A G G G A A A A G G A G A G G G A G A A A G A A G G A A A G A G A G A G A A G G A G A G A G A A A G A G G G A G A A G G G G A A A G A G A A A G A G
19 rs2902965 0 29401768 T C C C T C T C T C C C C C T C C C C C C C T C T C T C T T T C T C C C T C T C C C C C C C C C C C T C C C T C T C C C C C T T T C T C T C T C C C T C T C C C T C T T T C C C C C C C T C T C C C C C C C T C T T T T T C T C C C T T C C T T C C T C T C T C C C T C T C T C T T T C C C C C T C T T C C T C T T C C T C T C C C T T T C T T T C C C T C T T C C C C T C T C T C C C T C C C T C C C C C T C C C C C T T T T C C T C T C T T C C C C T T T C C C T C C C C C T C T T C C C C C C T C T C T C T C C C T C C C C C C C T C C C T T T C C C T C C C T T C C T C C C C C C C C C T C T C T C T C T T C C T T T C C C T C C C C C T C T C C C C C T C T C C C T T C C C C T C T C C C C C C C T C C C T C T T C C T C C C T C C C C C C C C C T T T C T C T C C C C C T C T T C C C C C C C C T C C C T C T C T C C C T C T C T C T C T C T C C C C C C C C C T C C C C C C C C C C C C C T C T C T C T C T C C C T C C C T C T T T T T C T C T C T C T T C C T C T C C C T C T C C C C C C C T C C C C C C C T C T C C C T C T C C C C C C C C C T C C C T T T C C C T C T C C C T C T C T C C C C C C C T T C C T C C C C C T C C C T C T C T C T T T C T T T T T C T T C C C C C C C C T T T C T C C C C C T C T C T T C C C C C C T T T C T T C C C C T C C C C C T C C C C C C C T T T C C C T C T C T C C C T C T C T C C C C C C C C C C C T T C C C C T C T C T C T T T C C C C C C C C C T C T T C C T C T C T T T T T C C C C C C C C C T T T C T C T C C C T C T C T C C C C C T C T T C C C C T C T C T T C C T T T C C C T C T C C C C C T T T C T C T T T C T C T C T T T C C C T C C C T C C C T C T C T C T T C C T C T C C C T C C C C C T C T C T C T C T C T C T C T C C C T C T C T C C C T C C C T C T C T C T C T C T C C C T C T T T T T C C C T C T C C C T C C C T C T C T T C C C C T T T T T T C C C C T C C C C C C C C C T T T T T C T T C C T C T C C C T C T C T C C C T C C C T C C C T C C C C C T C T C C C C C T C T C T T T C C C C C C C C C C C C C C C C C C C T C T C T C T C T C T C C C T C T T T C T C T C C C C C C C C C T T C C T C T C T C C C C C T C T C T C C C C C T T C C C C T T C C T C T C C C T C C C T C T T T C T T T C T C T T T T T C C C T C C C T C T C T C C C T C T C C C C C C C C C T T T T T C T C C C T T T C T C T C T C T C T C C C T C C C C C C C C C C C C C C C C C T C T T C C T C T C T C C C T C C C C C T C C C T T C C T T T C C C C C T C C C C C T T T T C C C C T C C C C C C C C C C C T C T C T C T C T T T C T C C C C C T C T C T C C C C C T T T T T T C C C C C C T C C C C C T C T C C C T C C C T C T C T T T C C C T C C C T T T C C C C C T C T C T C C C T C T C T T C C T C T C T C C C T C T C C C C C T C C C C C T C T C C C T C T C C C T C C C T T T T C C T C C C C C C C T C C C C C T C T C T T C C C C C C C C T C T T C C C C C C T T T T T C T T C C C C T C T C C C C C T C C C C C T C C C C C T T C C C C C C T C T C C C T C C C T C T C C C C C T C T C C C T C T C T C T C T T T C T C T C T C T T C C T T C C T C C C C C C C C C T C T C T C C C T C T C C C T T T T C C C C C C T C T C C C T T T C C C C C C C T T C C T C T C T C C C T T C C T C T C T C T C C C T C C C C C C C C C T C T T T T T C T C C C C C T C T C T C T C C C T C C C C C T C C C T T C C T C C C C C C C T C T T T C C C C C T C C C T C T T C C T C T C T C C C T C T C T C T C T C C C C C C C C C C C T C C C C C C C T C T C T C T C T C T C T C C C T C T C T C C C C C T T C C C C T C T C T T T T T T C C T C C C T C T T T C T C C C T C T C C C T C C C T C T C T C T C T C T C C C T C C C C C C C C C C C T C T C T C T C T C C C C C T T T C T C T C C C T C T C C C T C T C C C T C T C T C T C T T T T C C C C C C C C T C C C C C C C T C T C C C C C T C T T T T C C T C C C C C T T T C T T T C T C C C C C T C T C T C T C T T T T T C T C C C C C C C T C C C C C C C T C T C T C C C C C C C C C T T C C T T C C T C C C T C C C T C C C C C C C T C T C T T T C C C T C T C C C C C T C C C T C T T T C T C C C T C T C C C T C T C T T T C C C T C T C T C T C T C T C T C T C T T C C C C T C T C T C T C C C C C C C C C C C C C C C C C T C C C C C T C C C C C C C T C T C T C T C C C C C T T T C C C T T C C T T T C C C T C T C T C T C T T C C C C C C T C C C T C T C C C C C T C T C T T C C T C T C T C C C C C T C C C T C T C C C T C T C T C C C T C C C C C T C C C C C T C C C C C T C T T T C C C C C C C C C C C C C C C T C T C T C C C C C C C C C C C T C T C C C T C C C C C T C T T T C T C T C C C T C T C T T C C C C T T T C T C T C T C C C T T C C C C C C T C T C T C T C C C C C T C T C C C T C T C C C T C C C T C T C T C C C C C C C C C T T T C T T C C T C T C T C C C C C T T C C C C T C T C C C C C T C T C T C C C C C C C C C C C C C C C T C T T T C C C C C C C C C T C T T T C C C T T T C T T C C C C C C T T C C C C T C T T T C T T C C T C T C T C T C C C C C C C C C T C T C T C C C C C T C C C T C T C T C T C C C C C T T T T C C C C C C C C T C T C C C T C T T C C T C T C C C C C T C T C C C T T T C T C T T C C C C T T T C T C T C T C T C C C T C T C C C T T C C T C T C T C C C C C T C T C T C T C C C T C T T T C T T C C T C C C T C C C C C C C T C C C T T C C T C C C T C C C T C T C C C C C C C C C T C C C T C C C C C C C T C T C T C C C T C T T C C T C T C C C C C C C C C T C T C T T T T T C T C C C C C T C T T T C C C C C T C C C T C C C T C C C C C T C T C T C C C T T C C C C C C T C C C T C C C C C C C C C T T C C T C T C C C C C C C C C C C T T C C T C T C T C T C C C C C T T T T T C T T C C T C C C T C T C T C C C C C C C T T C C C C T C T C T C C C T T T C C C C C T T T C C C C C T C T C C C T C T T C C T C T C C C T C T C C C T T C C C C C C T C C C C C T C C C T C T C T T T C C C C C C C T C T C C C T C T C T T C C T C C C T C T T T C C C T C T C C C T T T C C C C C T C C C C C C C T T C C T C C C T T T T T T C C C C T C T C C C C C C C T C C C C C T C C C C C T C T C C C T T C C T C T C C C T C C C T C C C T C T C C C C C T C C C C C C C C C C C T C T C T C T C T C T T C C T C T C C C T C C C T C C C C C C C C C T C C C T C C C C C T C T C T C T T C C T C T C T C T C C C C C T C C C C C C C C C T T C C C C T C T C T C T C C C C C T C T C C C C C C C T C T C C C T T C C C C C C T C C C T T T C T C T C C C C C T C T T C C T T T C T C C C C C T C T C T C T C C C T C T C T C T T T C T C T T T C T C T C T C C C T T T T C C T C T C T C C C T C T C T C T T T T T C T C T T C C T C T C T C T C C C T C T C C C T C C C T C T C C C C C T C T T T C T C T C T T T C T C T C C C C C C C T T T T C C T C T C C C C C C C T C T C T C C C C C T C C C T C T C T T C C T C T C C C C C C C C C C C C C T T T C C C C C C C C C C C C C C C C C T C T C T C T T T T C C T C T C C C T C T C T C T C T C C C C C T T T C C C T T T C C C C C T C T C T C C C T C T T T C C C T C T C T T C C C C C C T C C C C C T C T C T C C C T C C C T C C C T T C C T C T C C C C C C C T C C C T C T T C C C C T C C C C C C C C C T T C C T T C C C C T C T C C C T C T T T C T C C C C C T C T C T C T C T T T T C C T T T T T T T C T C T C C C C C C C T C C C C C T C T T T C C C T T C C T C T C T C C C C C C C C C C C T C T C T C C C T T C C T C C C T C C C T T T C T T T C C C T C C C T T T C C C T C T T C C T T T T C C T C T T C C C C C C T C C C C C T T C C C C T C C C T T T C C C C C T C C C T C C C T C T C C C T T T T T C T C T C T T C C C C T C C C T C C C C C C C C C T C C C C C C C T C C C T C T C T C T C C C T C T C T C C C T T C C C C T C T C T C T C C C C C C C T C T T C C C C T C T C T C C C T T T C C C T T C C T C T C T T T C C C C C T C T C C C C C T C T C C C T C T C T C T C C C T T T C C C T C C C C C T C C C T C C C T C C C C C T C C C C C T C T C C C T C T C C C T T T T C C T T C C T C C C T C C C C C C C C C C C T C T C T C T C C C T C C C C C T C T C T C T C C C T T T C T C T T T C T C T C T C C C T C C C T C T C C C C C C C C C T T T C T C C C T C T C C C T C T C C C C C T C T T C C C C T C T C T C C C T C T C C C T C T C T C T C C C T T C C C C C C T C C C C C T C T T T C C C T C T T T C T C C C C C C C T C T C T C T T C C T C C C T C T C C C T C T C C C T C T C T C C C
19 rs4805303 0 29414631 C C T T T T C T C T T T T T C T C T T T C T C C C T C T C C C T C T T T C C C T T T T T C T T T C T C T C T C T C T T T T T C C C T C T C T C C T T C T C T C T C C C C C C T T T T T T C T C T T T T T T T C T C C C C C T C T C T C C C T C C C C T T C T C T T T C T C T C T C T C C T T C T C T C T C T C T C T T T C C C T T T C T C T C C T T T T C T C C C T T T C C C T T T T T C T C T C T C T C T C T C T T T C C C C T T C T C T C T T T C T C C C C C T C T C T C T C T C C C T T T T T C C C T C C C T T T C T T T T T C T C C T T C C T T T T C T T T C T T T C T T T C T T T T T C T C T C T C C C C C T C C C T C T C T T T T T C T C T T T C T C T C T T T C C T T T T C T C T C T C T T T C C C T C T C C T T C C T T C T T T C T T T T T C T C T C T C T C T T T C C C C T T T T C T C T C C C T T T C T C T T T C T C T C T C T C T C T T T C T T T T T C C T T T T C T T T T T T T T T C T C T C T T T C T C C T T C C C T C C C T C T C C C C C C T T C C C C C T C T C C T T C C T T C T C T T T T T C T C T T T C T C T T T C T T T T T T T T T C C C T T T C T C T C T C C C T T T C T C C T T C T C T C T T T C T C T T T C C C T C T C C T T C T C C C T C C T T C T T T T T C C C T C T T T T T C T C T C C T T C T T T C C C T C C T T C T C C T T C T C T C C T T T T C C T T T T C T C T C T C T T T C T C C T T T T T T C T C T T T C C C T C C C T C C C C C T C T T T C T C T C C C C C C C T C T C C C C C T T T T T C T C T C C C T C T C T T T C T C C C T C T T T C T C C C C T T C T T T C T C T C C C T T T C C C T T T C T C C C T C T C C C T C T C T C C C T T T C C C C C T C T C T C T C T C C T T C T C T C T C C C T C T C C C T C T C T C T C T C C C T T T C T C C T T T T C T C T C T C C C T C T C T C T C T C T C C C T C T T T C T C T T T C T T T C T T T C C T T C T C C C C C T T T T T T T T T T T T T T T C C T T C T C C C T T T C T T T C T C T C C T T C T T T C T T T C T C C T T C T C T C T C T C T C T C C C T T T T T T T T T C C T T C T T T C T T T C T C C C T C T C C C T C C C C C T C T C C T T T T T T T T C C C T C T C T C T T T T T C T C C C T C T C T C C C T T T C C C T C C C T T T C T T T C T C C C T T T C T C T C C C C C T T T C T T T C T C T C C T T T T C T C T C T T T T T C T C C T T C T T T C C T T C T C T C T C T C T T T C T C T T T T T T T T T T T C T C T C T C C T T C C C T C T C T C T C T C T C T T T C C C T C C C T T T T T C T T T T T C C C C T T T T C T T T C T T T T T T T C T C T T T C T C T C C C T T T C T C T C T C T C T C T C C C T C C C T T T T T C C C T T T C C C T T T C C T T C T C C C C C T T T C T T T C C C C T T C T C T C T C T C T C T C T C T T T C T C T T T T T C T C T T T T T C C C T T T C T C C T T C C C T T T C T C T C C C C T T T T C T T T T T T T T T T T T T C C C C C T T T T T C T C T C C T T C T C T C C C C C T C T T T C T C T C T T T T T C T T T T T C T T T T T C C C T T T T T C C C T C T C T C T C T C C T T T T T T C T C T C T C C C C C T C T C T C T C T C C C C T T C C T T C T T T T T C T T T C T T T C T C T C T C T C T C C C C T T C T C T C T C C T T C T C T T T C T T T C T T T T T C C C T T T C C C T C T T T C T C T C T C T T T C T C C T T C C C T C C C T C T T T C T C T C T C T C T T T C T T T C T C T T T C C T T C T T T T T T T C T C C C T T T C C C T T T C T C T T T C T C T C T T T C T C C C T C T C T T T C T T T T T C T C T C T T T C T C T C T T T C T C T C T C T C T C T C T C C T T T T C C C C C T C T C T C C C C C C C T T T T T C T C C C T C T T T C T C T C C C T C C T T C T C T C T C T C T T T C T T T T T T T C T T T C T C T C T C T C T T T T T C C C C C T C C C T C T C T T T C T T T T T C T C T C T C T C C C C C C T T T T C T C C C T T T C T C T C T T T C T C C C T C C T T C T C C T T C C C T C C C C C T T T T T T T C T C T T T C C C C C T C T T T C T C T C C C T T T T T C T C T C C T T T T C T T T C T C T C C T T C C T T C C C T C T T T T T C T C T C T C C C T T T C C C T C T C T C T C T C T C C C T C T T T C T C C C T C T C T C C C T T T C T C T C C C C C T C T C C C C C C C C C T C T C C C T C C C T C T C T C T T T C T T T C T C T C T T T C T T T C T T T C T C C C T C C T T T T C C C T T T C C C T T T C T T T C T C T C T C T C C T T C T T T C T C T C T C T T T C T C T C C C C T T C T T T C T T T C T C T C C C T C T T T C T C C C C T T C T C T T T C T T T C T C T C C T T C T C C T T C C T T T T T T T T T T C T C T C C C C C T T T C C C T T T C T T T C T C T T T C C C T C C C T C C C T T T C C C T C C C C T T C T C T C T C T C T C T C C T T C T C T C T C T C T C T T T C T C T C T C T C T C T T T C T C T C T C T C T T T T T C T T T C C C C C C T T C T T T C T T T T T C C C T T T C C T T C T C C C T T T C C T T T T T T C T C T C T T T C C C C C T C T T T C T T T C T C C C T T T C C C C C C C T C T T T C C T T C C C T C C C T C C C T C T C T C T C T C T T T T T T T C T C C C T T T T T C T T T C C C T C T C T C T C T C T C C C T T T T T T T C C C C C T C T T T T T C T C T T T C C C T C T T T C C C T C C C C T T C T C T C T C T C T C T C T T T C T C T T T C C T T C C C T C T T T T T T T C T C T C T T T C T C C C T C C T T C T T T C T C T C T T T C T T T C T T T T T T T C T C T C T C T T T T T C C T T C T T T C T T T T T T T C T C C C T C T C T C T T T T T C T T T T T T T C T C T C T C T C T C T C T T T C C C T C C C T C C C T C T T T C T T T T T C T T T C T C T C T C T C C T T T T T T C T T T C T T T T T C T C C C C C T C T C T T T T T C T T T T T C C T T C C C T C T C T T T C T C T C C C T C C T T C T C T C T C C C T C T C T T T C C T T C T C T C T C T T T C C C C T T T T C T C C C T T T C T C T T T C C C C T T C C C C T T C C T T C T C C T T C T T T C T T T C T C T T T C T C T C C C T C T C C T T C T C T T T C T C T C C T T C T T T C T C C C T T T C T C C T T C C T T T T T T C T T T T T T T C C C T C T T T C C C C C T T T T T C T C T T T T T T T C T T T C T C T T T T T C T C T C T C C T T C T C C T T C C T T C T T T C T C T C T T T C T T T T T C T T T C T C T C C T T T T C T C C T T C T C T T T C T T T C T T T C T T T T T C T T T C T T T T T C T C T C T C C T T C T C T C T C T T T C T C T T T T T C T T T C C T T T T C T C T C C C T T T T T T T C T C C T T T T C T C T C C C C C C T T C T C T T T C C C T C C C T C C T T C T C C T T C T C C T T C T C T T T C C C C C T T T C C C T C T C C C T C C C C C T C T T T T T C C C T C C T T C C C T C T T T C T C T C T C C C C T T C T C C C T C T C C T T C T T T C C C C T T C C T T C C C C C T C T C T C C C T C T C C C C C T C T T T C T T T T T C C C C T T C T C T C T T T C C C C C T C T T T T T C T T T C C C T C T T T C T C T C T C T T T C T C C C T C C C C C T C T T T C T T T C T T T T T C T C T C T C C C T T T C T C T T T C T C C C T C T T T T T C T C T C T T T C C C C C T T T C T C C C T C T C C C C C C T T C T C T C C T T T T T T C T T T T T C T T T C T T T C C C T C C T T C T T T C T C C T T C T T T C T C T C T C T T T C T C T C T C T C T C T C T T T C C C T C T T T C C C T C T C C C T C T T T C T C C C T C T C C C C C C C C C C C T C T C T C T C T T T T T T T C T T T T T C T C C C T C T C C T T C T C C C T T T T T T T T T T T C T T T C T T T C T C T C T C T C T T T C C C T C C C T C T C T C C C T C T T T C T C C C T C T C C C T C T C T C T T T T T C T T T T T C C T T T T C T T T C T C T C C T T C C T T C T C T C C C T T T C C C T C C C T C T C T C T T T C T C T C T T T T T T T C T C C C T T T T T C T T T C T T T C T C T T T C T C C C T T T C T C T C T C C C T C T C T T T T T C T C T C C T T T T C T C C C T T T C T C T T T C T T T C T C T C T C T T T T T C T C T C C T T C T C T T T C T C T C C C T T T C C C T C T C T T T T T C T C T C T C C C T T T C T C T T T T T C T C T C T C T C T T T C T C T C C C C T T C T T T C T T T C T C C C C T T C T C T C T C T T T C T T T T T C T C T C C C T T T C C C T C C C C C C C T T T T T T T C T T T C T C T T T T T T T C T C C C T C T T T T T C C C T C C C T T T C T C T C C T T T T C T C T C C T T C T C T C T C T T T C T C T C T C C T T T T T T C T T T T T C T C C C C T T C T C C C T C T C T C T T T C C C T C C C C T T T T T T C T C T C T C T C C C T C T T T C T C T
19 rs10401545 0 29437307 T T C C C C T C T C C C C C T C C C C C C C T C T C T C T C T C T C C C T C T C C C C C T C T C C C T C T C T C C C C C C C T C C C T C T C T C C C C C T C C C T C T T T C C C C C C C T C T C C C C C C C T C T C T T C C T C T C T T C C T C T C C C T C T C C C T C T C T C T C T C C C C C C C T C C C T C C C C C T C T C C C T C C C T T C C C C T C T T T C C C T C T C C C C C T C C C T C C C T C T C T C T C T T T T C C T C T C T C C C C C T T T T C C T C T C C C C C T C C C C C C C C C T C T T C C C C C C C C C C C C T C C C T T C C C C C C C C T C C C T C C C C C C C C C T T C C T C T C T T T C T T T C T C T C C C C C T C T C C C T C T C T T C C T C C C C C T C T C C C C C C C C C C C T C T T C C T C C C T C C C C C C C C C T C T C T C C C C C C C T C T C C C C C C C C C T C C C C C T C T C C C C C T C T C T C T C T C C C T C C C C C T T C C C C C C C C C C C C C C T C C C T C C C C C T T C C T C T C T C T C C C T C T C T T C C T C T C C C C C T C C C T C C C T C C C C C C C C C C C C C T C C C C C C C C C T C T C C C T T T C C C T C C C T C T C C C C C C C C C C C T C T C C C C C C C T C C C T C T C T C T T C C T C T T T C T C C C C C C C C C T T T C T C C C C C T C T C T C T C C C C C T T C C T T C C T C T C C C C C T C T C C C C C T C C C C C T C T C T C C C C C T C T C C C C C C C C C T C C C T C C C T T T C T C T C T C C C C C C C C C T C T T T C T C T C T T T C T C C C C C C C C C T C T C T C C C T C T C T C T C C C C C T C T T T C C C T C C C T C C C T T T C C C T T C C C C T C T C C C T C T T T C C C T C T T T C C C T C T C T C C C T T T C C C T T C C T C T C C C T C C C C C T C C C T C T C T C T C T C T C C C T C T C C C C C C C C C C C T C T C T C T C T C C C T C T T T C T C C C C C T C C C C C C C T C C C T C C C C C T T T T T C C C C C C C C C C C C C C C T C C C C C T T C C C C T C C C C C T C T T C C C C C C T C C C T C T C C C T C T C C C C C T C C C T T T C C C C C C C C C C C C C C C C C T C C C T C T T C C T C T C C C T C T T T C T C C C C C C C C C C C T T T C T C T C T C C C C C C C T T T C C C C C T T T C C C T T C C T C C C C C T C C C T C T C T C C C T C C C T T T T T C C C T C C C T C T C T C C C C C T C T C C C C C C C C C T C C C T C C C T C C C T C C C T C T C C C C C C C C C C C C C C C C C C C C C C C T C T C C C T C C C C C C C T C C C C C T C C C T T C C C C T C C C C C T C C C C C T T T C C C C C T C C C T C C C C C C C T C T C C C T C C C C C C C C C C C T C T C T C T C C C T T T C T T C C C C C C T C C C C C T C C C C C T C C C T C T T T C T C C C T C C C T T T C C C T C T C T C T C T C T C T C T C C C T C T C C C C C T C T C C C C C T C C C C C T C T C C C C C T C C C T C C C T C T T C C C C C C C C C C C C C C C C C C T C T C C C C C C C T C C C T T C C C C C C T T T T C C T C C C C C T C C C C C C C T C C C C C T C C C C C T T C C C C T C T T T C T C T C T C C C C C T C C C C C T C C C T C T C C C T C T C T C T C C C T C T C C C T C C C T C C C C C T C C C T C C C T C C C T C C C T C T T T T C C T T C C T C C C C C T C T C C C C C C C T C C C C C T C C C C C T T C C T C C C C C C C C C T C C C T C C C C C T C T C T T T C T C C C C C T C T C T C T C C C T C C C C C T C C C T T C C T C C C C C C C T C T T T C C C C C T C C C T C T C C C T C T C T C C C T C T C T C T C T C C C T C C C C C C C T T C C C C C C T C C C C C T C C C T C T C C C T C T C T C C C C C T T C C C C T C T C T C T C T C C C C C C C T C T T T C C C C C C C C C C C T C T C C C T C T C T C T C T C C C T C C C C C C C C C C C T C T C T C T C T C C C C C T T T C T C C C C C T C C C C C T C C C T C T C T C T C T C T T T T C C C C C C C C T C C C C C C C T C C C C C T C T T T C T T C C T C T C C C T T T C T T C C T C C C C C C C T C T C C C T T T C C C T C C C C C C C T C C C C C C C T C T C T T T C T C C C C C T C T C T C C C T C C C T T C C T C C C C C C C T C T C T T C C C C T C T T C C T C T C C C T C T T T C T C C C T C T C C C T C T C T T C C C C T C C C C C T C T C T C T C T T T T C C T C T C T C T C T T T C C C C C C C C C C C C C T C C C T C C C T C C C C C C C C C T C C C T C C C C C T T T C C C T C C C C C T C C C C C T C T C T C T T C C C C C C T C C C T C T C C C C C T C C C T T C C T C C C T C C C T C T C C C T C T C C C C C T C T T C C T C C C C C T C C C C C T C T C C C T C T T C C T C C C C C C C C C C C T C C C T C T C C C C C T C C C C C C C C C T C T C C C C C T C T C T C T C T C C C C C T C T C T C C C C C T C T C T C T C C C T T C C T C T C T C T C C C T C C C C C T C C C C C T C T C C C T C C C C C T C T C C C C C C C C C T T T C T T C C T C C C T C C C C C T T T C C C T C C C C C T C C C C C C C C C C C T C C C T C C C C C T C T C T C C C C C C C C C T C T T C C C C T C T C T T T C C C C C T C C C C C T C T T T C T T C C T C T C C C T C C C C C C C C C C C T C T C C C C C T C C C T C T C C C T C T C T C T C T T C C C C C C C C T C T T C C T C C C C C T C T C C C C C T C T C C C T T T C T T T C C C T C T C T C C C T C T C C C C C C C C C C C T C C C T T T C C C C C C C C C T C T C C C C C T C T T T C T C C C T C C C C C C C T C C C T C C C T C C C C C C C C C C C T C T C C C C C C C C C T C C C T C C C C C C C T C T T T C C C T C T C C C C C C C C C C C C C C C T C T C C C C C T C T C C C C C T C T C T C T C C C C C C C T C C C C C T C C C T C T C C C C C T C C C C C C C C C C C C C C C C C C C C C T T C C T C T C C C C C T C C C C C T T C C T C T C T C T C C C C C T C C C T C T C C C C C T C C C T C T C T C C C C C T T C C C C T C T C T C C C T T T C C C C C C C T C C C C C T C C C C C T C T C C C T C T C C C T C C C C C T T C C C C C C C C C C C C T C C C T C T C T C C C T C C C C C T C C C C C T C T C T T C C C C C C T C T T T C C C T C T C C C T C C C C C C C C C C C C C C C T C C C C C C C T C T C T C C C C C T C T C C C C C C C T C C C T C C C C C C C T C T C T C T T C C T T T C C C T C C C T C C C T C T C C C C C T C C C C C T C C C C C T C T T C C C C C C T C C C C C T C C C C C C C T C C C C C C C C C C C C C C C C C C C T C C C T C T C C C T C T C T C T T C C T C T C C C C C C C C C T C C C T C T C T C T C T T C C C C C C C C C C C C C C T C C C C C T T C C C C C C T C C C T T T C C C T C T T C C C C T C C C C C T T C C T C C C C C T T T C T C C C T C T C T C C C T C T C T T T C C C C C C C C C T C T T C C T C C C T C C C C C C C T C T T T T C C T C T T T C T C T C C C T C C C T C T T C C T T C C T C T T T C C C T C T T C C T C T C C C C C T C C C T C C C C C T C T T C C T C T C T C C C C C T C C C C C C C C C T C C C T C C C T C C C T C T C C C C C C C T C C C C C T C C C C C C C C C C C C C C C C C C C T C T C C C T T C C C C T C T C C C T C T T C C T C C C C C C C T C T C C C T T T C C C C C T C T T C C T C T C T T T T C C C C T C T T C C C C C C T C C C C C T C C C T C C C T T T C C C C C T C C C T C T T C C C C C C T C C C T C T C C C C C T C C C C C T C C C C C C C T T T C T C C C T C T C T C T C T C T C C C T C T T T C T C T C T T T T T C T T T C T C T C C C C C C C C C C C C C C C C C T C T T T C C C T T C C T C C C T C C C C C C C C C C C T T C C T C C C C C C C T C T C T C C C T C T C T T T C T C T C T C T C T C C C C C T C C C T C T T T C C C T C C C C C C C T C C C C C T T C C C C T C C C T C C C C C C C C C C C T C C C T T C C C C T T C C T T C C T C T C C C C C T C C C T C C C C C C C C C T C C C C C C C T C C C T C C C T C C C C C T C T C T C C C C C T C C C T C T C T C T C C C C C T C T C T T C C C C C C T C C C C C T C T C C C T C C C T C T C C C C C C C C C T C T C T C C C T C T T C C C C T C T C T C C C T C T C C C C C C C C C T C C C T C T C T C C C C C T C C C C C T C T C C C T C T C C C C C T C T C T C C C T C C C T C C C C C C C T C C C T C C C C C T C C C T C T C C C T C C C T C T C T C T T T C T C T C T C T C C C C C C C T C C C C C T C C C C C C C C C T C T C T C C C C C T C C C T C T C C C C C C C T T C C C C T C T C T T C C T C T C C C T C C C T C T C T C T T C C C C C C T C C C C C T C T T T C C C T C T T T C T C T C C C C C T C C C T C T T C C C C C C C C T C T C T C T C C C C C C C C C C C
19 rs2304226 0 29461671 C C T C T T T C T C T T T T T C T C T C T C C C T C T C C C T C T C T C C C C C T T T T T C T C C C C C T C T C T T T C T C T C T T C C T C C C T T T C T C T C C C C C C C T C C C T C C C C C T T T T C C C C T C C C T C C C C C C C T C T C T C T T T C C C T C C C T C C C T C C C T T T C T T T C T C C C T T C C C C C C T C T C T T C C T T T T T C C C T C T C T C T C T C T T C C T C C C T C T C T C C C C C C C C C T T T C T C T C T C C C C C C C C C C C C C C C T C T C C C T C C C T C T C C C T C T C T C T C T C T C T C T C C C T T T C T C T T T C T C C C T C T C T C C C C C T C C C C C C C T C C C C C C C C C T T T T C C T C C C C C T C T C T T T C T C T T C C T C T C T C T T T C T C T C C C C C C C T C C C T C C C T T T T T C T C T C T T T C T C C C T C T T C C T C T C C C T C T T T C T C T C T C T C T C T C C C C C T T C C T C C C C C T C T T C C T T C C T T T T C C T T T C T T C C C C C C C C T C T C T C T C C C C C C C T C C C C C C C T T C C C C C C T C C C C C T C T C T C T T C C T C T C T T T C C C T C T C T C C C T C T C T C T T T C C C T C T T C C C C T C T C T C T T C C T C T C C C C C T C T C C C T T T C C C T C T C C C T C T T T T C C C C C C C C C C C C T C C C T C T C T T C C T C C C T T T C C C T C C C C C C C T C T C T C T C T C C C T C T C T C T T C C T C T T T T T T C C T C T T C C T C C C C C C C T C C C T C T T T C T C C C C C C C C C C C C C T C C C T T T T T C T C T C T C C C T T T C T C C C T C T C T C T C C C C C T T C C T C T C T C C C T C T T C C T T T C C C T C T C T C C C C C T T C C C C T C T C C C C C T C T C C C T C C C C C T C T C T C T C C C T T T T T C T C C C C C C C T C C C T C T C C C C C T T C C T C C C T T C C C C T C T C C C T C C C C C T C T C T C T C T C T C T C C C T C T T T T T T T C C C C C T C T C T T T T T C T C T T T C T C T T T T C C C C T T T C T C T T T C C C T C T C T C T C T C T C C C T T T C T C T C C C T C T C C C T C T C T T T C C C T C T C T C T T T C T T C C C C T C T C C C C C C C C C C C C C T C T C C C T T T T C C C C T C T C T C T C T C T C C C T C C C T C C C T C T C C C T C C C T C T T C C T T T C T C C C T T T C T C C C C C C C C C T C T C T C T C C C T C T T T C C C T C T C T T T T T C T T T C T T T C T T T C T T T C C C T T T T T T T C T T T C T C T T T T C C T C C C T C T C C C T C T C T C T C C C C C T C T T C C T T T T T C T C T T C C T C T C C C T C T T T C T C T T T C T C T T T T C C T C T C T C T C T C T T T T T C T C T C T C C C T C C C T C C C T C C C T C C C C C C C C C T C C C C C C C C C C C T C T C T T T C T C C C C C T T C C C C T C C C C C C C C C T C T C T C T C T C T C T C C C T C T C C C T C T C T C C C T T C C T C T C T C T C T C C C T C T T C C C C T T T T T T T C T T C C T C T C C C T C T C T T C C T C T C T C C C C C T C T C C C C C T C T T C C T T C C T C T T C C T T T T C C T C T C C C C C C C T C T C T C T C T C T C T T T T C C T C T C C C T C C C T C T C T C T C C C T C T T T C T T C C C C C C T C T T T C T C T C T C T C T T C C C C C C T T C C C C C C T C T T T C C C C C C C T T T C T C T T T C T T T T C C T C T C T T T T T C C C T C T C C C C C T T C C T C C C T C T C T C T C T C C C T C C C T C T C C C T T T C T C C C T T T C T T T T C C C C C C C C T C C C T C T T T C T C T C T C T C T C T C T C C C T C T C C C T C C C C C T T C C C C T C T T C C C C C C T C T C T T T C C C T C C C C C C C T C T C C C C C T C T C T C T C T C T C C C T T T T T C C C T C T C T C T T T C C C T C C C T C T C T C T C T C T C T C T C T C T T T T T T T T T C C C T C T C T C T C T C C C C C C C T C T C T C T C T T T C T C C C C C C C C C T C C C C C C C T T C C T C C C C C T T T C C C T C T T C C C C T C C C T T T C C C T C C C C C C C T C C C T C T C T C C C C C T C C C T C T C T C C C T C T C C C C C T T T T T C C C C C C C T C T C T T T C C C T C T C T C C C C C T C T C T T C C T C T C T C C C T T C C C C C C T C C C T C C C T C C C C C T C T C C C C C T C C C T C C C T C T T C C T C T C T C T C C C C C C C C C C C C C T C C C T C C C T C C C C C C C T T T C C C C C T T C C T T C C T C C C T C T C C C T T T C T C T C C C C C T C T C T C T C C C T C C C T C T C T C C C T C C C T T C C T C T C T C C C T C T C T C C C T C T C T C T C T T C C T C C C T C C C C C T T C C C C T C T C T T T T C C T C C C C C T C C C T C C C T C C C T T T C T C T C T C T C T T C C C C T C T T C C T C T C T T T T T C C C T T C C C C C C T C C C T C T C T C C C T C C C T T T C T C T C C C T C T C C C T C T C T C T C C C T C T C T T T C T C T C T T T C T C T C C C C C T T T C T C T C T T T C T T C C C C C C T C T C T C C C T T T C C C T C C C C C T C T C C C T C T C T T T T C C C C C C C C C C T C T C T C C C C C C C T C T C C C C C T T T C T C C C C C T C T C T C T C T C T C T C C C C C C C C C T C T C T C C C C C T C T C T C T T C C T C T C C C C C T C C C T C T C T C T C T C T C C C T C T C T C T T C C C C C C T C T T T C T C C C T C C C T C C C T T C C T C C C T C T C C C T C C C T T T C C C T C T T T C T T C C T C T T C C C C T T T C T T T C C C C C T T T C T C C C T C T C T C T C T T T T T C T C T C C C T T T C T T T T C C T C C C T C C C C C T T C C T T T C T C T C T T T T T C C C C C C C C C T C T C T T T C T C T C C C T T T C T C T C T T T T C C T C T C C C C C T C T C C C C C T C T C T C T C T T C C T C T C C C T C T C C C T T T T T T T C T T T T T C T T C C C C C C T C T C C C T C T T C C T C T T C C T C T C T C C C C C T T T C T C T T T C T C T T T C C C T T C C T C C C T C T C C C T C T C C C C C T C T C C C C C T T T C T T C C T C T C T C T T T T C C T C C C C C C C T T C C T C C C C C T T T C T C C C T C T C C C T T T C T C T C T C T C C C T C T C T T T T T C T C C C T T T C T T T C C C T C T T T C C C T C T C T T T C C C T C T T T T T T T C T C T C T C T C T C T C T C T T T C T C T C T C T C C C T T T C T C T C T C T C T C T C C C T C C C C C T T C C T C T C T C T C C C C C T T C C T T T C T C T C C C T C C C T T T C T T T C C C T T T C T C T T T T C C T T C C T C T T T C C C T C T C T C T C T C T C T C C C T C C C T C C C C C C C T C T C T C T C C C T C T T C C T C T C T C C C C C T C T C T T C C T C T C C C T C C C C C C C T T T C C C C C T C T C T C T C C C C C T C T C T C T T C C T T C C T C T C C C C C T C T C T C C C T C T T T C C C C C C C C C T T T T C C T C C C T C C C T T C C T T T T T C C C C C C C T C C C C C T C T C T C T C C C T C C C C C T C C C T T C C C C T C T C C C C C T T C C C C T T T C C C T T T C C C T C T C C C T C T C T C C C C C T C C C T T T C T C T T C C T T T C T T T C T T T C C C C C C C T T T C C C C C T C T C T C T C C C C C T C T C C C T T T C T C T T C C T T T C T C T C T C T C C C T T T C T T T C T C T C T C T C C C C C C C T C C C C C T T T C C C C C C C T T T C T C C C T C T T T C T C T T T C T C T C T C T C C C C C T C C C T C T C C C C C T C T C T C T C C C T C T C T T T C T C C C T T C C T C T C C C C C C C T C T C T C T C T C T C T C T C T C T C C C C C C C C C C C C C C C C C T C T C C C T C T T T T T T T T T C T T T C C C C C C C T C C C T C T C T C T C T T T C T T T T T C C C T T T C C C T T T C C C C C T C T T T C T C C C C C T C T C C C T C C C T C C C T C C C T C C C T C T C T C T C T C T T T C T C T C C C T T C C T C T T T C C C C C C C T T T C C C T C C C T C T C C C T T C C T T T C T C T C T T T C T C T C T T T C T C C C C C C C T C T C C C T C T C T C T C T C T C C C C C C C T T T T T C T C C C T C T C T C T T T C T C C C C C T T T C T T C C T T T T T C C C T T T C T C T C T C T T T T T C T T T C C C C C T T C C C C T C T T T C C C T C T T T C C C C C T C T C T C T C T C C C C C T C T T C C T C T C T T C C C C C C T C C C T T T T T C C C T C T T T C T T T C T C T C C C T C T T C C T C T T T C T T T C C C T T T C T T C C C C C C C C C C C C T C C C T C T C T C T T C C T C T T C C T C T C T T T C T C C C T C T T T C C C T C T C T C T T T T T C C C T C T C T C T C C C T T T C T C C C T C T T C C C C T C C C C C T C T C T C T T T C T C C C C C T T C C C C T C T C C C T C T T C C T T C C C C T C T T T C T C C C T C T C C C C C T T T C T C C C
19 rs950024 0 29482011 G A G A A A A A A A A A A A A A G A G A G A A A A A A A A A A A A A G A G G A A A A A A A A A A A A G A A A A A A A G A G A A A A A A A A A A A A A G A A A G A A A A A G A G A G G G A A A G A A A A A G A A A A A A A A A A A A A G A G A A A G A A A A A A A A A A A A A A A A A G A A A A A A A A A A A G A A A A A A A G A G A A A A A A A A A A A A A A A A A G A A A A A A A A A G A A A G A A A A A A A A A G A A A A A A A G A A A A A A A G A A A A A G G G A G A G A G A A A G G G A A A G A A A A A A A A A A A G A G A G A G A G A A A A A A A G A A A A A G A G A A A G A G A G G A A G A A A A A A A A A A A A A G A G A A A A A G G A A G G A A A A A A A A A A G A A A A A A A G A G A A A A A G A A A A A G A G A G A G A G A G G A A A A A A A A A A A A G A A A A A G A A A G A A A G A G A G A A A A A A A G A A A A A A A A A A A G A A A G A A A G A A A A A A A G G A A G A A A A A G A A A A A A A G A G A A A A A A A A A A A A A G A G A A A G A G A G A G A A A A A G A G G A A G A G G A A A A G A A A G A A A G A A A A A A A A A A A A A A A A A A A A A A A A A G A A A A A A A G A G A A A A A A A G A G A A A A A G A A A A A A A A A A A A A A A A A G A G A A A A A A A G A A A A A G A A A A A A A A A G G A A A A G A A A A A A A G A G A G A G A A A A A A A A A G A A A A A A A A A G A A A G A A A A A A A A A G A A A A A G A A A A A G A G A A A A A G A A A G A G A G A A A G A A A A A A A A A A A A A A A A A G A A A G A A A A A A A A A A A A A A A G A A A A A G A A A G A G A A A G A A A A A A A G A A A A A G A A A G A A A A A A A A A A A A A A A G A G A G A A A G A A A A A A A A A G A A A A A A A A A G A A A A A G A A A A A G A A A G A A A G A G A G A A A G A G A G G A A G A A A A A A A A A G A G G A A A A A A A A A A A A A A A A G A A A A A A A A A G A A A A A A A A A A A A A G A A A A A G A A A A A A A A A G A A A A A A A A A A A G A A A G A A A A A A A A A G A A A A A A A G A A A A A G A A A A A A A A A G A A A G G A A G A A A A A A A G A A A G A A A G A G G G A A A G A A A A A G A G G A A A A A A G A A A G A A A A A A A A A A A G A A A G A A A A A A A A A A A G A A A A A G A A A A A A A G A A A A A G A A A A A A A A A A A A A A A A A A A G A A A A A G A A A A A A A A A A A A A A A A A A A A A A A A A A A G A A A A A A A G A A A A A G A A A A A A A A A G A A A G A G A G A G A G A A A A A A A A A A A A A A A A A A A G A A A G A A A A A G A A A A A A A A A A A A A G A A A A A A A A A A A A A G A A A A A A A A A G A A A A A A A A A A A A A G A G A G G G A A A G G A A G G G A G A G A G G A A A A A A A A A A A A G A A A G A A A G A G A A A G A G A A A G A A A A A A A A A A A A A A A A A G A G A G A G A G A A A G A A A G G A A A A A A G A A A A A G A A A G A G G A A A A A A G A A A G A A A G A G A A A A A A A A A G A A A G A A A A A A A A A G A G G A A A A G A A A A A G A A A G A A A A A A A G A A A A A A A A A G A A A A A A A A A A A A A A A A A G A A A G A A A G A A A A A A A A A G A A A A A A A A A G A A A G G A A A A A A A A A A G A G A A A G G A A G A A A A A A A G A A A A A A A G A A A G G A A A A G A A A A A A A A A A A G A A A A A A A A A A A A A G A G A G G A A A A G A A A A A A A A A G A A A G A G A A A G A G A G A A A G A G A A A A A A A A A A A G A A A A A A A G A G A A A A A A A A A G A A A A A A A A A A A A A A A A A A A G A G G A A A A G G A A A A A A G A A A G G A A A A A A A A G A G A G A A A G A G A G A A A G A A A A A A A A A A A A A G G A A A A A A A A A A A A G A A A A A G G A A A A A A A A A A A A A A A A A A A A G A A A A A G A A A A A A A A A A A A A G A G A A A A A A A A A A A A A G A A A A A G A A A A A A A G A A A A A A A G G A A G A A A G A G G A A G A G A A A A A A A A A A A A A A A A A A A G A A A A A A A G A G A G A A A A A G A A A G A A A A A G A A A A A G A G A A A G G A A A A A A G A A A G A A A G A A A A A G G A A A A A A A A A A G A A A A A A A A A A A A A A A A A G A A A A A G A A A A A G A A A A A A A A A G A G A G A A A G A A A A A G A A A A A A A A A A A A A G A G A G A A A G A A A A A A A A A A A G A A A G A G A A A G A G G A A A A G G A A G A A A A A G A A A G A A A G A G A A A A A A A G A A A G A A A G A A A G A A A A A G A A A A A G A A A A A A A A A A A G A G A A A A A A A G A A A G A A A A A A A A A G A A A G A G G A A A A A A A A A A A A A A A A G A G G G A A A G A A A A A G A A A A A G A A A G A G A A A A A G A G A A A A A A A A A G A A A A A A A G A A A G G G A G A A A G A A A G A G A A A A A G G A A G A A A A A A A A A A A A A G A A A A A G A G A G A A A A A G A A A A A A A G A A A A A G A G A A A A A A A A A A A G A A A A A G A G A G A A A A A G A A A A A A A A A A A G A A A G A G G G A A A A A A A A A G A G G A A G A A A A A A A A A A A G G G A A A A A A A A A G A A A A A A A A A G A G A A A A A G A A A A A A A A A A A A A A A A A G A G G A A A A A A A A G A A A G A A A G A G A G A A A G A A A G A G A A A A A G A G A G A A A G A A A G G A A A A G A A A A A A A G A A A G A A A A A A A A A A A A A G A A A G G A A A A A A G A A A G A A A G A A A A A A A G G A A A A A A A A A A A A A A G A A A A A A A A A A A A A A A A A A A A A A A A A A A A A A A A A G A G A G A A A G A G A A A G A A A A A G A A A A A A A A A G A A A G A G A A A A A A A A A A A A A G G A A A A A A A A A A A A G A A A G A G A A A A A A A A A A A A A G A A A G A A A A A A A A A A A A A G A G A A A A A A A A A A A A A A A A A G G G A A A A A A A A A G A A A G G A A A A A A G A A A A A A A A A A A A A A A A A A A A A A A A A G A A A A A A A G A G A G A A A G A G A G A G A A A A A A A A A A A A A A A A A A A A A A A A A A A A A A A G G A A A A A A G A A A G A A A A A A A G A G G A A A A A A A A A A A A A A A A A A G A G A A A A A A A A A A A A A A A A A A A A A A A A A A A A A G A A A A A A A A A G A A A A A A A A A A A G A A A G A A A A A A A A A A A A A A A A A A A G A A A A A A A G A A A A A A A A A A A A A A A A A G A A A G A G A A A G A A A G A A A A A A A A A A A A A G A G A A A A A A A G A A A A A G A A A A A A A A A A A A A A A G A G A A A G A G G G A A A A A A A A A A A A A A A A A A A A A A A G A G A A A G A A A G A G A A A A A G A A A A A G A A A A A G A G A A A G G A A G A A A G A G G A A G A A A G A A A G A A A A A A A A A G G G A G A A A A A A A A A A A A A A A G A A A A A A A A A A A G A A A A A A A A A A A A A A A A A A A G A A A A A G A G A A A G A A A A A A A A A A A A A G A A A A A A A A A A A A A G A G A A A G A A A A A A A G A G A G A G A A A A A A A A A G A A A G A G A A A A A G A A A G A A A A A A A A A A A A A G G G A A A G A A A A A G G A A A A A A A A A A A A A A G A G A A A A A G A G A A A G A G A A A G A G A A A G A G A A A G A A A A A A A A A A A A A A A A A A A G A A A G A A A A A A A A A A A G A A A G A G A G A G A G A A A A A A A A A A A A A G A G A A A G A A A G A A A A A G A A A G A A A A A A A G A G A G A A A G A A A G A A A G A G A A A G A A A A A A A G A A A G G A A G A G A A A G G A A G A A A A A G A A A A A A A A A A A A A A A G A A A G A G A A A A A A A A A A A A A A A G A A A A A A A A A G A A A A A A A A A A A G A A A G A A A A A A A A A A A A A A A A A A A A A A A G G A A G A A A A A A A A A A A A A A A A A A A A A G A A A G A A A G G A A G A A A A A A A A A A A G A G A A A A A A A A A A A A A G A A A A A A A G G G G G A A A A A A A G A A A G A G A A A A A A A A A A A A A G A A A A A G A A A A A A A G A A A G G G G G A A A G A A A A A A A A A A A G A G A G G A A A A A A A A A A G A A A A A A A A A A A A A G A A A A A A A A A G G A A A A A A A A A A A A G A A A A A A A A A G A A A A A A A G A A A G A A A A A A A A A G A A A A A A A A A G A A A G A G A A A A A A A A A A A A A G A A A A A A A A A G A A A A A G A A A A A A A G A A A A A A A A A A A G A G A G G A A A A A A G A A A A A A A G A A A A A A A A A G A A A G A A A G A G A A A A A A A G A G A A A G A G A A A G A A A G A A A A A A A G A A A A A G A A A A A G A A A A A G A A A A A G A G A A A A A A A A A A A A A G A A A A A A A A A A A A A G G G A G A A A A A G A A A A A G A A A A A A A G A A A G A G A A A G A A A G A A A G A A A G A G A G A A A A A G A G G A A G A G A G G
19 rs954093 0 29482997 A C A C C C C C C C C C C C C C A C A C C C C C C C C C C C C C C C A C A C C C C C C C C C C C C C A C C C C C C C A C C C C C C C C C C C C C C C C C C C A C C C C C A C A C A C A C C C A C C C C C A C C C C C C C C C C C C C A C C C C C A C C C C C C C C C C C C C C C C C A C C C C C C C C C C C A C C C C C C C C C A C C C C C C C C C C C C C C C C C C C C C C C C C C C C C C C A C C C C C C C C C A C C C C C C C A C C C C C C C C C C C C C A A A C A C C C A C C C A A A C C C A C C C C C C C C C C C A C A C A C C C C C C C C C C C A C C C C C A C A C C C A C A C A A C C A C C C C C C C C C C C C C A C A C C C C C A A C C A A C C C C C C C C C C A C C C C C C C A C A C C C C C A C C C C C A C C C C C A C A C A A C C C C C C C C C C C C C C C C C C C C C C C C C C C C A C C C C C C C C C A C C C C C C C C C C C A C C C A C C C A C C C C C C C C C C C A C C C C C C C C C C C C C A C C C C C C C C C C C C C C C A C A C C C C C A C A C A C C C C C C C A C C C A C A C C C C C A C C C A C C C C C C C C C C C C C C C C C C C C C C C C C C C C C A C C C C C C C C C A C C C C C C C A C C C C C C C A C C C C C C C C C C C C C C C C C A C C C C C C C C C A C C C C C C C C C C C C C C C A A C C C C C C C C C C C C C C C C A C A C C C C C C C C C A C C C C C C C C C C C C C A C C C C C C C C C A C C C C C A C C C C C A C C C C C C C A C C C A C A C C C C C A C C C C C C C C C C C C C C C C C C C C C A C C C C C C C C C C C C C C C A C C C C C C C C C A C A C C C C C C C C C C C C C C C C C A C C C A C C C C C C C C C C C C C C C A C A C C C C C A C C C C C C C C C A C C C C C C C C C A C C C C C A C C C C C A C C C C C C C C C A C A C C C C C C C A A C C A C C C C C C C C C A C C C C C C C C C C C C C C C C C C C A C C C C C C C C C A C C C C C C C C C C C C C A C C C C C A C C C C C C C C C A C C C C C C C C C C C C C C C A C C C C C C C C C A C C C C C C C C C C C C C A C C C C C C C C C A C C C A A C C A C C C C C C C A C C C A C C C C C A A A C C C A C C C C C A C C C C C C C C C A C C C A C C C C C C C C C C C A C C C C C C C C C C C C C C C A C C C C C C C C C C C C C C C C C C C A C C C C C C C C C C C C C C C C C C C A C C C C C A C C C C C C C C C C C C C C C C C C C C C C C C C C C A C C C C C C C A C C C C C A C C C C C C C C C C C C C A C A C A C A C A C C C C C C C C C C C C C C C C C C C A C C C A C C C C C A C C C C C C C C C C C C C A C C C C C C C C C C C C C A C C C C C C C C C A C C C C C C C C C C C C C C C A C A C A C C C A A C C A C A C C C A C A C C C C C C C C C C C C C A C C C A C C C A C A C C C A C C C C C A C C C C C C C C C C C C C C C C C C C A C C C C C A C C C C C C C A A C C C C C C C C C C C C A C C C C C A A C C C C C C A C C C A C C C A C A C C C C C C C C C A C C C A C C C C C C C C C A C C C C C C C A C C C C C A C C C A C C C C C C C A C C C C C C C C C C C C C C C C C C C C C C C C C C C C C C C C C C C A C C C C C C C C C C C C C C C C C C C C C C C A C C C C C C C C C C C C C C C C C A A C C C C C C C C C C C C C C C C C C A C C C A C C C C C A C C C C C C C C C C C C C C C C C C C C C C C C C A C A C C C C C C C C C C C C C C C C C C C C C A C A C C C A C C C A C C C A C A C C C C C C C C C C C A C C C C C C C A C A C C C C C C C C C C C C C C C C C C C C C C C C C C C C C A C A A C C C C A A C C C C C C A C C C A C C C C C C C C C A C A C A C C C A C A C A C C C C C C C C C C C C C C C C C A C C C C C C C C C C C C C A C C C C C C C C C C C C C C C C C C C C C C C C C C C A C C C C C A C C C C C C C C C C C C C A C A C C C C C C C C C C C C C C C C C C C A C C C C C C C A C C C C C C C C C C C A C C C C C A A C C A C C C C C C C C C C C C C C C C C C C C C C C C C C C C C C C A C A C C C C C C C C C A C C C C C A C C C C C A C C C C C A A C C C C C C A C C C C C C C A C C C C C A C C C C C C C C C C C C C C C C C C C C C C C C C C C C C A C C C C C A C C C C C A C C C C C C C C C A C A C C C C C A C C C C C A C C C C C C C C C C C C C A C A C C C C C A C C C C C C C C C C C A C C C C C A C C C C C A C C C C C A A C C A C C C C C C C C C A C C C A C A C C C C C C C A C C C A C C C A C C C C C C C C C A C C C C C A C C C C C C C C C C C C C A C C C C C C C A C C C A C C C C C C C C C A C C C C C A A C C C C C C C C C C C C C C C C A C A A A C C C C C C C C C A C C C C C A C C C A C C C C C C C C C A C C C C C C C C C C C C C C C C C A C C C A A C C A C C C A C C C A C A C C C C C C C C C C C C C C C C C C C C C C C A C C C C C A C A C A C C C C C C C C C C C C C C C C C C C A C A C C C C C C C C C C C A C C C C C A C A C A C C C C C C C C C C C C C C C C C C C C C C C A A C C C C C C C C C C A C A A C C A C C C C C C C C C C C A C A C C C C C C C C C C C C C C C C C C C C C C C C C C C A C C C C C C C C C C C C C C C C C A C C C C C C C C C C C C C C C A C C C C C C C A C C C A C C C C C C C C C C C C C A C A C C C A C C C A C C C C C A C C C C C C C C C C C C C C C C C C C C C C C C C A C C C A C C C C C C C A C C C C C C C A C C C C C C C A A C C C C C C C C C C C C C C A C C C C C C C C C C C C C C C C C C C C C C C C C C C C C C C C C A C C C A C C C A C C C C C C C C C C C A C C C C C C C C C A C C C C C C C C C C C C C C C C C C C A A C C C C C C C C C C C C C C C C A C C C C C C C C C C C C C C C A C C C A C C C C C C C C C C C C C A C C C C C C C C C C C C C C C C C C C A C A C C C C C C C C C A C C C A A C C C C C C C C C C C C C C C C C C C C C C C C C C C C C C C C A C C C C C C C A C C C C C C C A C A C A C A C C C C C C C C C C C C C C C C C C C C C C C C C C C C C C C A A C C C C C C C C C C A C C C C C C C A C A C C C C C C C C C C C C C C C C C C C C C A C C C C C C C C C C C C C C C C C C C C C C C C C C C C C C C C C C C C C C C A C C C C C C C C C C C C C C C A C C C C C C C C C C C C C C C C C C C C C C C C C C C C C C C C C C C C C C C C C C C C C A C C C A C A C C C A C C C C C C C C C C C C C C C C C C C A C C C C C C C A C C C C C A C C C C C C C C C C C C C C C C C C C C C C C A A A C C C C C C C C C C C C C C C C C C C C C C C A C A C C C A C C C A C C C C C C C A C C C C C A C C C C C A C A C C C A C C C A C C C A C A A C C C C C C A C C C A C C C C C C C C C A C A C A C C C C C C C C C C C C C C C A C C C C C C C C C C C A C C C C C C C C C C C C C C C C C C C C C C C C C A C A C C C A C C C C C C C C C C C C C C C C C C C C C C C C C C C A C A C C C C C C C C C C C C C A C A C A C C C C C C C C C A C C C A C C C C C C C A C C C A C C C C C C C C C C C C C A C A C C C A C C C C C A C C C C C C C C C C C C C C C A C A C C C C C C C C C C C C C A C C C A C C C C C C C A C C C C C C C C C C C C C C C C C C C C C C C C C C C C C C C C C C C C C C C A C C C C C C C A C C C A C C C C C C C C C C C C C C C C C C C C C C C A C C C C C A C C C A C C C C C C C A C A C A C C C A C C C A C C C A C A C C C A C C C C C C C C C C C A C C C A C C C C C A C C C C C C C C C A C C C C C C C C C C C C C C C A C C C C C C C C C C C C C C C C C C C C C C C C C C C C C C C C C C C C C C C C C C C A C C C A C C C C C C C C C C C C C C C C C C C C C C C A C C C C C C C C C C C C C C C C C C C C C C C C C A C C C C C C C A A C C A C C C C C C C C C C C C C C C C C C C C C C C C C C C A C C C C C C C A A A A C C C C C C C C A C C C A C A C C C C C C C C C C C C C A C C C C C A C C C C C C C A C C C A C A C A C C C A C C C C C C C C C C C C C A C A C C C C C C C C C C C A C C C C C C C C C C C C C A C C C C C C C C C A C C C C C C C C C C C C C A C C C C C C C C C A C C C C C C C C C C C A C C C C C C C C C A C C C C C C C C C A C C C A C C C C C C C C C C C C C C C A C C C C C C C C C A C C C C C A C C C C C C C A C C C C C C C C C C C A C A C A C C C C C C C A C C C C C C C A C C C C C C C C C C C C C A C C C C C A C C C C C C C A C C C C C A C A C C C A C C C A C C C C C C C A C C C C C A C C C C C A C C C C C A C C C C C C C C C C C C C C C C C C C C C A C C C C C C C C C C C C C C C C C A C C C C C A C C C C C A C C C C C C C A C C C A C C C C C A C C C A C C C A C C C A C A C A C C C C C C C A C C C A C A C A A
19 rs11665724 0 29489611 T C C C T C T C T C C C C C T C T C C C T C T C C C T C T C T C T C T C C C T C T C C C T C T C C C T C T C T C C C C C T C T C C C T C T C C C C C T C T T C C T C T T T C C C C C C C T T T C C C T C C C T C T C T T C C T C T C T C T C T C T C T C T C T C C C T C T C C C C C C C T T T C C C T C C C T C C C C C T C T C C C T T T C T T C C C C T C T T T T C C T C T C C C C C T C C C T C T C T C T T T T T C T T T T C C C C T C T C T C T C T C T T C C T C T C C C C C T C C C C C C C C C T C T T C C T C C C C C C C C C C C C C T T C C C C C C C C T C C C T C C C C C C C C C T T C C T T T C T T T T T T T C T C T C T C T C C C T C C C T C T C T C C C C C C C C C T C T C C C T C T C C C C C T T T C C C T C C C T C C C C C T C C C T C T C T T C C C C C C T C C C T C C C T C C C T C C C C C C C C C C C C C T C T C C C T C T C T T T C C C C C T C C C T C C C C C C C C C T C C C T C T T T C C C T C C C T C T T T C T C C C T C T C T T C C T C T C C C C C T C C C C C T C T C C C C C T C C C C C C C T C C C C C C C C C T C T C C C T C T C C C T C C C T C T C C C T C C C C C T C T T C C T C C C C C C C C C C C T C T C T T T C T C T T T C T C C C C C T T T C T T T C T C C C C C T C T C T C T C C C C C T T C C T C C C T C C C C C C C T C T C C C C C T C C C C C T C T C T C C C T C T C T C C C T C C C C C T C C C C C C C T T T C T C T C T C C C C C C C C C C C T T T C T C T C T T T C T C C C C C T C C C T C T C T T C C T C T C T C T C C C C C T C T T T C C C T C T C T C C C T T T C C C T C C C C C T C T C C C T C T T T C C C T C T T T C C C C C T C T C C C T T T T C C T T T C T T T T C C T C C C T C T T C C T T T C T C T C T C C C C C T C T C C C C C C C C C C C T C T C T C T C T C T C C C T T T C T T C C T C T C C C T C C C T C C C C C C C C C T T T C C C C C C C T C C C C C C C C C T C T C C C T T C C C C T C C C C C T C T C C C C C C C T C T C T C T C T C T C T C T C C C T T C C T T T C T C C C C C C C C C C C C C T T T C C C C C T T T C T C T C C C T C T C T C T C T C T C C C C C C C T T C C T T C C T C T C C C C C T C C C C C C C T C T T C C T T C C T C T C T C T C T C T C T C T C T C T T C C T T T T T T T C T C T C T C T C T T C C C C T C T C C C T C C C T C T C C C T C T C T T T C T C C C C C T C T C T C T C C C C C C C C C C C C C C C C C T C T T C C T C C C C C C C T C C C C C T C T C T T C C C C T C C C C C T C C C C C T C T C C C C C T T T C T C C C C C C C T C C C T C T T C C C C T C T C C C C C T C T C T C C C T T T C C C T C C C C C C C C C C C C C T C C C T C C C T C T C T T T T C C T T C C T T T C T C T C T C T T T C T C T C T C T C C C T C T C C C C C T C T C C C C C T C C C T C T T T C T C C C T C C C T C T C T C T T T C C C T C C C C C T T T C C C C C T C T C T C C C C C T T C C T T C C C C T C T T T T C C T C C C C C T C C C C C C C T C C C C C T C C C T C T T C C C C T C T T T C C C T T T C C C C C T T C C T C T C C C T C C C C C T C T C T T T C C C T C T C C C T C C C T C C C C C T C C C T C C C T C C C C C C C C C T C T C T C T C C C T C C C T C T C C C C C C C T C T C C C T C T T T C C C T T C C T C C C C C C C T C T C T C T C C C C C T T C C T T T C T C C C C C T T T C T C T T C C C C C C C C T C C C T T C C T T C C T C C C T C T T T C C C C C T C T C T C T C T C T C T C T C T C T C T C T C T C C C C C C C C C C C C C T T T C C C C C T T C C C C T T C C T C T C C C T C T C T C C C C C T T C C C C T C T C T C T C T C C C C C C C T C T T T C C C C C C C T C C C T C T C C C T C T C T C T C T C C C T T C C C C C C C C C C T C T C T C T C C C C C T C T T T C T C T C T C T T C C C C T C C C T C T T C C T C T C T T T T C C T T C C T C T C C C T C T C T C T T C C T C T T T C T C C C T C T T C C T T T C T T T C T C T C C C T C T C T C C C T T T T C C T C C C C C T C T T C C C C C C T C T C T C T C C C T C C C T C C C T C C C T C C C T T T C T T C C C C C C T C T T T T C C C C T C T C C C C C T T C C C C T C T C T C C C T C T C T C T C T C T T C C T C T T T C C C T T T C T C T C T C T T C C T T T C T C T C T T C C T C C C C C C C C C C C T C T C C C C C T C C C T C T C T C T C C C T C T C T C T C T C C C C C C C T C T C T C C C T T T C T C T T C C C C C C T C T C T C T C C C C C T C T C T T T C T C C C T C C C T C T C C C T C T C C C C C T C T T T C T C T C C C T C T C C C T C T C C C C C T T C C T C T C C C C C C C C C T C T C T C T C T C C C T C C C C C T C C C T C T C T C C C T C T C C C T C T C C C C C C C T C C C T C C C T C T C T C T C C C T T C C T C C C T C T C C C T C T C C C T C T C T C C C T C C C T C C C C C T C T C C C C C C C C C T T T C T C C C T T C C T C C C C C T T T C T C C C C C C C C C C C C C T C C C T C T C C C T T C C T T C C T C T C C C C C C C C C T C T C T C T C T C T C T T T C C C C C C C T C C C C C T T T C T C C C T C T C C C T C C C T C T C T C C C T C T C C C C C T C C C T C T C C C T T T C C C T C T T C C T C C C C C T C T T C C T C C C C C T T T C C C C C T C T C T C T T C C T T C C C C T C T C C C C C T C T C C C T C C C C C C C T C C C T T C C C C T C C C C C C C T C T C T C C C T T T C T C C C T C T C C C C C C C C C T C T C T C C C C C C C C C C C T C T C C C T C C C C C T C T C T C T T C C T C T C T T T C C C T C T C T C C C C C C C C C T C C C T C C C C C T C T C T T C C C C T C T C C C T C C C C C T C T C C C T C C C C C T T T C C C T C T C C C C C T C T C T C T C C C C C C C C C T T C C T C T C C C C C T C T C C C T T T C T C T C T C T T T T C C T C C C T C T C T T T C T C T C T C T C T C C C T C T T C C C C T C T C T C T C T T T C C C C C T C T C C C C C T C C C T C T C T C C C T C T C C C T C C C C C T T C C T C C C C C C C C C T C C C T T T T T C C C T C C C C C T C C C C C T C T T T T T C C C C C T C T T T C C C T C T C T C T T C C C C C C C C C C C C C C T C C C C C C C T C T T T C C C C C T C T C C C C C C C T T T C T C C C C C C C T C T T T C T T C C T C T C C C T C C C T C C C T C T C C C C C T T T C C C C C C C C C T C T T C C C C C C T T T C C C T C T C T C T C T C C C C C C C C C C C C C C C T C C C T C C C T C T C C C T C T C T C T T C C T C T C T C T C C C C C T T C C T C C C T C T C T T C C C C C C T T C C C C C C T C C C C C T T C C T C C C T T C C T C T C T C T T C C C C T C T C C C T T T C T C T C C C C C T T T T T C T C T C T C T T T C T C T C T T T C T C T C T C C C T C T T C C C C C C T C T C C C C C T C T T T T C C T C T T T C T T C C C C C C C C T C T C T C T T C C T C T C C C C C T C T T C C T C T C C C C C C C C C T C C C C C C C T T C C T C T C T C T C C C T C C C T C T C T C C C C C T C T C T C C C T C T C T C C C T C T C C C C C T C T C C C T C C C C C C C C C C C T C C C T C C C T T C C C C T C T C C C C C C C C C C C C C T C C C T C T C C C T T T C C C C C T C T C C C T C T C T T T T T C T C T C T C C C C C C C T C C C C C T T T C T T T C T T T C C C C C T C C C T T T C C C C C T C T C C C T C T C C C C C T C C C T C T C C C C C C C T T T C T T C C C C T T T C T C T C T T C C T T T C T C T C T C T T T T T C T T T C T C C C C C C C T C T T C C C C C C T C T C T T T C C C T T C C T C T C T C C C T C C C C C C C T T C C C C C C C C T C T C T C T C C C T T T C T C C C T T T C T C T C T C T C C C T T C C T C T T T C T C T C C C C C C C T C T C T C T T C C C C T C C C T C C C C C C C C C T C C C C C T T C C T C T T T T T T T C C C T C C C T C T T T C T C T C C C C C T C C C C C C C T C T C T C T C T C T T C C C C T C C C T C T C T C T C C C C C T C T C T C C C T C C C T C T T T C C C T C C C C C C C T T T T T C T C C C T T T C C C T C C C C C T C T C C C C C T C T C C C C C T C T C T C T C T C T C T C C C C C T C T C C C T C T C T C C C C C T T C C C C T C C C C C T C T C C C T C T C T C T C T C T C C C T C C C T C C C T T C C T C T C T C T C C C C C T C C C T C C C T C T T T C T C T C T C T C T C T T T C C C C C T C C C C C T C C C C C C C C C T T T C T C T C C C T C C C C C C C C C C C C C T T C C C C T T T C T T C C T C T T C C T C C C T C T T T C T C C C C C C C T C T C C C T C T T T C C C T C T T C C T C T C C C C C T C T C T C T T T C T C C C C C T C T C T C T C C C T C C C C C C C
19 rs7247484 0 29515771 C T T T T T T T T T T T T T T T T T T T C T C T T T T T C T T T T T T T C T C T T T T T T T T T T T T T T T T T T T T T C T T T T T T T T T C T T T C T T T T T C T T T T T T T T T T T T T T T T T T T C T C T C T T T T T C C C T C C C T T T T T T T C T T T C T C T C T C T C T C T T T C T T T T T T T T T T T C T C T C T T T T T T T T T T T T T T T T T T T T T T T T T T T T T C T T T T T T T T T T T T T T T T T T T T T C T C T T T C T C T T T T T T T T T C T C C T T T T T T T T C T C T T T C T C T C T C T T T T T T T C T C T C C T T C T T T T T T T T T T T C T T T T T T T T T T T C T T T T T T T C T T T T T C T T T T T C T T T T T T T T T T T T T C T T T T T T T T T T T T T T T T T T T T T C T C T C T C T T T T T T T T T T T T T C T T T T T T T C T T T T T T T C T C T C T T T C T T T T T C T T T C T T T T T C T C T T T T T C T C T C T T T T T T T C T C T C T C T T T C C T T T T T T C T C T C C T T T T T T T T C C T T T T T T C T T T T T C T T T C T C T C T T T T T C C T T T T T T C T T T T T T T T T T T C T T T T T C C C T T T C T T T C T T T C T C T T T C C T T T T T T C T T T C T C T C T C C C T T T T T T T T T T T T T T T T T C T T T T T T T T T T T C T T T C C C T T T T T T T T T T T T T C T C T T T C T C C T T C T T T T T C T C T T T T T C T C T T T T T T T T T T T T T T T T T T T C T T T T T T T C T T T T T T T T T C T T T T T T T T T T T T T T T T T T T C T T T T T C T T T C T C T T T T T T T T T T T T T C T T T T T T T T T C T T T T T T T T T T T T T C T C T T T T T T T T T T T C T T T T T T T C C T T C T T T T T T T T T C T T T T T T T T T C C T T T T T T T T C T T T T T T T T T T T C T T T T T T T C T C T C T T T T T T T C T T T T T T T T T T T C T T T T T T T C C C T T T T T T T C T T T C T T T C T C T T T T T T T T T T T T T T T C T T T T T T T C T T T T T T T T T T T T T T T T T T T C T T T T T T T T T T T T T T T C T T T T T T T T T C T T T C T T T T T T T T T C T T T T T C C T T T T C T T T C T T T C T C T T T T T C T T T T T T T T T C T T T T T C C T T T T T T C T T T T T T T T T C T C T C T C T C T C T T T T T C T T T T T T T C T T T C T T T T T T T T T T T C T T T C T T T T T T T T T C T T T T T T T C T C T T T T T C T T T T T T T T T T T T T T T T T T T T T T T C T T T T T T T T T C T C T C T T T T T T T C T T T C T T T T T T T T T T T T T T T C T C C T T T T T T T T T T T T T T T T T T C T C T T T C T T T C T T T T T T T T T T T T T C T T T C T T T C T C T T T T T C T T T T T T T C T C T T T C T C C T T C T T T C C T T T T T T T T C T T T C T C T C T T T T T T T T T T T T T T T T T T T T T T T T T C T C C T T T T T T T T T T T T T T T T C T C T T T T T C T T T T T T T T T T T T T T T C T C T T T T T C T C T C T T T T T T T T T T T T T T T T T T T C T C T T T T T T T T T T T T T C T T T C T T T T T C C C T T T T T T T T T T T T T T T T T T T T T T T T T T T T T C T C T T T T T T T T T T T T T T T C T C T T T T T C T T T T T T T C T C T C T T T T T T T T T C C C T C T T T T T C T C T C T C T C T T T T T C T C T T T C T T T C T T T T T T T C T C C C T T T T T T T T T T T T T C T T T T T T T T T T T T T T T T T T T T T C T T T T T C C T T T T C T T T T T T T T T T T T T T T C T C T T T T T T T T T T T T T T T T T T T C T T T T T T T T T T T T T T T T T T T T T T T T T T T T T T T T T T T C C T T T T C T T T T T T T C T T T T T T T C T T T T T C T T T T T T T T T T T T T T T T T T T C T C T T T T T T T T T T T C T T T T T T T T T T T C T T T T T T T C T C T T T C T T T T T T T T T T T C T T T T T T T T T T T T T T T C T C T T T C T T T T T T T T T C T C T C T T T C T T T T T T T C C T T C C T T T T T T C T C T T T C T C T C T T T T T T T C C T T T T T T T T T T C T T T T T C C C T T T C T T T C T T T T T C T C T C T C T T T T T T T C C T T T T T T T T C T T T T T T T T T T T T T C T C T T T T T C T C T T T C T T T C T T T T T T T T T C T T T T T T T T T T T C T C T T T T T C T T T T T C T C T C C T T T T T T C T C T T T T T T T T T T T T T C T C T T T T T C T C T T T T T T T T T C T T T T T T T C T T T C T T T T T C T C T C T T T T T T T T T C T T T C T C T T T T T C T T T T T C T C T T T C T T T C T C T C T C T C T T T T T C T T T C T T T C T T T T T T T C T T T T T C T C T T T T T T T T T T T T T C T C T C T C T T T T T C T T T C T C T T T T T C T T T C T T T T T C T T T C T T T C C T T T T C T T T T T T T T T T T T T C T T T T T C T C T T T T T T T T T T T T T T T C T T T T T T T T T T T C T C T C C T T C T C T T T C T T T T T T T T T C T T T T T T T T T T T T T C T T T T T T T C T T T C T C T T T T T C T C T C T C T T T T T T T C T T T T T T T C T C T T T C T T T T T T T C C C T C T T T C T C T T T T T C T T T C T T T C T C T T T T T C T T T T T T T T T C C C C T T C T T T C T T T T T T T C T C T T T T T C T T T C T T T C C T T T T C C T T C C C T C T T T T T C T T T T T C C C T C T C T T T T T T T C T C T T T T T C T T T T T T T T T T T C T T T T T T T T T C T T T C T T T C T T T T T T T T T T T T T T T T T C T T T T T T T T T C T C T T T T T C T T T T T T T T T C T T T T T C T T T T T T T T T T T T T C T T T T T T T T T C T T T T T C T T T T T T T T T C T C T C C T T T T C C T T T T T T T T T T T T T T T T T T T T T T C C C T T T T T T T C T T T T T T T T T C T T T T T T T T T C T T T T T C C C T T T C T T T T T C T T T C T T T T T C T T T T T C T C T T T C T T T T T T T C T T T C T C T T T C T C T C T C T T T C T T T T T T T C T T T T T T T T T T T C T T T T T C T T T T T T T C T T T C T T T T T C T T T T T C T C T T T T T T T T T T T T T T T T T T T T T C T T T C T C T C T T T T T T T C T T T T T T T T T T T C T T T C C T T T T T T T T T T T T C T T T T T T T T T C T T T C T C C T T C T C T T T C T C T T T C T C T T T C T T T T T T T T T C C T T T T T T T T C T C T T T T T T T C T C T C T T T T T T T T T C T T T C T T T T T T T C T T T T T T T T T T T C T T T C T C T T T C T C T T T T T T T T T T T T T C T C T C T T T T T T T C C C T C T C T T T T T C T C T T T C T T T T T T T C T T T C T C T T T T T C T T T C T T T T T C T T T T T C T T T C T C T T T C T T T C C C T T T T T T T C T T T C T T T T T C T T T C C T T T T C T T T C T T T C T T T T T C C C T T T T T T T T T T T T T T T T T T T T T T T C T C T T T T T T T T T T T T T T T T T T T T T T T T T C T T T T T T T T T T T T T T T C T C T T T T T C C T T C T T T C T C T T T T T T T C T C T T T T T T T T T T T T T T T C T T T T T T T C T T T T T T T C T C T T T T T T T C T T T T T C T T T T T C T C T T T C T C T T T T T T T C T T T T T C T T T C T C T T T T T T T T T T T T T T T T T C T T T T T T T C T C T T T C T C C C C T T T T C T T T T T C T C T T T T T T T T T T T C T C T T T T T T T T T C T T T C T T T C C T T C T T T T T T T C T T T T T C C C T C T T T T T T T C T T T T T T T C T C T C T C T T T T T T T T T T T T T T T C T T T T T T T T T T T T T T T T T T T T T T T T T T T C T C T T T T T T T T T C T T T T T T T C T C C T T T T C T C T T T T T T T T T T T T T C T T T T T T T C T C T T T T T T T C T C T T T C C C T T T T T T T T T C T T T T T C T C T C T T T T T T T T T C T T T T T T T T T T T T T T T T T C T T T T T C T C T T T T T T T T T C T C T C C T T T T T T T T C T C T T T T T T T T T T T T T C T T T C T C T T T T T C T C T C T T T T T T T T T T T T T C T C T T T T T C C T T T T T T T T T T T T T T C T T T C T T T T T T T T T C T T T T T T T C T C T T T T T C T T T C T T T C T T T C T C T C T T T C T T T T T T T C T C T T T T T T T T T C T C C T T T T T T C T T T C C T T T T T T T T T T T T T T T T T T T T T T T T T T T T C T C C T T T T C T C T T T T T T T C T T T T T T T C T T T T T T T T T C T C T T T T T T T C T T T C T T T C T T T C C T T C T T T T T C T T T T T T T T T T T T T T T T T C T T T T T C C T T T T T T T T T T T T T T C T T T T T T T C T C T C T T T T T T T T T T T C T C T T T T T T T T T C T T T T T T T T T T T T T T T C T C T C T T T C T T T C T T T T T C T C T T T T T T T T T T T T T C T C T C T T T T T T T C T C C C T T T T T T T T T T T T T T T T T T T T T T T C T T T C T T T T T T T T T T T T T T T T T T T T T T T T T T T C T T T C T T T T T
19 rs1549949 0 29518869 C T C T T T T T C T T T T T T T C T T T C T C T T T T T C T T T T T C T C C C T T T C T T T T T T T C T T T T T T T C T C T T T T T T T T T C T T T C T T T T T C T T T T T C T C T C T T T T T T T T T C C C T C T T T T T C C C T C C C T T T T T T T C T T T C T C T C T C T C T C C T T C T T T T T T T C T T T C T C T C T T T T T T T T T T T T T C T T T T T T T T T T T T T T T C T T T C T T T T T T T T T T T C T T T T T C T C T T T C T C T T T T T C C T T C T C C C T T T C C C T C T C T T T C T C T C T C T C T C T T T C T C T C C T T C T C T T T C T C T C T C T T T C T C C T T C T C T T T T T T T C T T T C T C T T T T T C C T T C C T T T T T T T T C T T T T T C T C T C T T T T T T T C T T T C T C C C T C T C T T T C C T T T T T T C T T T T T T T C T T T T T T T C T C T C T C T C T T T T T C C T T C T C T C T C T C T C T T T C T C T C C T T T T T T C C C T C C C T T T C C C T T T T T C T C T C C T T T T T T T T C C T T C T T T C T T T C T C C T T C T C T C T T T C T C C T T T T C T C T C T T T T T T T T T C T T T T T C C C T T T C T T T C T C T C C C T C T C C T T C T T T C T T T C C C T C T C C C T T T T T T T C T T T T T T T T T C T T T T T T T T T C T C T T T C C C T T T T T T T C T T T T T C T C T T T C T C C T T C T C T T T C T C T C T T T C T C T T T T T T T T T C T T T C T T T T T C C C T C T C T C T T T T T T T T T C C C T T T T T C T T T T T C T C C C T C T T T T T C T T T C T C T T T C T C T T T C T T T C T C T T T T T T T C C T T C T T T T T T T C T C T C T T T T T C T C T C T C T C T T T C T C C T T C T C T T T C T C T C T T T C T T T T T C C T T T T C T T T C T T T C T T T T T T T C T T T T T T T C T C T C T C T C T T T C T T T C T T T C T T T C T T T T T T T C C C T T T T T T T C T T T C T T T C C C T T T T T T T T T T T T T T T C C T T T T C T C T T T C T T T T T T T T T C T T T T T C T T T T T T T C T C C T T T T C T T T C T C T T T C T T T C T T T T T C T T T C T T T T T C C C C T T C C T T C T T T C C C T T T T T C T C C C T T T C T C T C T T T C C T T T T T T C C T T T T T T T T C T C T C T C T C T C T T T T T C T T T T T T T C T T T C T T T T T T T C T T T C T C T C T T T C T C T T T C T T T T T T T C T C T C T T T C T T T T T C T T T T T T T T T T T T T T T T T C T T T T T T T T T C T C T C T C T T T T T C T T T C T T T C T C T C T C T T T T T C T C C T T T T T T T T T T T T T T T T C T C T C T C T C C C T C T T T T T T T C T T T T T C T T T C T T T C T C T T T C T C T T T T T C T C T C T T T C T C C C T C C C T C C C C T T C T C T C C C T C C C T C C T T T T T T C T C T T T C T T T T T C T T T T T C T C C C T T T T T T T T T C T T T T T C T C T T T T T C T T T T T T T T T C T T T T T C T C T T T T T C T C T C T C C T T T T T T C T T T T T T T C T C C C T T T T T C T C T T T C T C T T T C T T T C T C C C T T T C T T T T T C T T T C T T T T T T T C C T T T T T T C T C T T T T T T T T T T T T T T T C T C T T T T T C T C T T T T T C T C T C T T T C T T T T T C C C T C C T T T T C T C T C T C T C T C T C C C T C T T T C T T T C T T T T T T T C T C C C C T T T T C T T T T T T T C T T T C T T T C T T T T T T T T T C T T T C C T T T T C C T T C C C T T T T T T T C T C T T T T T C T C C C T T T C T T T C T T T T T T T C T C T T T T T C T C C T T T T T T T T T T T T T T T T T T T T T T T T C T C C T T C T C T T T C T T T C T T T C T T T C C T T T T C T T T T T T T C T T T T T T T C T T T C T C C C T T T T T T T T T C C T T T T T T T T T T C T C T C T T T C T C T T T C T T T T T T T T T T T C T T T T T T T T T T T T T T T C T C T T T C T C T C T T T T T C T C T C T T T C T T T T T C T C C T T C C C T T T T T C T C T T T C C C T C T C C T T C T C C T T T T T T T T T T C T T T T T C C C C T T C T T T C T C T C T C T C T C T C C C T T T T T C C T T T T C C T T C T C C T T T T C T C T T T C T C T C T T T C T C C T T C T T T C T T T T T T T T T C T T T T T T T T T T T C T C T T T C T C T T T C T C T C T C C T T C T C T C T C C C T T T T T T T C T T T C T C T T T T T C T C T T T C T C T T T C C T T T T T T C T C T C T C T T T C T C T C T T T C T T T T T C T T T C T C T T T T T C C C T T T C T C T C T C T C T C T C C C T C T C T T T C T C T T T C T T T C T C T T T C T C T C T T T C T C T T T T T C T T T T T T T C T C C C T C T C T T T C T C T C T C T T T T T C T C T C T C T T T C T T T C T C T C C T T C T C T T T T T T T T T T T C T C T C T T T C T C T C T T T C T C T T T C C T T C C T T C T T T C T C T C T C C C C T T C T C T T T C T T T T T T T C T C T T T T T C T T T C T T T C T T T T T T T C T T T C T C C C T T T C T C T C T C T C T T T T T C T T T C T T T C T C T T T C T T T T T T T C C C T C T C C C T C T T T T T C T C T C C T T C T C T T T T T C T T T C T C C C T C C C C T T C T T T C T T T T T T T C T C T T T C T C T T T C T T T C C T T T T C C C T C C C T C T T T T T C T T T C T C C C T C T C T T T C T T T C T C T T T T T C T C T C T T T T T T T C C C T T T T T C T C T T T C C T T C T T T T T T T C T T T T T C T T T C T T T C T C T C T C T C T T T C T C T T T T T C T T T C T T T C T C T T T T T T T T T T T T T C T T T T T T T T T C T T T T T C T T T T T T T T T C T C C C C T T C T C C T T T T T T T T C T T T T T T T T T C T T T C C C C C T T T T T C C T T T T C T T T C T T T T T T T T T C T C T C T C C C T T T C T T T T T C T T T C T T T T T C T T T T T C T C T C T C T T T T T T T C T T T C T C T T T C T C C C T C T T T C T C C T T C T C T T T T T T T T T T T C T T T T T C T T T T T T T C T C T C T C T T T C T T T T T C T C T T T T T C T C T T T C T T T T T T T T T C T T T C T C T C T T T T T T T C T T T C T T T T T T T C T T T C C T T T T T T T T C T T T C T T T T T T T T T C C T T C C C C T T C T C T T T C T C T T T C T C T T T C T T T T T T T C T C C T T T T T T T T C C C T C T T T C T C T C T C T C T T T T T T T C T T T C T T T T T T T C T C T T T C T T T T T C T T T C T C T T T C T C T C T T T C T C T T T C T C T C T C T T T T T C T C C C T C T C T T T T T C T C T C T C T C T T T T T C T T T C T C T T T T T C T T T C T C T C T C C T T T T C T T T C T C T T T C T C T C C C T C T T T C T C T C T C T T T C T C T T T C C C T T T C T C T C T T T C C T T C T C C C T C T T T T T T T T T T T C T T T T T T T T T C C C C T T T T C C T T T T T T T T T T C T T T T T T T C T T T T T T T T T C T T T T T C T C C T T T T C C T T C T C C C T C T C T T T C T C T C T T T T T T T T T T T T T T T C T C T C T C T C T T T T T T T C T C T C T C T C T C T T T T T C T C T T T C T C T T T C T C C T T C T T T C T T T T T C T T T C C C T T T C T T T T T C T T T T T T T C T T T T T T T C T C C T T C T C C C C T T T T C T T T C C C T C T T T C T T T C T T T C T C T T T T T T T T T C T T T C T T T C C T T C T C C T T T T C C T T C T C C C T C T C T T T T T C C T T T T T T C T C T C C C T T T C T T T T T C C T T C T C T T T T T T T C T C T T T C T T T C T T T T T C T C T C C C T C T T T C T T T C T C T C T C T C T C C T T T T C T C T C T T T T T T T T T T T C T T T T T T T C T C T T T T T T T C T C T T T C C C T T T T T T T T T C T T T C T C C C T C T C T T T C T T T C T T T T T T T T T C T T T T T T T C T C T C T C T C T T T T T C T T T C T C T C C T T T T C T T T C T C T T T T T C T T T T T T T C T T T C T C T T T T T C T C T C T C T T T T T T T T T T T C C C T T T T T C C C T T T T T C T T T T T T T C T T T C T C T C T T T C T C T T T T T C T C T C T T T C T C T C T C T C T C T T T C T C T C T C T C T T T T T T T C T C T T T T T T T T T C T C C T T T T T T C T T T C C T T T T T T T T T T C T C T T T T T T T T T C T T T T T C T C C T T T T C T C T T T T T C T C T T T T T T T C T T T C T T T T T C T C T T T T T T T C C T T C T T T C T C T C C T T C C T T T T C T T T T T T T T T T T T T C T C T C C T T T T C C T T T T T T T T T T T T T T C T T T T T T T C C C T C T T T T T T T T T T T C T C T T T C T T T C T C T C T T T T T T T T T T T T T C T C T C T C T C T T T C C T T T T C T C T T T T T T T T T T T T T C T C T C C T T T T C T C T C C C T C T T T T T C T T T T T C T T T T T T T C T C T C T C T T T C T T T T T T T C T T T C T T T T T T T T T T T C C T T C C C T C T
19 rs10418577 0 29525811 C C C C T C T T T C T C T C T C T C T C T C T C C C T C T C T C T C T C C C C C T T C C T C T C C C T C T C T C T T C C T C T T C C T C T C C C T C T C T T T C T C T T T C T C C C T C T T T T T C T C C C C C T C T C T C C C T C C C T C T C T C T C C C T C T C C C T C C C T C C C T C T C T C T C T C C C T T C C T C T C C C T T T T T C T C T T T C T T T C C C T C T C T T T C T C C C T C T C T C T C T T T T T C T T T T C C T C T C T C T C C C T T T C T T T C C C C C T C C C C C T C T C T T T C T C T C T C C C C C T C C C C C C C C C C C T C C C T C T C T C C C T C T C C C T T T C T C C C T T T T C C T C T C C C T C T T T C T T C C T C T T T C C C C C T C T C C C T C T C T T T T T T C C T T T C C C T C C C C C T C C C T C T T T T C C T C T C T C C C T C T T T T C C C C T C T C T C C C T C C C T C C C T C T C T C T C T C T C T C C C C C T C C C T C C C T C C C C C C C C C T C T T T T C C T C C C T T T C T C T C C C T T C C T C T C T C T C C C T C T C T C T C T T T C T C T T T C T C C C T C T C T C T C T T C C T T C C C C T C T C C C T C C C T C C C T C T C C C C C C C T C T C T C C C T C T C C C T C T C T C T T T C T C T T T C T T T C T T T C T T T T T C C C C C C C T C T C T T T T T C T C T T T C T C T C T C C C T T T C T C T C T C T C T C T T C C T C T C T T T C T C T C T T C C T C C C C C T C T C T C C C T T T T T C T C C C T C T C T C C C T C T C T C C C T C C C T C T C C C T C T C T C T C C C T C C C T C T C C C C C C C T C T T C C T C T C T C T T T T C C C C C C T C T C C C C C C C T C T C T C T C C C C C T C T C T C C C T C T C T T C C T T C C C C T C T T T C T T C C T C T C C C C C C C T C T C T T T C T C C C C C T C T C T C C C T T T C C C T C T C T C T C T T T T C C T C T T T T C C C C T C T C T C C C T C T T C C T C T C T T T T T C C C C C T T T C T C T C C C T C T C T T T T T C T T T C C C T C T C T T C C C C T T T T T C T C T C T C T T C C T C T C T C T C T C T T T C T T T C C C C C T C C C T T C C T C C C T C T T T C T C C C T C T T T C T C C C T T C C C C T T T T C C T C T C T C T C T C T C T C C C T C C C T C T T C C T T T T T T T C T C T C T T T C C C C C T T C C T C T C T C C C T C T T T C T T T T T T T C T C T C T T C C T C T T C C T T T C C C T C T T T T T C T T T C T C T C T T T T T C T C T C T C T T T C C C T T T C T T C C C C T C T C T T T C C C C C C C T C T C T T T C T C T T T C T C T C T C T T C C T C C C T C T T T T C C C C T T T C T C T C T T C C T C T C T C T C T T T C T C T C T C T C C C C C T C C C C C C C C C T C C C T C C C C C C C T C C C T T T T T C T C T C T C T C T T T C T C T T T T C C C C C C T C C C T C T C T C T C T T T C T C T C C C T C T T T C T C T T T C T C C C T C T C T C T T T T C C C C C C T T T T T T C C T C T T T C T C C C C C T T T C C C T C T C T C T C T T C C T T C C C C T C T C C C T C T C C C T T C C T C T C T C C C T T T C T T T C C C T T T C C C T C T T C C T T T C T C T C T C T C T C C C T T C C C C C C T T C C T C C C C C C C C C T C T C T C T C C C C C T C T C C C T C C C T C T C T C C C T C T C T C T C C C C C T C T C C C T C T C T T C C T T T C T C C C T C T C T C T C T C T T C C C C T C C C T T C C C C T C T C T C T C T C T T T T C C C C T C T C C C T T C C T C T T T C T C C C T T C C C C C C T C T C T C T T T C T T T T T T T C T T T C T C T C C C T C T C C C T T T C T T T C T C C C T T C C C C T T C C T T T T T C C C T C T T T T C C T T T C C C T C T C T C T T T C C C T C T C T C T T T T C C C C T C T C T C C C T T C C T C T C T T T T T C T C T C T T T T T C T T T C T T T C T C T C C C T C C C T C T C T C C C T C T T C C C C T T T C T C T C C C T C T T T C T C T C T T C C T C T C C C T T T C C C T T T C C C T T T T T C C C T C C C C C T T T C T T T C T C T C C C T C T C C C C C T T T C C C T C T C C C T C T T C C C C T C T C T C T C T C T C T C T C C C C C T C T C T T C C C C T C T C T C T C T C T T T T T T C C T C T C T C T C C C T C T C T C C C C C T C C C T C T C C C T C T C T T T C T C T T T C C C T T T T T C T C T C T C C C T T C C T C T C T T T C C C C C C C T C T C T T T C C C T C T C T C C C T T T C C C T C T T T C C C T T T C T C T C T C C C T C C C T C T C C C T C C C C C T T C C T C T C T C T C T C C C C C T C T C C C T C T C C C T C T T T T T C C C T C T C T C T C T C T C T C T C T T T T T C T C T C C C T T C C C C C C C C C C C C C C C C C C T C C C T C T C T C C C T C T T C C C C T C T C T C T C C C C C T C C C T C T C T T T C C C C C C C C C T C T C T C T C C C T C T C T T T C T C T T T C T C T C T C C C T C T T T T C C C C T C T C C C C C T T T C T C C C T C C C T C T C T C T C C C T T C C T C C C C C T T T T T T C C T C T C C C T C T C C C C C T C T C C C T T T C T C T C T C T C C C T C C C T C C C C C T C T C T C T C T C T C T C T C T C T T T C T C T C T C T C C C T T T C C C C C C C T C C C T C T C T C T T C C C C C C T C T C T C T C T C T C C C C C T T T C T C C C T C T T T T C C T C T C T C T C T C T T C C C C T C T T T C T C T C C C C C C C C C T C C C T C T C T C T C C C T C C C C C T C T C T C T C T C T C C C C C T T T T T C C C T T T T C C T T C C T C C C T C T T T T C C T C C C C C T C T C C C C C T C T C C C T C T T T C T C T C T C T T C C T T T C T T C C C C C C T C T C C C C C T C T C T T C C T T T T T C T C T C T C C C C C C C T C C C T C T T T C T T T C T C T T C C C C T T T C C C T C T C C C C C T T C C T C T C T C T C T C C C T C C C T C C C C C T C T C T C T T T T C C T C C C T C T T T T C C T T T T T C T C T C T C T C T C T C T C T T T C T C T C T C T C T C T T T C T C T C T T T T C C T C T C T C C C T C T T T C T C T C T C T C T T T T T C T T T C T T C C T T T C C C T T T C T C C C T T T T C C C C C C C C T C T C T C T C T C C C T T T C T C C C C C T T T C C C C C C C T C T T C C C C C C T C T C T C C C T C T C T C T C T T T T T C C C T C T C T C T T T T T C T C C C C C T C C C T C T C T C C C T T T C C C T C T C C C C C T C C C T C T C T C T T T T T C C C C C C C T C T C T C C C T T C C T C T C T C T T T C T C T C T C T C T C C C T C C C T C T C C C C C T C T C T C C C T C T C T C C C C C T C C C T T T C T C T C C C T T T C T C T T C C T C T T C C C C C C T T C C C C C C C C T T C C T C T C T T T T T T C C C C T C T T T T C C C C T T C C C C T T T T T T T C T C T C T C T C T C C C T T T T T T T T T C T C T T T C C C T T T C C C C C T C C C T C T C T C T T C C T C T C T T T T C C T C T C C C T C T C C C C C C C T C T T T T T C T C T C T C T C C C T C T C C C T C T C T C T C T C T C C C C C T C T C T C T C T T T C T C T C C C T C T C T C T T T C C C T C T T T C C C C C T C T C T C C C T T T C C C C C T C T C C C T C C C C C T C T T C C C C C C T T C C T C T T C C T T T C C C T T T C C C C C C C T C C C T T T C C C T T T C C C T C T C T C T C T C C C T T T C T T C C T C C C T C T T C C T T T C C C T T T T T C T T T T T T T C C C T T T C T T C C T T T C T C T C C C T C T C T C T C C C T C T C T C C C T C T C T T T C C C C C C C T T T T T T T C T T T C T T T T T C T C T C T C T T C C T C T C T C C C C C T C T C T T T C C C T C T C C C T C T C T C T T C C T T T C T T T C T T T C T C T C T T T T T C C C T C T C T C T C T C C C T T T C T C C C T T T T T C T T C C T C T T T T T C T C T T T C T C T T T C T C C C T T T C C C C C T C T T T T T T T T T T C C T C T C T C C C T C T T T C T C C C T T T T C C T C T C T C T C T C C C C C T T T C T C C C T C C C T C T C C C T C T C T C T T C C C C T C T C C C T T T T T C T C T C C C T T T C C C T C C C T C T T T T T C T C T C T C T T T T T C T C T C T C T C T T T C T C T C T C T T C C C C T C T C T C C C T C T C T C T C T C T C C C T C T T T C T C T C C C T C T T T C T C C C T T C C T C T C C C C C T C C C T C T T T C T C T T T C T T T C T T C C C C C C T T T T C C C C C C T T T T T C T T C C T T T T T C T C C C T C T C T T T C T C T C T T C C T C T C C C T C T C C C T C T T T T T T T T T T T C T C T C C C C C C C T C C C T C T C T C C C T T T T T T T C T T T T C C C C C C T T T T C C T C C C C C C C T T T T T C C C T C T C T T T T T T T C C C T C T C T C T C T T T T T T T C T C T C T C T T T C C C T T C C C C C C C C C C
19 rs10414009 0 29526586 C C T C C C C C T C C C C C C C T C C C C C C C T C C C C C C C C C T C T C C C C C T C C C C C C C T C C C C C C C T C C C C C C C C C C C C C C C C C C C C C C C C C C C T C T C T C C C C C C C C C T C C C C C C C C C C C C C C C C C C C C C C C C C C C C C C C C C C C C C T C C C C C C C C C C C T C C C C C C C C C C C C C C C C C C C C C T C C C C C C C C C C C C C C C C C C C T C C C C C C C C C C C T C C C C C C C C C C C C C C C C C C C T C C C C C C C T C C C T T T C C C C C C C C C C C C C C C T C T C C C C C C C C C C C C C T C C C T C T C T C C C C C T C T T C C T C C C C C C C C C C C C C T C C C C C C C T C C C T T C C C C C C C C C C C C C C T C T C T C C C C C C C T C C C C C T C C C C C T C C C T T C C C C C C C C C C C C C C C C C C C C C C C C C C C C T C C C C C C C T C C C C C T C T C C C C C T C C C C C C C T C C C C C C C T C C C T C C C C C C C T C C C C C C C C C C C C C C C C C C C C C C C T C C C C C C C T C T C C C C C C C C C C C T C C C C C C C T C C C T C C C C C C C C C C C C C C C C C C C C C C C C C C C T C T C C C T C C C C C T C C C C C C C T C C C C C C C C C C C C C C C T C C C C C C C C C C C C C C C C C C C T C C C C C C C C C C C C C C C T C C C C C C C C C C C C C C C C C C C T C C C C C C C T C C C C C C C C C C C C C C C T C C C T C C C C C T C T C T C T C C C C C C C C C C C T C T C C C C C T C C C C C T C T T T C C C C C C C C C C C C C C C C C T C T C C C T C C C C C T C C C C C C C T C C C T C C C C C C C T C C C C C C C C C T C T C T C C C T C C C T C C C C C C C T C C C T C T C C C C C T C C C C C C C C C C C T C C C C C C C T C C C C C C C C C C C C C C C C C C C C C T C T C C C C C C C T C C C T C C C C C C C C C C C C C C C C C C C C C C C C C C C C C T C C C C C C C C C C C C C C C C C T C C C C C T C C C C C T C C C C C C C C C T C C C C C C C C C C C C C T C T T C C C C C C C C T C T C C C C C C C C C C C C C T C C C C C C C C C C C T T C C T C C C C C C C T C C C C C C C C C T T T C C C T C C C T C C C C C T C C C C C T C C C C C C C C C C C C C C C C C C C C C C C C C C C C C C C C C C C C C C C C C C C C C T C C C C C T C C C C C T C T C C C C C C C C C C C C C C C T C C C C C C C C C T C C C C C C C C C C C C C C C C C C C C C C C C C C C C C C C C C T C C C C C C C C C C C C C T C T C T C T C C C C C C C C C C C C C C C C C C C C C C C C C T C C C C C C C T C T C C C C C C C C C T C C C C C C C C C C C C C C C C C C C T C C C C C C C T C C C C C C C C C C C T C T C T C C C T T C C T C T C T C T C T C C C T C C C C C C C T C T C C C T C C C C C T C C C C C C C C C T C T C C C C C C C T C C C C C C C C C C C C C C C C C C C C C C C T C C C C C C C C C C C C C C C C C C C T T C C C C C C T C C C C C C C T C T C C C C C C C T C T C C C T C C C C C C C C C T C C C C C C C T C C C C C T C C C T C C C C C C C T T C C C C C C C C C C C C C C C C C C C C C C C C C C C C C C C C C C T C C C C C C C C C C C C C T C C C C C C C C C T C C C C C C C C C C C C C C C T C T T C C C C C C C C C C C C C C C C C C C C C C T C C C C C T C C C C C C C C C C C T C C C T C C C C C C C C C T C C C T C C C C C C C C C T T C C C C C C C C T C T C C C C C C C T C T C C C T C C C T C C C C C C C T C C C C C C C T C T T C C C C C C C C C C C C C C C C C C C C C C C C T C C C C C T C C C C C T C C C C C C C T C C C T C C C C C C C C C C C C C T C C C C C C C T C C C C C T C T C C C C C C C C C T C C C T C C C C C C C C C T C T C C C C C C C C C C C C C C C C C C C C C C C C C C C C C C C C C C C C C C C C C C C C C T C T C C C C C C C C C C C C C C C C C C C T C C C C C C C T C C C C C C C C C C C T C C C C C T T C C T C C C C C C C C C C C C C C C C C C C C C T C C C C C C C C C T C T C C C C C C C T C T C C C C C C C C C C C T T C C C C T T C C C C T C T C C C C C C C T C C C C C T C C C C C C C C C C C C C C C C C C C C C C C C C C C C C C C C C C C T C C C C C T C C C C C C C C C T C T C C C T C T C C C C C C C T C C C C C C C C C C C C C C C C C T C T C C C T C C C C C C C C C T C C C T C C C C C C C C C C C T C C C C C C C C C C C C C C C C C C C T C C C C C C C T C C C T C C C T C C C C C C C C C T C C C C C C C C C C C T C C C T C C C T C C C C C C C C C C C T C C C C C C C C C T C C C C C T C C C C C T C C C C C C C C C C C T C C C T C C C C C C C C C T C C C C C T C C C C C C C C C C C C C T C C C T C C C C C C C T C C C T C T C C C T T C C T C C C T C C C T C T C C C T C C C C C C C C C C C C C C C C C C C T C C C C C C C T C C C T C C C C C C C C C C C C C C C C C T C T C C C C C C C C C C C T C C C C C C C C C T C C C C C C C C C C C C C C C C C C C C C C C T T C C C C C C C C C C T C T C C C C C C C C C C C C C C C T C T T T C C C C C C C C C C C C C C C C C C C C C C C C C T C C C C C C C C C C C C C C C C C T C C C C C C C C C C C C C C C T C C C C C C C C C C C T C C C C C C C C C C C C C T C T C C C C C C C T C T C C C C C T C C C C C T C C C C C C C C C C C T C C C C C T C C C C C C C T C T C T C C C C C C C T C C C C C C C T C C C C C C C T C C C C C C C C C C C C C C C C C C C C C C C C C C C C C C C C C C C C C C C C C C C T C C C C C T C C C C C C C C C C C T C C C C C C C C C T C C C C C T C T C C C C C T C C C C C T C C C C C C C C C C C C C C C T C T C C C C C C C C C C C C C C C C C C C C C C C C C C C C C C C C C T C C C C C C C C C C C C C C C C C C C C C T C C C C C C C C C T T C C T C C C C C C C C C C C C C C C C C C C C C C C C C C C C C T C C C T C C C C C C C C C C C C C C C C C T C T C C C T C C C C C C C C C C C C C C C C C C C C C C C C C C C T C T C C C C C C C C C C C C C C C C C C C C C T C C C C C C C C C C C C C T C C C T C C C C C C C C C C C C C C C C C C C C C C C C C C C C C C C T C C C C C C C C C C C T C C C T C C C T C C C C C C C T C C C C C C C C C C C C C C C C C C C C C T C C C T C C C C C C C C C C C C C C C C C C C T C C C T C T C C C T C C C C C C C C C C C T C C C C C C C C C C C C C C C C C T C C C T C C C C C C C C C C C C C C C C C C C C C C C T C T C T C C C C C C C C C C C C C C C C C T C C C C C T C C C T C C C T C C C C C T C C C C C C C T C C C C C T C C C C C T C C C T C C C C C T C C C C C C C C C C C T C C C C C C C C C T C T C C C C C T T C C C C C C C C C C T C C C C C C C C C C C C C C C C C T C C C C C C C T C C C C C C C C C C C T T C C C C T C C C T C C C C C C C C C C C C C C C C C C C C C T C T C T C C C C C C C C C C C C C T C T C T C C C C C C C C C T C C C C C C C C C C C T C C C T C C C C C C C C C C C C C T C C C C C T C C C C C T C C C C C C C C C C C C C C C C C T C C C C C C C C C C C C C C C C C T T C C C C C C T C C C T C C C C C C C C C C C C C C C C C C C C C C C C C C C C C T T C C C C T C C C T C C C C C C C T C C C C C T C C C C C C C C C C C T C C C C C T T C C C C T T C C C C C C C C C C C C T C T C C C T C C C T C C C C C T C T C T C C C T C C C T C C C C C T C T C T C C C C C C C C C C C C C T C C C C C C C C C C C C C C C C C C C C C C C C C C C C C C C C C C C C C C C C C C C C C C C C C C C T C T C C C C C T C C C T C C C C C C C C C C C C C T C C C C C C C C C T C T C C C C C C C C C T C C C C C C C C C C C C C T C C C C C C C C C C C T C C C C C C C C C C C C C C C C C C C C C C C C C T C C C C C C C C C C C T C C C C C C C C C T C C C C C T C C C C C C C C C C C C C T C T C C C T C C C C C C C T C C C C C C C T C C C T C C C T C C C C C C C C C C C T C C C C C C C C C C C C C C C C C C C C C C C C C C C C C C C C C C C C C C C C C C C C C C C T C T C C C C C C C C C T C C C C C C C C C C C C C C C C C C C C C T C C C C C C C C C C C C C T C C C C C C C C C C C C C C C T C C C C C C C C C T C C C C C T C C C C C C C C C C C C C C C C C C C T C T C T C C C C C C C C C C C C C C C C C C C C C C C C C C C C C T C C C C C C C C C C C C C C C C C C C C C T C C C T C C C T C C C C C C C C C C C C C C C C C C C T C C C C C T C C C C C C C C C C C C C C C C C C C C C C C C C T C C C C C T C C C C C C C T C C C C C T C C C C C T C C C C C C C T C C C T C C C C C T C C C C C C C T C C C T C C C C C C C C C C C T C C C T C T C T C
19 rs874541 0 29538336 A C A C C C C C A C C C C C C C A C C C C C A C A C C C C C C C C C A C A A C C C C A C C C C C C C A C C C C C C C A C C C C C C C C C C C A C C C C C C C C C A C C C C C A C A C A C C C C C C C C C A A C C C C C C C C C C C C A C A C C C C C C C C C C C A C A C C C C C C C A C C C A C C C C C C C C C C C C C A C C C C C C C C C C C C C C C A C C C C C C C C C C C C C C C C C C C A C C C C C C C C C C C A C C C C C C C C C C C C C A C C C C C A C C C A C A A A C C C A A A C C C A C C C C C C C C C C C A C A C C C A C C C A C C C A C A C C C A C A C A C A C C C A C A A C C A C A C C C C C C C A C C C A C C C C C C C A C C C A A C C C C C C C C C C C C C C A C A C A C C C C C C C A C C C C C A C A C C C A C C C A A C C C C C C A C C C C C C C C C C C C C C C C C C C A C A C C C C C C C A A C C C C A C A C C C C C A C C C C C C C A A C C C C C C A C C C A A A C C C A C A C C C C C A C C C A C C C C C C C C C A C C C A C C C A C C C A C A A C C A C A C C C C C A C C C C C C C A C C C A C C C C C C C C C C C C C C C A C A C C C C C C C C C A C A A A C A C C C C C A C C C A C C C A A C C A C C C C C C C C C C C A C C C C C C C C C A C C C C C C C C C A C C C C C A C A C C C C C C C A C C C C C A C C C C C A C C C C C C C A C C C C C C C A C C C C C C C C C C C C C C C C C C C A C C C C C A C A C A C A C C C C C C C C C C C A C A C C C C C A C C C C C A C A A A C A C C C C C A C C C C C C C C C A C A C C C A C C C C C A C C C C C C C A C C C A C C C C C C C A C A C A C C C C C A C A C A C C C A C C C A C C C C C C C A C C C A C A C A C C C A C C C C C C C C C C C A C C C A C C C A C C C C C C C C C C C C C C C A C A C C C A C A C C C A C C C A C C C A C C C A C C C C C C C A C A C C C C C C C A C C C A C C C A C C C C C C C C C C C C C C C C C A C C C C C A C A C C C A C C C C C C C C C A C C C C C C C C C C C C C C C A A C C C C C C C C A C A C C C C C C C C C C C C C A C C C C C C C C C A A A A C C A A C C C C C C A C C C C C C C C C A A A C C C A C A C A C C C C C A C C C C C A C C C C C C C C C C C C C C C C C A C A C C C C C C C C C C C C C C C C C C C C C C C C C A C C C C C A C C C C C A C A C C C C C C C C C C C A C C C A C C C C C C C C C A C C C C C C C C C C C C C C C C C C C C C C C C C C C C C C C C C A C C C C C C C C C C C C C A C A C A C A C C C C C A C A C C C C C C C C C C C C C C C C C A C A C C C C C A C A C A C C C C C C C A C C C C C C C C C C C C C A C C C C C A C A C C C C C A C A C C C C C A C C C A C A A A C C C A A C C A C A C A C A C A C A C A A C C C C C C A C A C C C A C C C C C A C C C C C C C C C A C A C C C C C C C A C C C C C A C A C C C C C A C C C C C C C C C A C C C C C C C A C C C C C C C C C C C A A C C C C C C A C C C C C C C A C A A C C C C C C A C A C C C A C C C C C C C C C A C A C C C C C A C C C C C A C C C A C C C C C C C A A C C C C C C A C A C C C C C C C C C C C C C C C C C A C C C C C A C A C C C C C C C A C C C C C A C C C C C A C C C A A C C C C C C A C C C A C C C A C A A C C C C C C C C C C A C C C C C C C C C A A A C C C C C A C C C C C C C C C C C A C C C A C C C C C C C C C A C C C A A C C C C C C C C A A C C C C C C C C A C A C C C C C C C A C C C C C A C C C A C C C C C C C A C C C C C C C A C A A C C C C C C C C C C C C C C C C C C C C C C C C C C C C C C A C A C C C A C C C A C C C A C C C A A C C C C C C C C C C C C A C C C C C C C A C C C A C A C A C C C C C C C C C A A C C A C C C C C C C C C A C A C C C C C C C C C C C C C C C C C C C C C C C C C C C C C C C C C C C C C A C C C C C A C A C A C C C C C C C A C C C C C A C C C C C A C C C C C C C A C C C C C C C C C C C A A C C C C A A C C A C C C C C C C C C C C C C A C C C C C A C A A C C C C C C A C A C A C C C C C C C A C A C C C C C A A C C C C A A C C C C A A C C C C A C A C C C C C C C A C C C C C A C C C C C C C A C C C C C C C C C A C C C C C C C C C C C A C A C C C A C C C C C A C C C A C C C C C A C A C C C A C A C C C C C C C A C C C A C C C C C C C C C C C C C A C A C C C A C C C C C C C C C A C A C A C C C C C C C C C C C A C C C C C C C C C A C C C C C C C C C C C C C C C A C A C C C A C A C A A A C A C C C C C A C C C C C C C C C C C A C C C A C C C A C C C C C A C C C C C A C C C C C C C A C A A C C C C A C C C C C A C C C A C C C C C C C A C C C A C C C C C C C A C A C C C C C A C A C C C C C C C C C C C A C C C A C C C C C C C A C C C C C A C C C A A C C A C C C A C C C A C A C C C A A A C C C C C A C C C A C C C C C C C A C C C C C C C A C C C A C C C A C C C C C C C C C C C A C A A A C C C C C A C C C C C A C C C C C C C C C A C C C C C C C C C C C C C C C C C C C C C A C A C C C C C C C C C C C A C A C C C A C C C C C C C A C C C A C A A A C A A A A C C A C C C A C C C C C C C C C C C C C A C C C C C A C C C C C C C C C C C C C A C A C A C C C C C A C C C A C C C C C C C C C C C A C C C C C C C C C C C C C A C A C C C C C C C A C A C C C C C A C A C C C A A C C C C C C C C C C A C C C C C A C C C A C C C A C A C C C C C C C C C A C C C C C C C A C C C C C C C A C C C C C C C C C C C C C C C A C C C C C C C C C C C C C C C A C C C C C C C C C A C A A A A C C A C A C C C C C C C C C A C C C C C C C C C A C C C A A A C A C C C C C A C C C C C A C C C A C C C C C C C C C A C A C C C C C C C C C C C C C C C A C C C A C C C C C C C C C C C A C C C A C C C C C C C C C C C C C C C C C C C C C A C A C C C C C A C A A C C A C C C C C C C C C C C C C C C C C C C A C C C C C C C C C A C C C A C C C C C C C C C A C A C C C C C C C A C C C A C C C C C C C C C C C C C A C A C C C C C C C C C C C A C A C C C C C C C C C C C C C C C C C C C C C A C C C C C C C C C C C C C A C C C A C A C C C C C A C C C C C A C C C C C A C C C C C C C C C C C A C A C C C C C C C C C A A A C A C C C A C C C A C C C A C C C C C C C C C C C A C C C C C C C A C A C C C A C C C C C A C C C C C C C C C C C C C A C C C A C A C C C A C A C C C A C C C C C A C A C C C C C A C C C C C A C C C A C A C A C C C C C A C C C C C C C C C C C A C C C C C A C A C A C C C C C A C C C C C C C C C C C A C A C C C A C C C A C A C A C C C C C A C A C C C A C A C C C A C A C A C C C A C C C A C C C C C A C C C C C C C C C C C A C C C C C C C C C A A A A C C C C A A C C C C C C C C C C A C C C C C C C C C C C C C C C C C A C C C C C A C A A C C C C A C C C C C A A C C A C A C C C A C A C C C C C C C C C C C C C C C C C A C A C A C A C C C C C C C C C C C A C A C A C A C A C C C C C A C A C C C C C C C C C A C A C C C A C C C A C C C C C C C C C A C C C C C A C C C C C A C C C C C C C C C C C C C C C C C A C C C C C A C C C C C C C A C C C A C A C C C C C A C C C A C C C C C C C C C C C C C C C A C C C C C C C C C C C C C A A C C C C A A C C A C A C C C C C A C C C C C A A C C C C C C C C C C A A C C C C A A C C C C A A C C C C A C C C C C C C A C A C C C A C C C A C C C C C A C A C A A A C A C C C A C C C C C A C A C A C C C A C C C C C C C C C A C C C C C C C C C C C A C C C C C C C C C A C C C C C C C A C A C C C A A C C C C C C C C C C A C C C A C A A A C C C A C C C A C C C C C C C C C C C C C A C C C C C C C C C A C A C C C A C C C C C A C C C A C C C A C C C C C A C C C C C A C C C C C A C C C C C C C A C C C C C A C C C C C C C C C A C A C C C C C C C C C C C A C C C C C C C A A A C C C C C A C C C C C C C A C C C A C A C A C C C A C C C C C C C A C A C C C C C A C C C A C A C A C C C C C C C A C C C A C C C C C C C C C C C C C C C C C C C C C A C C C C C C C C C A C C C C C C C C C C C C C C C A C A C C C C C C C C C A C C C C C C C A C C C C C A C C C C C C C A C C C C C C C C C C C C C A C C C C C C C A C C C C C C C A A C C A C C C C C A C C C C C A A C C C C C C C C C C C C C C C C C C A C A C A C C C C C A C C C C C C C C C C C C C C C C C C C C C C C A C C C A C C C C C C C C C C C C C A C C C A C C C A C C C A C C C C C C C C C C C C C C C C C A C A C A C C C A C C C C C A C A C C C C C C C C C C C C C A C C C A C C C C C A C A C C C C C A C C C C C A C C C C C A C C C C C C C A C A C A C C C C C A C C C C C C C A C C C A C C C C C C C C C C C A A C C A C A C A C
19 rs6509207 0 29540797 A A A A A G G G A G A G A G A G A G A G G G A G A A A G G G A G A G A G A A A G G G A A A G A A A A A G A G A G G G A A G G G G A A A G A G A A A G G G G G A G A G G G A G A G A A A G G G G G A G A G A A A G G G A G A G G G G G A G A G A G A G A G A G A G A G A A G G A G G G A G A G A G A G A G A G A G G G A G A G G G A A G G G G A G A G G G A G G G A G A A A G A G G G A G G G A A A G A G A G A G A G A G A G G G G G A G G G A G G G A G A A G G A G A G A G A A A A A G A A A A G G A G G G G G G G G G G G A A A A A G A A A G A G A A A A A G A A A G A G A G A A A G A G A A G G A G A G A A G G G G A A A G A G A G A G G G A G G G A A A G G G A G A A A G A G A G A A A G A G G G G G G G A A G G G G A G A G A G A A A G A A A G G G G G A A A G A G A G A G A G G G G G A G A G A G A G G G A A A G A A A G A G A G A G G G G G A G A G G G A G A A A G A A A G A G G G A A A A A A A G A G G G G G A A G G A G G G A G A G A G A G G G A A A G A G A G A G A A A G A G A G G G G G A G G G G G A G A G A G A G A G A G A G G G A G G G A A A G A G A G A G A G A G A G A A A G A G G G A A A A A G A G A G A A G G A G G G G G A G A G G G A G A G G G A G G G A G G G A G G G G G A G A G A A A G A G A G G G G G A G A G G G A G G G A G A G G G G G A G A G A G G G G G A G G G A G G G A G G G A G A G G G G G A A A G A A A G A G A G A G A G G G G G A G A G A G A G A G A G A A A G A G A G A A A G A A A G A G A A A G G G G G A G A A A G A A A G A G A G A A A A A G G G A G A G A G A G G G G G A A A A A A A G A G A A A A A A G G A G A G A G G G A A G G A G A G A A A G A G G G A A G G A A G G A G G G A G G G A A A G A G A A A A A A A G A G G G A G A G A A A G A G A G A G A A G G A G A A A G A G A G A G G G G G A G A G G G G G A A A A A G A G A G A G G G G G A A A G A G G G A G A G A G A A G G A G A G A G A A A G A G G G G G A G G G A G A G A G A G G G A G A A G G G G G G A G A G A G G G A G A G G G A G A G A G G G G G G G A G A A A A A G A A G G A G A G A G G G A G A G G G A A A G G G A G A G A A G G G G A A G G G G A G A G A G A G A G G G G G G G A G A G A A A G G G A G G G G G G G G G A G G G G G A G A A A A G G A G A G G G A G A A A G G G G G G G G G G G A G G G A G G G A G A G G G A A G G A G A A A G G G G G A G G G G G A G A G G G G G G G G G G G A G G G A G A G G G G G G G A A A A A G A G G G A G A A A G A A A G A G G G A G A G G G A G A G A G G G G G A G A G A A A G A G G G A A A A G G G G A G G G G G A A G G A G A G A G G G A G A G A G G G A G A A G G A G A A A A G G A A A G A A A G A G A A A G A G A A G G G G A G A G A G A G A G G G A G A G G G G G A G G G A A A G A A A G A G A G A G G G A G A G A G A A A G G G A G A G G G A G A G A A G G A G A G G G G G A G A G A A G G G G G G A A A G G G A G A G A A A G G G A G A A A G A G A G G G G G A G G G A A A G G G A G A A A G A G A A G G A A A G A G A G A A G G A G G G A G A A G G A G A A A G G G A A G G G G A G A G A G A G A G A A G G A G A A A G G G A A A G A A A G A G A A A A A G G G A G A G A A G G A G A A G G A G A G G G A G A A A G A G A G G G A A A G A G A G A A A G A G G G A G G G A G A G A A A G A G A G A G A G G G A A A A A G G G G G A A A G A G A G A G A G A G G G G G A G A G G G A G A A G G A A A G G G A G A G A G G G A A A A A A A G A G A G G G A G G G G G G G A G G G A G A G G G G G A G A G A A G G A G G G A G A G A A G G A A A A G G A G G G G G A G A A A G G G G G A A G G A G A G A G A G A G A G A G A A A G A G A G G G G G A G A A A G A G G G A G G G A G A G A G G G G G A G G G A G G G G G A G G G A G G G A G G G A G A A A G A A A A A G G G A A G G G G A A A A G G A G G G A G G G A G G G A G G G G G G G A A G G G G A A G G A G G G G G A G A A G G G G A G A A A G A G A A G G G G G G A G A G A G A G G G A G A G A A G G A G A A A G A G A A A G G G A A A A A G A G A G A G G G G G A G A G A G A G A G G G G G A G A A A G A G A G A G A G G G G G A G A A A G A G A G A G A G A G A G G G A A G G A G A A A G G G A G A G A G G G A G A G G G A G A G G G G G G G G G A G A G A A G G A G A G A G G G A G A A A A A A A G G G G G G G A A A G A G A A A G G G A G A G A G G G G G A G G G G G A G A G G G A A A G A A A G A G A G A G A A A G G G A G A G G G A G A G A G A G A A A G G G A A A G A G A A A G G G G G A G A A G G G G A G A G G G A G G G A G G G G G G G A G G G A A G G A G A A A A A A G G A A A A A A A A A G A A A G A G A G A G A G G G A G A G A G A G G G A G A A A A A G A G A G A G G G A G A A A G A A A G A G G G A G A G A A A G A G G G A G G G G G A G A G A G A G A A A G G G G G A A A G A G A G A A A A G G G G A A A G G G A A A G A G G G A G A A G G A G G G A A A G G G G G G G G G A G A G A G G G G G A A A A G G A G A G G G A G G G A G A G A G A A A G A A A G A A A A A G A G A G A G A G A G A G G G G G G G A G G G A G A G A G G G G G A G G G A G A G A G A A A G A G A G G G A G G G A G G G G G A G A G A G G G A G A A G G G G A G A A A G G G G G A G A G A G A G A G A G G G A A A A G G G G A G A G A G A A A A A A A A A G A A A G A G G G G G A G A G A A A G A G A G A G A G G G A G A A A G G G G G A G A A G G A G A A G G A A A G A A G G G G G G A A A G A A A G A G A G A A A A A G A G A G A G G G A G A G A G A G G G A A G G A G G G A A A G A A A G A G A G A A A G A G G G A A G G G G A G A G A G A G A G G G A G A G A G A G G G A G G G A G A G G G A G A A G G A G A G A G G G A A A A G G A G A G G G G G A A A G A G A G A G A G A A A A A G A G G G G G G G A A A G A A G G G G G G A A G G G G A G G G A G G G A G A G G G A G G G A G A G A G A G G G A G G G A G A G A G G G G G A G A G A G A G A G A G G G A G G G A G A G A G G G G G G G G G G G G G A A G G A G A A G G G G A G A A G G G G A G A A A G A G A G G G A G A G G G A A G G G G A G A A A G G G A G A A A A A G A G G G A A A A A A A G A G A G A A G G A G G G A G G G G G A G A G A G A G A G G G G G A G A G A A A A A G A A A G A G G G A G G G G G A G A G A G A A A A A G A A A G G G A G G G G G A G A G A G A G A G A G A G A A G G A A A G A G A G G G A G A G G G G G A G A G A A A G A G A G A G A G A A A G A G A G A G G G A G G G A A A G G G A A G G A G A G A G A G G G A G A G G G A G A G G G A A A A A A G G A G A A A A G G G G A A A G A G G G G G G G A A A A A G G G G G A A A A G G A A A A G G G G G G A G A G A G A G A G A G A G G G G G G G G G A G A G G G A G A A G G A G A G A A G G A A G G A G A G G G A A A G G G G G G G A A A G A G A A A G A G A A A A A A G G G G G G A G G G A G A G A G A A A G A G A A A G A G A G A G G G A G A A A G A G A G A G A G G G A G G G A G A G G G A G A G G G A G A A A G G G A G A G A A A G A G G G A G G G G G A G G G A G A G A A A G A G A A G G G G A A A A A A G G A G G G G G A A G G A G A A G G G G A A G G A A G G A A G G A G A A G G A G A G G G G G A G A G A G A A G G A G G G A G G G A A G G G G A A G G A G A A G G G G A G G G G G G G A G A A G G A G G G A A G G A A A G A G A A A G A G A G A G A A G G A G A G A A G G A G G G A G A G A G A G G G G G G G A G G G A G G G G G A G A G A G A G G G A A A G A G A G A A A G A G A G G G A G A A A G A G A A A G G G A G G G A A G G G G G G A G G G A G A G A G G G G G G G A A A G G G A G A G A G A A G G A G G G A G G G G G A A G G A G A G G G G G A G A G G G A G A G G G G G A G A A G G G G A G A A A G G G G G G G G G G G A G G G A G A G A A A G G G A G A G A A G G G G A A A G A G A G A G A G A A A G G G A G A G A A A G A A A G G G A A A G A G G G G G A G A A G G A G A G G G G G A G G G A G A A A G A G A A A G G G A G G G G G A G A G G G A G G G G G A G A G A G A G A G G G A G A G A G A G G G A G A G A G A G A G A G A G A G A G G G A G A G A A G G G G A G A G G G A G A G G G A G A G A A G G A A A G G G A A G G A G A A A G G G G G A G G G A G G G A G G G A A A A A G G G G G A G A A A A G G G G A G G G A A G G G G A G A G A G G G A G G G A G A G A G G G A G A G A G A A A G A G A G A G G G G G G G A G G G A G G G G G A A A A A A A G A G A G A G A G A A A G G G G G A G G G G G A A A G A G G G G G A A A G G G A G A A G G G G A G A A A G A G G G G G G G A G A A A G G G A G A G G G G G G G A G A G A G A G G G A G A A G G A A A A A G A A A A
19 rs7258916 0 29551797 C C C C C C C C C C C C C C C C C C C C C C C C C C C C C C C C C C C C T C C C C C T C C C C C C C T C C C C C C C C C C C C C C C C C C C C C C C C C C C C C C C C C C C C C C C C C C C C C C C C C C C C C C C C C C C C C C C C C C C C C C C C C C C C C C C C C C C C C C C T C C C C C C C C C C C C C C C C C C C C C C C C C C C C C C C C C T C C C C C C C C C C C C C C C C C C C T C C C C C C C C C C C T C C C C C C C C C C C C C C C C C C C T C C C C C C C T C C C T C T C C C C C C C C C C C C C C C C C C C C C T C C C C C T C C C C C C C T C T C T C C C C C T C T C C C C C C C C C C C C C C C C C T C C C C C C C T C C C T C C C C C C C C C C C C C C C T C T C T C C C C C C C C C C C C C C C C C C C C C C C T T C C C C C C C C C C C C C C C C C C C C C C C C C C C C T C C C C C C C T C C C C C C C T C C C C C C C C C C C C C C C C C C C C C C C C C T C C C C C C C C C C C C C C C C C C C C C C C C C C C C C C C T C C C C C C C T C T C C C C C C C C C C C T C C C C C C C C C C C T C C C C C C C C C C C C C C C C C C C C C C C C C C C C C C C C C T C C C C C C C C C C C C C C C C C C C C C C C C C C C C C C C C C C C C C C C C C C C C C C C C C T C C C C C C C C C C C C C C C T C C C C C C C C C C C C C C C C C C C C C C C C C C C T C C C C C C C C C C C C C C C C C C C T C C C C C C C T C C C T C C C C C C C C C C C C C C C C C C C C C C C C C T C C C C C C C C C C C C C C C C C C C C C T C T C C C T C C C C C T C C C C C C C T C C C T C C C C C C C C C C C C C C C C C C C T C T C C C T C C C T C C C C C C C C C C C C C T C C C C C T C C C C C C C C C C C T C C C C C C C C C C C C C C C C C C C C C C C C C C C C C T C T C C C C C C C C C C C T C C C C C C C C C C C C C C C C C C C C C C C C C C C C C T C C C C C C C C C C C C C C C C C C C C C C C C C C C C C C C C C C C C C C C C C C C C C C C C C C C C C C C T T C C C C C C C C C C T C C C C C C C C C C C C C C C C C C C C C C C C C T C C C C C C C C C C C T C C C C C C C C C C C C C C C C C C C T C C C C C C C C C C C C C C C C C C C C C C C C C C C C C C C C C C C C C C C C C C C C C C C C C C C C C C C C C T C C C C C C C C C C C C C T C C C C C C C C C C C C C C C C C C C C C C C C C T C C C C C C C C C C C C C C C C C C C C C C C C C C C C C C C C C C C C C C C C C C C C C C C C C C C T C C C C C C C C C C C C C C C C C C C C C C C C C C C T C C C C C C C T C T C C C C C C C C C C C C C C C C C C C C C C C C C C C C C T C C C C C C C T C C C C C C C C C C C T C T C C C C C T C C C C C C C T C C C T C C C T C C C C C C C C C T C C C C C C C C C T C C C C C C C C C T C T C C C C C C C T C C C C C C C C C C C C C C C C C C C C C C C C C C C C C C C C C C C C C C C C C C C T T C C C C C C C C C C C C C C C C C C C C C C C C C C T C C C C C C C C C C C C C T C C C C C C C C C C C C C C C C C T C C C C C C C T T C C C C C C C C C C C C C C C C C C C C C C C C C C C C C C C C C C T C C C C C C C C C C C C C T C C C C C C C C C C C C C C C C C C C C C C C C C T C T C C C C C C C C C C C C C C C C C C C C C C C T C C C C C T C C C C C C C C C C C C C C C T C C C C C C C C C T C C C C C C C C C C C C C T C C C C C C C C C C C T C C C C C C C T C C C C C C C C C T C C C C C C C C C C C C C C C T C T T C C C C C C C C C C C C C C C C C C C C C C C C C C C C C C C C C C C C T C C C C C C C C C C C C C C C C C C C C C C C C C C C C C C C C C T C C C C C T C T C C C C C C C C C C C C C C C C C C C C C C C C C C C C C C C C C C C C C C C C C C C C C C C C C C C C C C C C C C C C C C C C C C C C C C C C C T C C C C C C C C C C C C C C C C C C C T C C C C C C C C C C C C C C C C C C C C C C C C C T T C C T C C C C C C C C C C C C C C C C C C C C C C C C C C C C C C C T C C C C C C C C C C C C C C C C C C C C C C C T C C C C C C C C C C C T C T C C C C C C C T C C C C C T C C C C C C C C C C C T C C C C C C C C C C C C C C C C C C C C C C C T C C C C C T C C C C C C C C C C C T C C C C C C C C C C C C C T C C C C C C C C C C C C C C C C C T C T C C C C C C C C C C C C C C C C C C C C C C C C C C C C C C C C C C C C C C C C C C C C C C C C C C C C C C C C C T C C C T C C C T C C C T C C C C C T C C C C C C C C C C C T C C C C C C C T C C C C C C C C C C C T C C C C C C C C C T C C C C C T C C C C C C C C C C C C C C C C C C C C C T C C C C C C C C C C C C C C C C C C C C C C C C C C C C C C C C C T C C C C C C C C C C C C C T C C C T C C C C C C C C C C C T C C C C C T C C C C C C C C C C C C C C C C C C C T C C C C C C C C C C C C C C C C C C C C C C C C C C C C C C C T C C C C C C C C C C C T C C C C C C C C C T C C C C C C C C C C C C C C C C C C C C C C C C C C C C C C C C C C C T C T C C C C C C C C C C C C C C C T C T T T C C C C C C C C C C C C C C C C C C C C C C C C C T C C C C C C C C C C C C C C C C C C C C C C C C C C C C C C C C C C C C C C C C C C C C C T C C C C C C C C C C C C C C C C C C C C C C C T C C C C C C C C C C C C C C C C C C C C C C C C C C C C C C C C C C C C C C C T C C C C C C C C C C C T C C C C C C C T C C C C C C C T C C C C C C C C C C C C C C C C C C C C C C C C C C C C C C C C C C C C C C C C C C C T C C C C C C C C C C C C C C C C C C C C C C C C C C C T C C C C C T C T C C C C C C C C C C C C C C C C C C C C C C C C C T C C C C C C C C C C C C C C C C C C C C C C C C C C C C C C C C C C C C C C C C C C C C C C C C C C C C C C C C C C C T C C C C C C C C C C C C C T C C C C C C C C C C C C C C C C C C C C C C C C C C C C C C C C C C C C C C C C C C C C C C C C C C C C C T C C C T C C C C C C C C C C C C C C C C C C C C C C C C C C C T C C C C C C C C C C C C C C C C C C C C C C C T C C C C C C C C C C C C C C C C C C C C C C C C C C C C C C C C C C C C C C C C C C C C C C C C C T C C C C C C C C C C C T C C C C C C C C C C C C C C C C C C C C C C C C C C C C C C C C C C C C C T C C C T C C C C C C C C C C C C C C C C C C C C C C C C C T C C C T C C C C C C C C C C C T C C C C C C C C C C C C C C C C C T C C C T C C C C C C C C C C C C C C C C C C C C C C C C C C C T C C C C C C C C C C C C C C C C C T C C C C C T C C C C C C C T C C C C C C C C C C C C C C C C C C C C C C C C C C C C C C C C C C C T C C C C C C C C C C C T C C C C C C C C C C C T C C C C C T T C C C C C C C C C C T C C C C C C C C C C C C C C C C C C C C C C C C C T C C C C C C C C C C C T T C C C C T C C C T C C C C C C C C C C C C C C C C C C C C C C C T T T C C C C C C C C C C C C C C C T C C C C C C C C C C C C C C C C C C C C C C C C C C C C C C C C C C C C C C C C C T C C C C C C C C C C C C C C C C C C C C C C C C C C C C C C C C C C C C C C C C C C C C C C C C C C C C C C C T C C C C C C C C C C C C C C C C C C C C C C C C C C C C C C C C C T C C C C C C C C C C C C C C C C C T C C C C C T C C C C C C C C C C C T C C C C C T T C C C C T C C C C C C C C C C C C C T C T C C C C C C C C C C C C C C C T C C C C C T C C C C C C C C C C C C C T C C C C C C C C C C C C C T C C C C C C C C C C C C C C C C C C C C C C C C C C C C C C C C C C C C C C C C C C C C C C C C C C C C C T C C C C C T C C C T C C C C C C C C C C C C C C C C C C C C C C C C C C C C C C C C C C C T C C C C C C C T C C C C C T C C C C C C C C C C C C C C C C C C C C C C C C C C C C C C C C C C C C C T C C C C C C C C C C C T C C C C C C C C C T C C C C C T C C C C C C C C C C C C C C C C C C C T C C C C C C C C C C C C C C C C C C C C C C C C C C C C C C C C C C C C C C C C C C C C C C C C C C C C C C C C C C C C C C C C C C C C C C C C C C C C C C C C C C C C C T C C C C C C C C C T C C C C C C C C C C C C C C C C C C C C C C C C C C C C C C C C C C C T C C C C C C C C C C C C C C C T C C C C C C C C C T C C C C C T C C C C C C C C C C C C C C C C C C C T C T C C C C C C C C C C C C C C C C C C C C C C C C C C C C C C C C C C C C C C C C C C C C C C C C C C C C C C C C C T C C C C C C C C C C C C C C C C C C C C C C C T C C C C C C C C C C C C C C C C C C C C C C C C C C C C C C C T C C C C C C C C C C C C C C C C C C C T C C C C C C C C C C C C C C C C C C C C C C C T C C C C C C C C C C C T C C C C C C C C C C C C C C C C C T C T C
19 rs1006119 0 29572039 G A G A G A A A A A G A G A G A A A G A G A A A G A G A A A G A G A A A A A G A A A G A G A G G G G A A G A G A A A A A A A A A G G G A G A G A G A A A A A G G A A A A G A A A G A A A A A A A G A G A A A G A G A G A G A A A A A A A A A G A G A G A G A G A A A G A A A G A A A A A G A A A G A G A G A G A A A G A A A A A G A A A A A G G G A A A A A A A G A G G G A G A A A G A A A G G A A G A G A G A G A G A A A A A A A G A A A G A A A A A G G A A A A G A A A A A G A G A A A G A A A A A A A A A A A A A A A G A G A A A G A G A A A G A G A A A G G A A A A A A G A G A A A A A A A A A A A G G A A A A G A G A A A G A G A A A A A A A A A G A A A G A G G G A G G G A G A A A A A A A A A A A G A A A A A A A A A G A G A G A A A G A A A A A G A G A G A A A G A G A A A A A G A G A A A A A A A G G G A A A G A G A A A A A A A A A A A G A A A G A A A G A G G G A A A A A A A G A G G A A A A A A A A G A A A A A A A G A G A G A A A A A G A G A A A G A A A A A G A A A A A A A A A A A A A A A G A A A G A A A G A G A G A A A G A A A G G A A A A G A G A G A G A A A A A A A A A A A G G G A G A A A G A A A A A A A A A A A G A G A A A A A A A A A G A A A A A A A G A A A A A A A G A G G A A A A G A A A A A A A G A A A A A A A G A A A A A A A G A A A G A A A A A A A A A G A A A G A A A G A G A A A A A G A G A G G A A A A A A A A G A A A A A G A G A A A A A G A G A G A G A G A A A A A A A G A G A G A G A G A A A A A G A G A A A G G A A G A G A G A G G G A A A A A A A A A G A A A A A G A G A G A G A G A G A G A G A A A A A G A A A A A G G A A A A G A G A A A A A G A G A A A G G A A G A A A A A A A G A A A A A G G G G G G G A G A A A G A A A G A G A A A A A G A G A A A A A G G A A G A A A G A A A A A A A A A A A A A G G G A G A A A G A A A A A A A G G G A G A A A G A G A A A G G A A A A A A G A G A G A G A A A A A A A A A G A G A G A G A A A G A A A A A A A A A G A A A A A A A G A G A A A G A G A A A A A A A A A G A A A A A G A A A A A G A G A A A A A G A G A A A A A A A A A A A A A G A A A A A G A A A A A A A A A G A G A G A A A A A A A G A A A G A G A A A G A A A A A A A A A G A A A A A G A G G G A A A G A A A A A G A G A A A A A A A A A A A A A A A A A A A A A G A G A A A G A A A G A G A G A A A A A G A A A A A G A G A A A A A A A A A A A A A A A G A G A A A A A A A A A G A A A A A A A G A A A A A G G A A G A A A G A G A A A G A A A A A A A A A A A A A G A G A G A A A G A G G A A A A G A A A A A G A A A G A A A A A A A G A A A A A A A G A G A A A A A A A G A A A A A G A G A A A A A G A A A A A A A A A A A G A A A A A A A A A A A G A A A A A A A G A A A G A A A G G G A G A A A G A A A A A A A G A G A A A A A G A G A A A A A G A G A A A A A G A A A A A G A G A A A A A A A A A G A G A A A G A A A A A G A A A G A G A A A G A A A A A A A G A A A G A A A A A G A G A G A G A G A A A G A G A G A G A A A A A G A A A A A G A A A G A G G G A A A G G A A A A A A G A G A A A A A G G A A G A G A G A A A G A G A G G A A G A A A G G G A A A A A G A G A A A A A A A A A A A G A A A G A G A G A G A G A A A A A A A G A G A G A G A G A A A G A A A A A G A G A G A G A G A G A A A A A A A G A G A A A A A A A G A G A G A G A A A A A A A A A G A A A A A G A G A A A G A G A A A G A A A G A A A G G G A A A G A G A G A A A G A A A A A A A G A A A G A G A A A G A G A A A G A A A A A A A A A G A G A A A A A G G A A A A A A A A G A G A G A A A A A G A A A A A A A A A G A G A G A G A A A G A A A G A A A A A G A G A A A G A A A G A A A G A A A G A A A A A G A A A G A A A A A G A A A G A A A A A A A G G G A A A G A G G G A A A G A A A A A G A G G A A A A A A G A A A A A A A G A A A A A A A A A A A A A A A A A A A A A A A G A G A A A A A A A G G G A G A A A A A A A A A A A A A A A G A A A G A A A G A A A G A A A G A G A A A G A A A A A G A G A G A A A G A A A A A A A G A G A A A G A A A A A A A G A A A G A G A A A G A A A A A G A G G A A A A G A A A G A G A A A A A G A G A G A G A A A A A A A A A G A A A G A A A A A A A G A A A A A A A A A A A A A G A A A A A G A G A A A G A G A G A G A G A A A A A A A G A A A A A G G G G A A A A A A G A A A A A G A A A A A A A A A A A G A G A A A A A A A G A G A G A G A A A G A G A A A A A G A A A G A G A G A A A G A G A G A A A G A G A A A A A A A A A A A A A A A A A A A A A A A G A A A A A A A A A G A A A G A G G G A G A A A G G G A G A G G G A G G A A G A A A G A A A A A G A G A A A G A A A A A G G A A G A A A G A A A A A A A G A G A A A A A G A A A A A G A G A G A G A A A A A A A A A G A A A G A A A G A A A A A A A G G G A G A A A A A G A A A A A G A G A A A G A G A G A A A G A G A A A G A A A G G G A A A A A A A A A G A A A A A A A A A G G G G A A A A A A A A A A A A G A G A A A G G A A A A A A A A A A G A A A G A A A G A G A G A A A A A A A A A A A G A A A G A A A A A G A A A G A A A A A G A G A G A A A A A A A A A G A A A A A G A A A G A A A G A G G A A A A A A G A G A A A A A A A A A G A G A A A A A A A A A G G A A A A G A G A A A G G G G G A G G A A G G A A A A A A A A G A G A G A G A G A G A A A G A A A G A G A G A A A A A G A G G A A G A G A A A G A G A G G A A A A A A G A G A G G G A G A G A A A A A G A A A A A G A A A G A G A A A G A A A G G A A A A A A A A A A G A A A G A A A G G G A A A A A G A A A A A G A G A A A A A G A A A G A G A G A G A A A A A A A A A G A A A G A G G A A A A G A A A A A G G G G A A G A G A A A A A G G G A A A A A G A G A G A A A G A A A A A A A A A G G G A G G A A A A A A G A G A A A G A A A A A A A A A G A A A G A A A A A A A G A G A A A A A A A A A G A G A A A A A G A G A A A A A G A G A A A G A A A A A A A G A A A A A A A A A A A A A G A A A G A G A A A A A G A G G A A A A A A G G A A A A A A A A A A G A A A G A A A A A A A G G G A A A G A G G G A A A G A A A G G G G A A A A A A G A G A A A A A A A A A A A A A G A G A G A A A G A A A A A A A A A G G G A G A G G A A G A A A G A A A A A G A A A G A G A G A G A G A A A A A A A A A A A A A A A G A G A A A G A G A G A A A G A A A A A G A A A A A G A A A A A G A G A G A G A G A A A A A A A G G G A A A G A G A A A G A A A G A A A A A G A A A A A A A A A G A A A A A A A A A A A A A A A G A G A G A A A A A G G G A A A A A G A G A G A A A A A A A G A G G G A A A A A A A A A G A G G A A A A A A A A G A G A A A G A G A G A G A A A A A A A A A A A G A A A A A A A A A G A A A G G A A A A A A A A A A A A G A A A A A A A A A G G G A G A G A G A A A G A A A G A A A A A A A G A G A A A A A A A G A A A G A G G A A A A G A G A A A G A G A A A G A G A G A A A A A G A A A G A A A A A G A A A A A G A G A G A A A G A G A G G G A G A A A A A A A A A A A A A G A G A G A G A A A G A A A A A G A G G G A A A G A A A A A G G A A G G G A A A A A G G A A G G A A A A A A G A A A A A A A A A A A A A A A G A G A A A A A G A A A G A A A A A A A A A A A A A G A A A A A A A A A A A A A A A A A G A A A A A A A G A A A G G A A A A A A A A A A G A A A G G A A A A A A G A A A A A A A G A G A G A A A A A A A A A G A A A A A A A A A G A G A A A G A A A G G A A A A G A A A G A G A G A A A G A G A G A A A A A A A A A A A A A G A A A A A A A G A A A G A A A G A A A A A A A G A A A A A A A G A G A G A A A A A A A A A G A A A G A A A G A A A A A A A A A G A A A G A A A A A A A A A G G A A A A G A G A A A A A A A A A A A A A A A A A G G G A A A A A A A G A A A G G A A A A G A A A A A A A A A G A G A G A A A G A A A G A G A G G A A A A G A A A A A A A A A G A G A A A A A G A A A A A G A A A G A G G G A G A G G A A A A G A A A A A A A G A A A G A A A G A G A G A A A A A G A A A G A G G A A G A A A G A A A G A G A A A G A G A G A A A A A A A G A G G A A A A A A A A A A A A A A A A G A G A A A A A G A G A A A G A A A G A A A G A A A A A G A A A G A A A G A A A G A G A A A A A A A A A G G G G A A A A G A A A G G A A A A G A G A A A A A A A A A G A G A G A A A A A A A G A G A A A A A G A A A A A A A A A G A A A G A A A A A G A G A G A G A A A G A G A A A G A G A A A A A G A A A A A G A G A A A A A A A G A A A A A G A G A A A A A A A G G G A A A A A A A A A A A G A A A A A G A A A G A A A A A A A G A A A G A A A G A G G A A A A G G A A G A G A
19 rs1469707 0 29574708 C C C C T C T C T C T C T C T C T T T C T C T C C C T C T C T C T C T C C C T C T C C C T C C C C C C C T C T C T C T C T C T T C C T C T C C C T C T T T C C C T T T T C C T T C C T C T C T T T C T C T C T C T C T C T C C C T T T T T C T C T C C C C C T C C C C C T C T C T C C C C C T C T C C C T C T C T C T C T T T C C C T T T T C C T C T C T C T C T C C C T C T C T T C C T T C C T C T C T C T C T C T C T C T C T C T C T T C C T T T C C C T C T T T C T C T C C C C C C C C C T C T C T T T C T T T T T C C C C C T C C C T C T C C C C C T C C C C C T C T C C C T C T C C C T T C C T C C C T C T T C C T C T C T C T C T T C C T T T C C C T T T C C C T C C C T C C C T C T C T C T T T T C C T T T T T C T C C C C C T C C C C C T T T T C C C C T C T C T C C C C C T T T C T C T C T C T T C C T C T C T C C C C C T C T T T T T C T C T C T C C C T C C C T C C C T T T C C C C C T C C C T C T C T C T C T C T C T C T C C C C C T C C C T C T C C C T C T C T C T C T C T T T C T C T T T C T C T C T C T T T C T C T C T C T C T T C C T C T C T C T C T C T C T T T C T C T C T C C C C C T C T C T C C C T C T C T T T C C C T C T T T C T C T C C C T C T T T T T C T C T C T C C C C C T C T T T C T T T C T C T C T T T C T T T C T T T T T T T C T T C C T T T C T C T C T C T C T C T T T C T C T C T C C C T C C C T T T C T C T C T C T T T T T C T C T T T C C C C C C C T C T C T C T C C C T C T C T C C C T C T C T T T C C C T C C C T C T C T C C C C C C C C C T C C C T C T C T T T C T C T C C C T C T C C C C C C C T C T C T C T C T T C C T T T C T C C C C C T C T C C C T C C C T C T C T T T C T T T C T T C C C C C C C C T C T C T T T C C C C C T C T C T C T C C C T T T C C C T C T C T C T C T T T C T C T C T T T T C C T C T C C C T C T C T C T T C C T C T C T T T C T C T T C C T C T C T T C C C C T C T C T C T C C C T T T C T C T C C C T C C C C C T T T T T T C C T T T C T T C C T C T T T C T C T C T T T T T T T C C C C C T C C C T T C C T C C C T C T C C C T T C C C C C C T C T C C C T C T C C C T T C C C C T C T C T C C C T C T C C C T C T T C C T C T C T C T T C C T T T C T C T T T T T C C C C C T C T C T C C C C C C C T C C C T T T T T C T C T C T T T C T T T C T C T T C C T T T C C C T C T C T C T C T T T T C C T C T T T T T C T T T T T C T C C C T C T T T T T C C C C C T C T C T T T C C C T C C C T C T C T C T C T C T C C C T C T T T T T C T C T C C C C C T C T T C C C C C C T T T C T C T T C C T T T C C C T T T T T C C C T C T T C C C C T T T C C C C C T T C C T C T C T C T C C C T C T C C C T C T T T C T C T C C C T C T C T C T C T C T T T C C C C C T C C C T C C C C C T C T T T T C C T C C C T T T T C C T C T T T T C C C C T T T C T C T T T T C C C C C C T T T T T T T C T C T T T C T T C C T C T C T C T C C C T C T C T T T T T C T T C C T T T T T C C C T C T C T C T C C C T C T C C C C C T T T C T C T T T C T T T C C C T C T T C C T T T C T C T C T C T C T C C C T T T C C C C C T T C C T C C C T T T C T T C C T C T T T C T C C C T T T C C C T C T C T C T T T C C C C C T C T C T T T C T C C C T C C C T C C C T T T C T T T C T C C C T C T C C C C C T C T C T C T C T C T T C C T C T C C C T C T C C C T C T T T C T C T C T T C C T C T T C C T C T T T C T T T C T T C C C C C C T C T C C C T C T C T T T T T C T C T T C C T C T T T C T C C C T C T C T C T T T C C C T C T T C C C C T C T C T T T T T C C C T C T T T T C C T T T C T C T C T C C C T C T C T T T C C C T C T T T T T C C C T C T C T T T C T T T C T C T C T T T C T C T T T C T C T T T C T T C C T T C C T C C C C C T C C C C C T C T T C C T T T T C C C C T T T C T C C C T T T T T C C C T C T T C C T T T T T C C C T T T C T T T C T C T C T C T T T C C C T C T C C C T T T C T C C C T C T T T C T T T C T C C C T T T C C C T C C C T C C C T T C C C C C C C C T C T C T T T T C C T C C C T T C C T C C C T C T C T C T C T C T C T C C C T T T C C C T C C C T C T C T C T C C C T C C C T C T C C C C C T T T C C C T C T C C C C C T T T T T C T T T T T C T T T C C C C C T T T C T C T C T T C C C C C C T C T C T T T C T T C C T C T C C C C C C C T C T C T C T T T C T C T T T C T T T C C C C C T C T C T C T C C C T C C C T C T T T C T C T T C C C C T C T C C C T C T T C C T C T C C C C C T C T T T C C C T T T T C C C C T C T T T T T C T C T T T C T C T T C C T T C C C C C C C C T T C C C C C C C C C C C C T T C C T C C C T C T T T C C C T T T C T C T C C C T C T C C C T C T C T C T C T C C C C C T C T C T T T C T C T C T C T C T C T C T T T C C C T C T C T C C C T C T T C C C C C C T C T C T C C C T C T T C C T C T T C C T C T C C C T C C C T T T C T T C C T C T T T C T T T C T C C C C C C C T C C C C C T T T C C C T C C C T T T C T C C C C C C C C C C C T C C C T C T C C C T T C C T C C C T C T T T C T T T T T C T T T C T T T T T C T C T C T C T T C C T C T C T C T C T C T T T C T C T T T C C C T C T C T C C C T T T T T C C C C C T T T T C C T C T C T C T C T T T T T C C C T C C C C C T C C C C C C C T C C C T C C C C C T C T C T T C C T C C C T C T C T C T C T C T T T C C C C C T C T T T C C C C C T C T C T T C C C C C C T T T C T T C C T C C C T C T C C C C C T C T C T C T C T C T C T C C C C C T C T C C C T T T C T C C C C C C C T C T C C C C C C C T C T T C C T C T C T C T C T T T T T C T T T C T C T C T C T C T T T T T C T C T T T C C C T C T C T C T C T T C C C C T C T C T C C C T T C C T C T C T C T C C C T C T C C C C C T T T T T C C C C C C C T C T T T T C C C C T C T C T T T C T C C C T C T T T C T C C C T C T C T C C C C C T T T C T C T C C C T T T C C C T T T C T C T C T C T C T T T C T C T C T T T T T C T T T T T C C C T T C C C C T C T C T C C C T T T C T T C C T C T C T C T T T C T C T T C C T C T T T C C C T C T T T C C C C C T C T C T T C C C C C C T C T C T C T C T T C C T C T T T C C C T C T C T C T C T C C C T T T T T C C C C C T C C C T C T C T T T C T C T T T C T T T C C C C C T C C C T C T C T T T T T T T C C C T C T C T T T C T C C C T T C C T C T C T C T T C C T C T T T T T C T C T C T C C C T C C C T C C C T C T T C C C C T C T C T T C C T C T T C C T C T T T T T C T C C C T C C C C C T T T C T T C C T C C C T T T T C C T C T T T T C C T C T C C C T T T T C C C C T C T T T T T T T C T C C C C C T T T T T C T C T C T C T C T C C C T C T T T C T C T T C C T C C C T C T C T T T C T C C C T C C C T T C C C C T T C C T C T C T T T C C C T C T C C C T C T C C C C C C C T C T T T C T C T C T C T C C C C C T C T C C C T C T C T C T C T T T C T C T T T C C C C C C C T C C C T T T C T C T C T C T C T T T C C C C C T T C C T C C C C C T C T T T T T T T C C C C C C C T C C C T C C C C C T C T C C C C C C C C C T C T T T T C C T C C C T C T T T T C C T T C C T T C C T T C C C C T T T C T C T T T T C C T C T C C C T T T C T C C C T C C C T C T C C C T C T C T C T T T T T T T T T T T C T C C C T C T C T C C C T T C C C C T C T C T C T C T C T C C C T T T C C C C C T T T C T C C C T C T C T C T C T C T C C C T T T C T C T C C C T C T C T C T C C C T T T C C C T C T C T C C C T T C C C C T C T C C C T C T C T T T T C C T C T T T T T C T C T C T T T C T T T T T T T C T C T T C C C C T C C C T T T T T C T C T C T T C C T T T C T C T C T T C C T C T T T C T C T T T C T C C C C C T C T C C C T C C C T T T C C C T C T C T C C C T C C C C C T T T C C C C C T C T C C C T C T C T C T C C C C C C C T T T C T T C C T C C C T C T T T C T C T C T C T T T C C C T T T C T C T T T T T C T C C C C C T C T C C C T C T T C C T T T C T T T C T T T C T C T C T C C C T C C C T C T T T C C C C C T C T T T C T C T C C C T T C C T C T C T C T T T C C C C C T T T C C C C C T C T T T C T T T C T C T C T T C C T C T T C C T C T C C C T C T T T T T C T T T C T C T C T T C C C C C C T T T C C C C C C C T T T T T C T T C C T C C C C C C C T C T T C C T C T C T C T C T T T C T C T C T C T C T C T C T C T T T C T T T C T T T C T T T T C C C C T C T C T C C C T C T T C C T C C C T T T C T T T C T C T C T C T T T T C C T C T T T C C C T T T T T C C C T C T C T C T C T T T T C C T T T T T C T C T C T C T T T T T C T C C C T C T C C C C C T C C C T C C C C C
19 rs1469706 0 29574837 C C C C C C C C C C C C C C C C C C C C C C C C C C C C C C C C C C C C T C C C C C T C C C C C C C T C C C C C C C C C C C C C C C C C C C C C C C C C C C C C C C C C T C C C C C C C C C C C C C C C C C C C C C C C C C C C C C C C T C C C C C C C C C C C C C T C C C C C C C T C C C C C C C C C C C C C T C C C C C C C C C C C C C C C C C C C T C C C C C C C C C C C C C C C C C C C T C C C C C C C C C C C T C C C C C C C C C C C C C C C C C C C C C C C T C C C T C C C T C T C C C C C C C C C C C C C C C C C T C T C T C C C C C T C T C C C C C T C T C T C C C C C T C T C C C C C C C C C C C C C C C C C T C C C C C C C T T C C T C C C C C C C C C C C C C C C T C T C T C C C C C C C C C C C C C C C C C C C C C C C T T C C C C C C T C C C C C C C C C C C C C C C C C C C C C T C C C C C C C T C C C C C T C T C C C C C T C C C C C C C C C C C C C C C C C C C C C C C C C C C C C C C C C C C C C C C C C C C C C C C T C C C T C C C C C T C T C T C C C T C C C C C C C T C C C C C C C C C C C C C C C C C C C C C C C C C C C T C C C C C C C C C C C C C C C C C T C C C C C C C C C T C C C C C C C T C C C C C C C C C C C T C C C C C T C C C C C C C C C T C C C T C C C C C C C C C C C C C C C T C C C C C T C C C C C C C C C C C C C C C T C C C C C T C C C C C C C C C C C C C C C C C C C T C C C C C C C T C C C T C C C C C C C C C C C C C C C C C C C T C C C C C T C T C C C C C C C C C T C C C C C C C C C T C T C C C T C C C C C T C C C C C T C T C C C T C C C C C C C C C C C C C C C C C C C T C T C C C T C C C T C C C C C C C C C C C T C T C C C C C T C C C C C C C C C C C T C C C C C C C C C C C C C C C C C C C C C C C T C C C C C T C T C C C C C C C C C C C T C C C T C C C C C C C T C T C C C C C C C C C C C C C C C T C C C C C C C C C C C C C C C C C C C C C C C C C C C C C T C C C C C C C C C C C C C C C C C C C C C C C C C T T C C C C C C C C C C T C C C C C C C C C C C C C C C C C C C C C C C C C T T C C C C C C C C C C T T C C C C C C C C T C T C C C C C C C T C C C C C C C C C T C T C C C C C C C C C C C C C T C C C C C C C C C T C C C C C T C C C C C C C C C C C C C C C T C C C C C C C C C T C T C T C T C C C C C C C C C C C C C C C C C C C C C C C T C C C C C C C C C T C C C C C C C C C T C C C C C C C C C C C C C C C C C C C C C C C C C C C C C C C T C C C C C C C T T C C C C T C C C T C C C C C T C T C T C C C C C T C T C T C C C C C C C C C C C C C T C C C C C C C C C C C C C C C T C C C C C C C T C T C C C C C T C C C T C T T T C C C T C C C C C C C T C C C T C T C T C T C C C C C C C T C C C C C C C C C T C C C C C C C T C T C T C C C C C C C T C C C C C C C T T C C C C C C C C C C C C C C C C C C C C C C T C C C C C C C C C T C T T C C C C C C C C C C C C C C C C C C C C C C C C C C T C C C C C C C C C C C C C T C C C C C C C C C C C C C C C C C T C C C C C C C T T C C C C C C C C C C C C C C C C C C C C C C C C C C C C C C C C C C T C C C C C C C T C C C C C T C C C C C C C C C C C C C C C C C T C C C C C C C T C T C C C C C C C C C C C C C T C C C C C C C C C T C C C C C T C C C T C C C C C C C C C C C T C C C C C T C C C T C C C C C C C C C C C C C T C C C C C C C C C T C T C C C T C C C T C C C T C C C C C T C C C C C C C C C C C C C C C T C T T C C C C T C C C C C C C C C C C C C C C C C C C C C C C C C C C C C C C T C C C C C C C C C C C C C C C T C T C C C C C C C C C C C C C C C T C C C C C T C T C C C C C C C C C C C C C C C C C C C C C C C C C T C C C C C C C C C C C C C C C C C C C C C C C C C C C C C C C C C C C C C T C C C C C C C C C T C C C C C C C C C C C C C T C C C C C T C C C C C C C C C T C C C C C C C C C C C C C C C T T C C T C C C T C C C C C C C C C T C C C C C C C C C C C C C T C C C T C C C C C C C C C C C C C C C C C T C C C C C T C C C C C T C T C C C T C T C C C C C C C T T C C C C C C C C C C C C C C C C T C C C C C C C C C T C C C C C C C T C C C C C T C C C C C T C C C C C C C C C C C T C C C T C C C C C T C C C T T C C C C C C C C C C C C C C C C T C T C C C T C C C C C C C C C C C C C C C C C C C C C C C C C C C C C C C C C C C T C T C C C C C C C C C C C C C C C T C C C T C C C T C C C T C C C C C T C C C C C C C C C C C T C C C C C C C T C C C C C C C C C C C T T C C C C C C T C T C C C C C T C T C C C C C C C C C C C C C T C T C C C T C C C C C C C C C C C C C C C C C C C C C C C C C C C C C C C T C T C C C C C C C C C C C C C T C C C T C C C T C C C C C C C T C C C C C T C C C C C C C C C C C C C C C C C C C T C C C T C T C T C C C C C C C C C C C C C C C C C C C C C C C T C C C C C C C C C C C T C C C C C C C C C T C C C C C C C C C C C C C C C C C C C C C C C T C C C C C C C C C C C T C T T C C C C C C C C C C T C C C T T T T T C C C C C C C C C C C C C C C C C C C C C C C C C C C C C C C C C C C C C C C C C C C C C C C C C C C C C C C T C T C C C C C C C T C C C C C T C C C C C C C C C C C C C C C C C T C C C C C T C C C C C C C C C C C C C T C C C C C C C C C C C C C C C C C C C C C T C C C T C C C T C C C C C C C T C C C C C C C T C C C C C C C T C C C C C C C C C C C C C C C C C C C T C C C C C C C C C C C C C C C C C C C C C C C T C C C C C T C C C C C C C C C C C T C C C T C C C C C T C C C C C T C T C C C C C T C C C C C C C C C C C C C C C C C C C C C C C C C C C C C C C C C C C C C C C C C C C C C C C C C C C C C C C C C C C C C C C C C C C C C C C C C C C C C C C T C C C C C C C C C T C C C T C C C C C C C C C C C C C C C C C C C C C T C C C C C C C C C C C C C C C C C C C C C C C C C C C C C T C T C C C T C C C C C T C C C C C C C C C T C C C C C C C C C C C T C C C C C C C C C C C C C C C C C C C C C C C T C T C T C C C C C C C C C C C C C C C C C C C C C C C C C C C C C T C C C T C C C C C C C C C C C T C T C C C C C C C C C T T C C C C C C C C C C T C C C C C C C C C C C C C C C C C C C C C C C C C T C C C T C C C C C C C C C C C C C C C C C C C C C C C C C T C C C T C C C C C C C C C C C T C T C C C C C C C C C C C C C C C T C T C T C C C C C C C C C C C C C C C C C C C C C C C C C C C T C C C C C C C C C C C C C C C C C T C T C C C T C C C C C C C T C C C C C T C T C C C C C T C C C C C C C C C C C C C C C C C C C C C T C C C C C T C C C C C T C C C C C C C C C C C T C C C C C T T C C C C C C C C C C T C C C C C T C C C C C T C C C C C C C C C C C T C T C C C C C C C C C C C T T C C C C T C C C T C C C C C C C C C C C C C C C T C C C T C T C T T T C C C C C C C C C C C C C C C T C C C T C C C C C C C C C C C C C C C C C C C C C C C C C C C T T C C C C C C C C T C C C C C C C C C C C T C C C C C C C C C C C C C C C C C C C C C C C C C C C C C C C C C C C C C C C C C C C T C C C C C C C C C C C C C C C C C C C C C C C C C C C C C C C C C T C C C C C T T C C C C C C C C C C T C C C C C T T C C C C T C C C T C T T C C C C T T C C C C T C C C C C C C C C C C C C T C T C C C T C C C C C C C C C C C T C T C C C T C C C C C C C C C C C T C T C C C C C C C C C C C C C T C C C C C C C C C C C C C C C C C C C C C C C C C C C C C C C C C C C T C C C C C C C C C C C T C C C C C T T T C C C C C C C T C C C C C C C C C C C C C C C C C C C C C C C C C T C C C T C C C C C T C C C C C T C T C C C C C T C C C C C C C C C C C T C C C C C C C T C C C C C C C C C T C C C C C T C T C C C C C C C T C C C T C C C C C C C C C T C C C C C T C C C C C C C C C C C C C C C T C C C T C T C C C C C C C C C C C C C C C C C C C T C C C C C C C C C C C C C C C C C C C C C C C C C T C C C C C C C C C T C C C C C C C C C C C C C C C C C T C C C C C C C C C T C C C C C C C C C T C C C C C C C C C C C C C C C C C C C C C T C C C C C C C C C C C C C T C C C C C C C C C C C C C C C T C C C C C C C C C T C C C C C T C C C C C C C C C C C C C T C C C C C T C T C C C C C C C C C C C C C C C C C C C C C C C C C T C C C C C T C C C C C C C C C C C C C C C C C C C C C C C T C T C C C C C C C C C C C C C C C C C C C C C C C T C C C C C C C T C C C C C C C C C C C C C C C C C C C C C C C T C C C C C T C C C C C C C T C C C C C T C C C C C C C C C C C C C C C C C C C C C C C C C C C T C C C C C C C T C C C C C C C C C C C C C C C T C T C T C
19 rs2865496 0 29606361 A A A A A A G A G A G A A A G A G A G A G G G A A A G G G A G A A A A A A A A A G A G A G A G A A A G A G A G A G A A A G A G A G G G A A A G A G A G A A A A A A A G G A A G G A A A A G G G G G A G A G G A A A A G A A A G A G A G A G A G A G A A A A A A A A A A A G A A A A A G A A A G A A A A A A A G A A A A A G A A A G A G G G A G A G A G A G A G A G A A A G A G A G A G A G G A A G A G A G A G G A A G A G G A A G A G A G A A A G G A A A A A A G G G A G A G A G A A A A A G A G A A A A A G A G G G A G A G A A A G A A A A A G A G A A A G A A A A A G A G A A A G A A A A A A A G A G A A A G A G G A A G A G G A A G A G A A A G A G A G A G G A A A A A A G A A A A A G A G A A A G G G A G G G A G G G A G A A A A A A A G A A A G A G G G A A A A A A A G G A A A A G A G A G A G A G G G G A A G A A A G A A A A A G G G G G G A A G A G A A A A A G A A A G A A A G G G A G A G A A A A A A A G A G G G A G A G A G A G G G A A A G A G G A A A A A A A A G A A A G A G G G A A A G G G G A A A A G A A A G G G A A A A A G A A A A A A A A A A A G A G A G A G A G A A A A A A A G G A A A A A A G A G G A A G A A A G G G G A A A A A A G A G A G G A A G A A A G A A A G A G A G A G A A A G A G A G A A A G A G G G A G G G A A A G A G G G A G G G G G G A A G G A A G G G A A A G A G A G G G G G A G A G A A A G A G G G A A A A A A A G A G A G G G A A A A A A A A A A A A A G G G A G A G A A A A A A A A A A A G A G A G A A A G A A A A A A A G A G A A A A A A A A A A A G A A A G A G G A A G A G A G A G A G A A A G G G G A A G G G A G A G A A A G G G G G A A A A A G A A A A A G A A A G A G A G A A A G A G G G G A A A A A A A A A A G A A A G A A A A A G G G A G A G A A A G G G G A A G A G A G A A A G G A A G A A A G G G G A A G A G A G A A A A A A A G A A A G A G A G G G A G A A A G G G A G A G G G A G G A A G A A A G A A A G A A A G G A A A A G A A A G A A A G G G A A A A A G A G A A A G A G A G A G A G A G A G G G G G A G A G G A A A A G G A A G A A A G G G A G A G G A A G A A A G A G A G A G A A A A A A A A A A A G A A A G A A A A A A A A A G A A A A A G A A A G G G G A A G A G A A A G G G G A A A A G A G A G A G A G A A A A A G G A A G G G G G A A A G A G G A A G G G A G A G A G A G G G A G A A A G A G A G A G A G A A A G A G A G G G A G A G A A A G A A A G A A A G G G A A A A A G A A A A A A A A A G A G A A A A A A A G A G A G A G A G A G A G A A A G A G G A A A A G A G A G A A A G A G G G A G A G A G A A A G A G A G A G A A A A A G A A A A A A A G G G A A A A A A A A A G A G A A A G A A A G G G A A A G G G A G A A A A A A A G A G A G A G A G A G A G A A A A A G A A A G A A A A A A A G G G G A A G G G A G G A A A A G A G A G A A A A A G A G A G A G A G A A A A A G A G A G G G A G A G A G A G A G G A A G A A A A A A A A A G A G A G G G A G A G A G G G G G G G A A A G A G A G A A A A A A A G A A A A A G G A A G A G A G A G A A A A A G A A A A A G G G A G A A A G A G A G G A A G G G A G A G G G A A A G A A A G A A A G G A A G A G A G A G A A A G G G A A A G A A A G A G A G G A A G A G A A A G G G A G G A A A A G G G G A A G G G G A A G A A A A A G A G A A A A A G A G A A A A A G A A A G A G A G A A A A A A A A A G A A A G A A A G G G G G A G A G G A A A A G A A A G A G A G A G A A A A A A A A A G A A A G A A A G G A A G A G G G A G A G A A A G A A A G A G A G G G A G A A A A A A A A A A A G A A A G G G A A A G A A A G G G A G A G A A A G A G G G A G A G A G A G G A A G A A A A A G A A A A A G A G A G G A A G A G A A A A A G A G A A A G A G A G A G A G A G G G G G A A A G G G G A A G A G A A A G A A A A A G A G A A A G A G A A A A A A A G G G A G A A A A A A A A A A A G G A A A A G G A A G G A A A A A A G A G A G A A A A A G A A A G A G A G A A A G A G A G A G G A A G A A A G A A A A A G A A A G A G A G G A A A A A A A A G A A A A A G A G A G A A A G G A A G A G A G A G A G A G A G A G A G A G A G A G A A A G A G G A A G A A A A A G A G A A A A A G A A A A A G G A A A A A A G A A A A A G G A A G A G A G A G A G G G A A A A A G A G A G A G A A A G A A A A A G A A A G A A A G G A A G A A A G A A A A A G A G A G A G G G A A A A A G A G A G A A A A A G A A A G A G A A A G A A A A A G G G A A A G A A A A A G G G A G A G A G A A A A A A A A A A A A A G A A A A A G G G A A A G G A A G A G G A A A A G A G G A A G G G G G G G A A A A A A A G A A A G A A A A A G A A A G G A A A A A A A A G G A A A A G A G A G A G A G A G G G A A A A A G A G G G G G A G A A A G A A A G G G A G A A A A A A A G A G A G G G A A A A A G A G A A A G A G G A A G A A A G A G A G A G A A A G G A A G A G A A A A A G A A A A A A A G G G A G A A A G A G G A A G A A A A A A A A A G A G A G A A A A A A A G A A A A A G A G A G A A A A A A A G A A A G A A A A A A A A A G G A A G A G A G A G A G A G G G G G A A A G A A A A A G A G A A A A A G G A A G A G A G A G A A A G A G A G A G G G A A A G A A A G A A A G G G A A A G A A A G A G A A A G A G A G G G A G G G A G A A A G A A A A A A A G A A A A A A A A A G A G A A A G A A A G G A A G A G A A A G A A A G G G A G G G A A A A A G A G A A A A A A A G A G A G G G A A A A A G G A A G A A A G A G A G A G A A A G A A A G A A A G A A A G A G A A A A A A A A A A A G G G A G A G A G A A A G G G A A A A A A A G G G A A A A A G A G A G A G G G G G A A A A A G A G A A A G G G A G A G A G A G A G A A A A A G A A A G A G G A A A A A A G A G G A A G A A A A A A A G A G A A A G A A A A A A A G A G A G A A A G A A A G A G A G A A A A A A A G A A A G A A A A A G A G A G A G A A A G A G A A A A A G A G A G A G A G A G A G G G A A A G G G A A A G A A A A A G A G A G A A A G A A A A A A A A A A A A A G A A A A A G A G A A A A A G G G A G A A A G A A A G A G G G A A A A A A A G A G G G A A A G G G G A A A A G A G A G A G A A A A A A A G A A A A A G A G A A A G G G G G A G A G A A A G A A A G A A A G G G G G G G A G A G A A A G G G A G G G A G A G A G A G G G A A A A A G A A A A A G A G G G G G A G A G A A A A A G A A A G A A A G A A A G A G A G A G G A A G A G A G G G A G A G A G A A A A A G A A A A A G G G G G A A A G A G A G A A A A A G G A A A A G A G G G A A A A A G A A A G A A A A A A A A A G A A A G G G A A A G A G A G G G A A A G G A A A A G A A A A A G A G G G G G G A A A A A A G A G A G A G A G A A A G A G A A A A A G A G G G A G A G A A A G A A A A A A A G G G A G A A A G G G A G G A A G A G A A A G A G A G A G A A A A A G A A A A A A A G A A A G A G A G A G G G A A A G A A A A A G A G A G A A A A A G A G A A A G G G A G G G G G A A A G A A A A A G A G A G A G G G A A A G A G A G A A A A A G G A A G A A A A A A A G G G G G G G A G G A A G A G A G A G A A A G A A A G A A A G G A A G G A A G A G G G A G G A A G A G G G A A A G A A A G A A A G A A A A A A A G A G A G G G A G G G A G A A A G A G A G A A A A A G A G A G A A A A A A A G A G A G A G G G A G A G A G G A A G G G G G A G A G A A A G G G A A A G A G G G A G G A A G G G A A A A A G A G A G A A A G A A A A A G A G A G A G A G A A A G A A A A A G G G A A A G A A A G G A A A A A A A A G G G A G G A A A A G G A A G A G A G A G G G G A A G A A A A A A A G A G G G G G A G G G G G G G A A A G G A A A A G A A A G G G G A A G A G A G A A A A A G A G A A A A A A A G A G G G A G A G G G A G A A A A A G A G A A A A A G A A A G A G A A A G G A A A A G A G A A A A A G A A A G A G A G A G A A A G A A A G A A A G A A A G A A A G A G G G A A A A A G A G A G A A A G A G G G G A A G G A A G A G G G A G G G A A A A A G A G A G A G A G A A A G A A A G G G G G G A A G A A A G A A A G A A A A A G G G A A A A A G A G G G A G A G A A A G A A A A A G A G A G A A A A A A A G G G A A A G A G A G G G A A A A A G A G A G A A A G A G G A A A A A A G A G A G G G G G A G G A A G A A A G G A A A A A A G A G A A A A A A A G G G A G A G G A A G A A A A A A A G A G G A A G A G A A A A A G A G A G A G A A A G A G A A A G A G G G A G A G A G G G A G A G G G A A A G A G A A A A A A A G G A A A A A A G G A A G A G A G A G A G A G A G G A A G A G A G G G A G A G G G A A A A A G A G A G A G G G G A A G G G G G G G G A A G A G A G G G A G A G A G A G A G A A A G A A A A A A A A A
19 rs8103663 0 29617433 G G G G G G A G A A A G G G A G A G A G A A A G G G A A A G A G G G A G G G G G A G A G A G A G G G A G A G A G A G G G A G A G A A A G G G A G A G A G G G G G G G A A G G A A A G G G A A A A A G A G A A G G G G A G G G A G A G A G A G A G A G A G A G G G A G G G A G A G A A A G G G A G A G A G G G A G A G G G A G G G A G A A A G A G A G A G A G A G A G G G A G A G A G A G A A G G A G A G A G A A G G A G A A G G A G A G A G G G A A A G G G G G A A A G A G A G A G G G G G A G A G A G G G A G A A A G A G A G G G A G G G G G A G A G G G A G G G G G A G A G G G A A G G G G G G A G A G G G A G A A G G A G A A G G A G A G G G A G A G A G A A G G G G G G A G G G G G A G A G A G A A A G A A A G A A A G A G G G G G G G A G G G A G A A A G A G G G G G A A G G G G A A A G A G A G A A A A G G A G A G A G G G G G A A A A A A G G A G A G G G G G A G G G A G G G A A A G A G A G G G A G G G A G A A A G A G A G A G A A A A A G A A A A A G G G G G G G A G G G A G A A A G G G A A A A G G G G A G G G A A A G G G A G A G G G G G G G G G A G A G A G A G A G A G G G A G G G A A G G G G G G A G A A A G A G G G A A A A A G G G G G A G A G A A G G A G G G A G A G A G A G A G A G G G A G A G A G G G A G A A A G A A A G G G A G A A A G A A A A A A G G A A G G A A A G G G A G A G A A A A A G A G A G G G A G A A A G A G G G A G A G A G A A A G G G G G G G G G G G G G A A A G A G A G G G G G G G G G G G A G A A A G G G A G A G G G G G A G A G G G G G G G G G A G A G G G A G A A G G A G A G A G A G A G G G A A A A A G A A A A A G A G G G A A A A A G G G G G A G A G G G A G G G A G A G A G A G A G A A A A A G G G G G A G G G A G A G A G A G G G A A A G A A A G G G A A A A G G A G A G A G G G A A A A A G G G A A A A G G A G A G A G G G G G A G A G G G A G A G A A A G A G G G A A A G A A A A A G A A G G A G A G A G G G A G G G A A G G G G A G G G A G G G A A A G G G A G A G A G G G A G A A A G A G A G A G A A A A A G A G A A G G G G A A G G A G G G A A A G A G A A G G A G A G A G A G A G A G G G G G G G A G G G A G G G A G G G G G G G A G A G A G G G A G A G A A A A G G A G A A G G A A A A G G G G A G A G A G A G A G G G G G A A G G A A A A A G A G A G A A G G A A A G A G A G A G A A A G A G G G A G A A A G A G A G G G A G A G A A A G A G A G G G A G G G A G G G A A A G G G G G A G G G G G G G G G A G A G G G A G G G A G A G A G A G A G A A A G G G A G A A G G G G A G A G A G G G A G A A A G A G A G A G G G A G A G A G A G G G G G A G G G G G G G A A A G G G G G A G G G A G A G G G A G G G A A A G G G A A A G A G G G G G G G A G A A A G A G A A A A A G G G G G A G G G A G G G G G G G A A A A G G A A A G A A A G G G A G A G A G G G G G A G A G A G A G A G G G G G A G A G A A A G A G A G A G A G A A G G A G G G G G G G G G A G A G A A A G A G A G A A A A A A A G G G A G A G A G G G G G G G A G A G G G A A A G A A A A A G A G G G G G A G G G G G A A A G A G G G A G A G A A G G A A A G A G A A A G G G A G G G A G G G A A G G A G A G A G A G G G A A A G G G A G A G A G A G A A G G A G A G G G A A A G A A G G G G A A A A G G A A A A G G A A G G G G A G A G G G G G A G A G G G G G A G G G A G A G A G G G G G G G G G A G G G A G G G A A A A A G A G A A G G G G A G G G A A A G A G A G G G G G G G G G A G G G A G G G A A A G A G A A A G A G A G A G A G G G A G A G A A A G A G G G G G A G G G G G A G A G A A A A G G A G G G A A A G A G A G A G A G A A A G A G A G A G A A G G A G A G G G A G G G G G A G A G A A G G A G A G G G G G A G A G G G A G A G A A A G A G A A A A A G A G A A A A G G A G A G G G A G G G A G A G A G G G A G A G G G A G G G A A A G A G G G G G G G G G A G A A G G A G A A G G A A G G A G G G A G A G A G G G G G A G G G A A A A A G G G A G A G A G A A G G A G G G A G G G G G A G G G A G A G A A A G G G G G G G A G G G G G A G A G A G G G A A G G A G A G A G A G A G A G A G A G A G A G A G A G G G A G A A G G A G G G G G A G A G G G G G A G G G G G A A G G G G A G A G G G G G A A G G A G A G A G A G A A A A G G G G A G A G A G A G G G A G G G G G A G A A A G A G A A G G A G G G A G G G G G A G A G A G A A A G G G G G A G A G A G A G G G A G G G A G A G G G A G G G G G A A A G G G A A A G G G A A A G A G A G A G G G A G A G G G G G A G A G G G G G A A A G G G A A G G A A A A A G G G A G A A G G A A A A A A A G G G G G G G A G G G A G G G G G A G G G A A G G A G G G G G A A G G G G A G A G A G A G A G A A A G G G G G A G A A A A A G A G G G A G A G A A A G A G A G G G G G A G A G A A A G G G G G A G A G G G A G A A G G A G G G A G A G A G A G G G A A G G A G A G G G A G A G A G G G G G A A A G A G G G A G A A A G A G G G G G G G G G A G A G A G G G A G G G A G G G G G A G A A A G G G G G G G A G G G A G A G G G A G G G A A G G A G A G A G A G A G A A A A A G G G A G G G A G A G A G G G G G A A G G A G A G A G A G A G A A A G A G A A A G G G A G A G A G G G A A A G G G A G G G A G A G A G A G A G A A A G A A A G A G G G A G G G G G A G A G G G G G G G G G A G A G G G A G G G A A G G A G A A A G A G G G A A A G A A A G G G G G A G A G G G G G G G A G A G A A A G G G A G A A A G A G G G A G A G A G A G G G A G G G A G G G A G G G A G A G G G G G A G G G G G A A A G A G A G A A G G A A A G G G G G G G A A A G G G G G A G A G A G A A A A A G A G G G A G A G A G A A A G A G A G A G A G A G G G G G A G G G A G A A G G G G G G A G A A G G A A A G G G G G A G A G G G A G G G G G G G A G A A A G G G A G G G A G A G A G G G G G G G A G A G A G A G G G A G A G A G A G G G A G A G G G G G A G A G A G A G A G A G A A A G G G A A A G G G A G G G G G A G A G A G A G A G G G G G G G G G G G G G A G G G G G A G A G G G G G A A A A A G G G A G G G A G A A A A A G G G G G A G A A A G G G A A A A G G G G A G A G A G A G G G G G G G A G G G G G A G A G G G A A A A A G A G A G G G A G G G A G G G A A A A A A A G A G A G G G A A A G A A A G A G A G A G A A A G G G G G A A G G G G A G A A A A A G A G A G G G G G A G G G A G A G A G G G A G A G A A A A G G A G A G A A A G A G A G A G G G G G A A A G G G A A A A A G G G A G A G A G G G G G A A G G G G A G A A A G G G G G A G G G A G G G G G G G G G A G G G A A A G G G A G A G A A A G G G A A A G G G A G G G G G A G A A A A A A A G G G G G A G A G A G A G A G G G A G A G G G G G A G A A A G A G A G G G A G G G G G G G A A A G A G G G A A A G A A G G A G A A G G A G A A A A A G G G A G A G G G G G G G A G G G A G A G A G A A A G A G A G G G G G A G A G A G G G G G A G A G A G A A A G A A A A A G A G A G G G A G A G A A A G A A A G G G A G A G A G G G G G A A A G A G G G G G G G A A A A A A A G A A G G A G A G A G A G G G A G G G A G G G A A A G A A G G A G A A A G A A G G A G A A A G G G A A G G A G G G A G G G G G G G A G A A A A A G A A A G A G G G A G A G A G G G G G A G A G A A G G G G A G A G A G A G A A A G A G A G A A G G A A A A A G A G A G G G A A A G G G A G A A A G A A G G A A A G G G G G A G A G A G G G A G G G G G A A A G A A A G A G G G A G A G A G A A A G G G A G G G A A G G G G G G G G A A A G A A A G G G A A G G A G A G A G A A A A G G A G A G A A G G A G A A A A A G A A A A A A A G G G A A A G G G A G G G A A A A A G A G A G A G G G G G A G A G A G G G G G A G A A A G A G A A A G A G G G G G A G A G G G A G A G G G A G A G G G A A A A G G A G A G A G G G A G G G A G A G A G A G G G A A A G A G G G A G G G A A A G A G A A A G G G A G A G A G A G A G A G A A A A G G A A G G A G A A A G A A A G G G A G A G A G A G A G A G G G A G G G A A A A A A G G A G G G A G G G A G G G G G A A A G G G G G A G A A A G A G A G G G A G G G G G A G A G A G A G G G G G A A A G G G A G A G A A A G G G G G A G A G A G G G A G A A G G G G G G A G A G A A A A A G A A G G A G G G A A G G G G G G A G A G G G G G G G A A A A A G A A G G A A G G G G A G A G A A A G A G A G G G G G A A A G A G A G G G A G A G G G A G A A A G A G A G A A A G A A A A A G G G A G A G A G G G G G A A G G G G A G A A G G A G A G A G A G A G A G A A G G A G A G A A A G A G A A A G G G G G A G A G A G A A A A G G A A A A A A A A G G A G A A A A A G A G A G A G A G A G G G A G A G G G G G G G
19 rs10424053 0 29638353 C C C C C C C C T C C C C C C C C C C C C C C C C C C C C C C C C C T C C C C C C C C C C C C C C C C C C C C C C C C C C C C C C C C C C C C C C C C C C C C C C C C C C C C C T C C C C C C C C C C C C C C C C C C C C C C C C C C C C C C C C C T C T C C C T C C C C C T C T T C C C C C C T C T C C C C C T C C C C C C C C C C C C C C C C C C C C C C C C C C C C C C C C C C C C C C C C C C C C C C C C C C C C C C C C C C C C C C C C C T C C C C C C C C C C C C C C C C C C C C C C C T C C C C C C C C C C C C C C C C C C C C C C C T C C C C C C C C C C C C C C C T C C C C C C C C C C C C C C C C C C C C C C C C C C C C C C C C C C C C C C C C C C C C C C C C C C C C C C C T C C C C C C C C C C C C C C C C C C C C C C C C C C C C C C C T C C C C C C C C C C C T C C C C C C C C C C C C C C C T C C C C C C C C C C C C C C C C C C C C C C C C C C C C C C C C C C C C C T C C C T C C C C C C C C C C C C C C C C C T C C C T C C C T C C C C C C C C C C C C C C C C C C C C C C C C C C C C C C C C C C C C C T C C C C C C C C C C C T C C C C C C C C C C C C C T C C C C C C C C C C C C C C C T C C C C C C C C C T C C C C C C C C C C C C C C C C C C C T C C C C C C C C C C C C C C C C C C C C C C C C C C C C C C C C C C C C C C C C C C C C C C C C C C C C C C C C C C C C C C C C C C C C C C C C C C C C C C C C C T C C C C C C C C C C C C C C C C C C C C C C C C C C C C C C C C C C C C C C C C C T C C C C C C C C C C C C C C C C C C C C C C C C C T C C C C C C C C C C C C C C C C C C C C C C C C C C C T C C C T C C C C C C C C C C C C C C C C C C C T C C C C C C C C C C C C C T C C C C C C C T C C C C C T C C C C C T C C C T C C C C C C C C C C C C C C C C C C C C C C C C C C C C C T T C C C C C C C C C C C C C C C C C C C C T C C C C C C C C C C C C C C C C C C C C C T C C C C C C C C C C C T C C C C C C C C C C C C C C C C C C C C C C C C C C C C C T C C C C C C C C C T C C C C C C C C C C C C C C C T C C C C C C C C C C C C C C C C C C C C C C C C C C C T C C C C C C C C C C C C C C C T C C C C C C C C C C C C C C C T C C C T C C C C C C C C C C C C C C C T C C C C C C C C C C C C C C C C C C C C C C C C C C C C C C C C C C C T C C C C C C C C C C C C C C C C C C C C C C C C C C C T C C C C C C C C C C C C C C C C C C C C C C C C C C C C C C C C C C C C C C C C C C C C C C C C C C C C C C C T C C C C C C C C C C C C C T C C C C C C C C C C C C C C C C C C C C C C C C C C C C C C C C C C C C C C C C C C C C C C C C C C C C C C C C C C C C C C C T C C C C C C C C C C C C C C C C C C C C C C C C C C C C C C C C C T C C C C C T C T C C C C C C C C C C C C C C C C C C C C C C C C C C C C C C C T C C C C C C C C C C C C C C C C C C C C C C C C C C C C C C C C C C C C C C C C C C C C C C C C C C C C C C C C C C C C C C C C C C C C C C C C C C C C C C C C C C C C C C C C C C C C C T C C C C C T C T C T C C C C C C C C C C C C C C C C C C C C C C C C C C C C C C C C C C C C C T C C C C C C C C C C C C C C C C C C C C C C C C C C C C C C C C C C C T C C C C C C C C C C C C C C C C C C C C C C C C C C C C C C C C C C C C C T C C C C C C C C C C C C C C C C C C C C C C C C C C C C C C C C C C C C C C C C C C C C C C C C C C C C C C C C C C C C C C C C C T C C C C C C C C C C C C C C C C C C C C C C C C C T C C C C C C C C C C C T C C C C C C C C C C C C C C C C C C C T C C C C C C C T C C C T C C C C C C C C C C C C C C C T C C C C C C C C C C C C C C C C C C C T C C C C C C C C C C C C C T C C C C C C C C C C C C C C C C C C C C C T T C C C C C C C C C C T C C C C C C C C C C C C C C C C C T C C C C C C C C C C C C C T C C C C C C C C C C C C C C C C C T C C C C C C C C C C C C C C C T C C C C C C C C C C C C C C C C C T C T C C C C C C C C C C C C C C C C C C C C C C C C C C C C C C C C C C C T C C C C C C C C C C C C C C C C C C C C C C C C C C C C C C C C C C C C C C C C C C C C C C C C C C C C C C C C C C C C C C C C C C C C C C C C C C C C C C C C C C C T C C C C C C C C C C C C C C C C C C C C C T C C C C C C C C C C C T C C C C C C C C C C C T T C C T C C C C C C C C C C C C C C C C C C C C C C C C C C C C C C C C C C C T C C C C C C C C C C C C C C C C C C C C C C C C C T C T C C C C C C C C C C C C C C C T C T C C C C C T C C C C C C C C C C C C C C C C C T C C C T C C C C C C C C C C C C C C C C C C C C C C C C C C C C C C C C C C C C C C C C C T C C C C C C C C C C C C C C C C C C C C C C C C C C C C C C C C C C C C C C C C C C C T C C C C C C C T C C C C C C C C C C C C C C C C C C C C C C C C C C C C C C C C C C C C C C C C C C C C C C C C C C C C C T C C C T C C C C C C C C C C C C C C C C C T C C C C C C C C C C C C C C C C C C C T C C C C C C C C C C C T C C C C C C C C C C C C C C C T C C C T C C C C C C C C C C C C C C C C C C C C C C C C C C C C C T C C C C C C C C C C C C C C C C C C C C C T C T C C C C C C C C C C C C C T C C C C C C C C C C C C C C C C C C C T C C C C C C C C C C C C C C C C C C C C C C C T C C C C C C C C C C C C C C C C C C C C C C C C C C C C C T C C C C C C C C C C C C C C C C C C C C C C C C C C C C C C C C C C C C C T C C C T C C C C C C C C C C C C C C C C C C C C C C C C C C C C C C C C C C C T C C C C C C C C C C C C C T C C C C C C C C C C C C C C C C C C C C C C C C C C C C C C C C C T C C C C C C C T C C C C C C C C C C C C C C C C C C C C C C C C C C C C C C C C C C C C C C C T C T C C C C C C C C C C C C C C C C C C C C C T C C C C C C C C C C C C C C C C C C C C C C C T C C C T C C C C C C C C C C C C C C C C C C C C C C C C C C C C C C C C C C C C C C C C C C C C C C C C C C C C C C C C C T C C C C C C C C C C C C C C C C C C C C C C C C C C C C C C C T C C C C C C C C C C C C C T C T C C C C C C C C C C C C C C C C C C C C C C C C C C C C C C C C C C C C C C C C C C C C C C C C C C C C C C C T C C C C C C C C C C C C C C C C C C C C C C C C C C C C C C C C C C C C C C C C C C C C C C C T C C C C C C C C C C C C C C C C C C C C C C C C C C C T C C C C C C C C C T C C C C C C C C C C C C C C C C C C C C C C C T C T C C C C C C C C C C C C C C C C C C C C C C C C C C C C C C C C C C C C C C C C C C C C C C C C C C C C C C C C C C C C C C C C C C C C C C C C C T C C C C C C C C C C C C C C C C C T C C C C C C C C C C C C C C C C C C C C C C C C C C C C C C C C C C C C C C C C C C C C C C C C C C C C C C C C C C C C C C C T C C C C C T C T C C C C C T C C C C C C C C C C C C C C C C C C C T C C C T C C C C C C C C C C C C C C C C C C C C C T C C C C C C C C C C C T C C C C C T C C C T C C C C C C C C C C C C C C C C C C C C C T C T C C C C C C C C C C C C C C C C C C C C C C C C C C C C C C C C C C C C C C C T C C C C C C C C C C C C C C C C C C C C C C C T C C C C C C C C C C C C C C C C C T C C C C C C C C C C C C C C C C C C C C C C C C C C C T C C C C C T C C C C C C C C C C C C C C C C C C C C C C C C C C C C C C C C C C C C C C C C C C C C C C C C C C C C C C C C C C C C C C C C C C C C C T C C C T C C C C C C C C C T C T C C C C C C C C C C C C C C C C C C C C C C C T C C C T C C C C C C C C C C C C C C C C C C C C C T C T T C C C C C C C C C C C C C C C C C C C C C C T C C C C C C C T C C C C C C C C C C C C C C C C C C C T C C C C C C C C C C C C C C C C C C C C C C C C C C C C C T C C C C C C C C C C C C C T T C C C C C C T C C C C C C C C C C C C C C C C C T C T C C C C C C C C C T C T C C C C C C C C C T C C C C C C C T C C C C C C C C C C C C C C C C C C C C C C C C C T C C C C C C C C C C C C C C C C C C C C C C C C C C C C C C C C C C C C C C C C C C C C C C C C C C C C C C C C C C C C C C C C C C C C C C C T C C C C C C C C C C C C C C C C C C C C C C C C C C C C C C C C C C C C C C C C C C C C C C C C C C C C C C C C C C C C C C C C C C C C C C C C C C C C C C C T C C C C C C C T C C C C C T C C C C C T C C C C C C C C C T C C C C C C C C C C C C C C C C C C C C C C C C C C C C C T C C C C C C C C C C C T C C C C C C C C C C C T C C C C C C C C C C C C C C C C C C C C C C C C C C C C C C C C C C C C C C C C C C C C C C C C C C C C C C C C C C C C C C C T C C C C C C C C C C C C C C C C C C C T C C C C C C C
19 rs12462085 0 29640084 C C T C C C C C C C C C T C C C C C T C C C C C T C C C T C T C T C T C T C C C T C T C T C T C T C C C T C C C C C T C T C C C C C T C T C T C C C T C T T C C T C C C T C C C C C C C C C C C C C T C C C C C T C T C C C C C T C C C C C T C C C C C T C C C C C T T C C T C C C T C T C C C C C C C T T T C T C C C T C C C T C C C C C T C T C T C T C T C T C C C T C T C C C C C C C T C T C T C C C C C T C C C C C C C C C T C C C T C C C T C C C C C C C C C T C T C T C T C T C T C T C C C T C C C C C C C T C C C T C T C T C C C C C T C T C C C T C T C T C C C C C C C T C T T C C C C T C C C C C C C T T C C C C T C C C C C T C T C T C C C C C C C T C T C T C T C T C T C T C C C C C C C C C T C C C C C C C T C T C C C T C C C T C C C C C C C T C T C C C T C T C C C T C T C C C C C C C T T T C T C C C C C T C C C C C C C T C T C T C C C T C C C T C T C C C C C C C C C C C C C C C C C T C C C C C C C C C C C C C C C C C C C C C C C T T T C T C T C T C C C C C C C C C C C C C T C T C C C T C C C C C T C C C C C T C T C T C T C T C T C T C C C C C C C C C C C T C C C C C T C T T T C C C T C T C T C C C C C C C T C C C C C T C C C T T T C C C C C C C C C T C T C T C T C T C C C C C T C C C C C T C C C T C T T T C C C T C C C C C C C T T C C T C C C T C C C C C C C C C C C C C C C C C T T C C C C T C C C T C T C T C C C C C C C C C C C C C T T T C T C C C C C T C C C C C T T T C C C T C T C C C C C C C T C C C C C T T C C C C T C C C T C T T T C C C T T T C C C T C T C T C T C T C T C T C C C C C T C C C C C T C C C T C C C C C C C C C T C T C T C T C C C T C C C T C C C C C C C C C C C C C T T T C C C C C T C T C T C T C T T C C T C C C C C C C C C C C T C T C T C T C T C C C C C T C T T C C C C T T C C C C T C C C T C T C C C T C C C C C C C C C T C T C C C C C C C C C T C C C T T C C C C C C C C C C T C C C C C C C C C C C T C T C C C T C T T T C T C C C T C C C C C T C C C C C C C C C C C T C C C C C C C T C C C C C C C T C C C T C T C C C T C T C C C C C C C C C T C T C T C C C C C T T C C C C T C C C C C C C T C C C C C C C C C C C C C C C T C C C C C C C C C C C T C C C T C C C T C C C T C T T T C C C T C C C C C C C T C C C C C T C C C C C T C T C C C C C C C C C T T T C C C C C T C T C T C T C T C C C C C C C C C C C T C T T T C T C C C C C T T C C T C C C C C T C T C C C T C T C C C T T C C C C T C T C T C C C C C C C C C C C T C C C T C C C C C T C T C C C T C T C C C C C C C T C T C T C T C T C T T T C T C T C T C C C C C T C T C C C T T T C C C T T T C T C C C T C C C C C C C T C C C T C T C C C C C C C C C C C C C C C T C C C C C T T T C C C T T C C C C C C T T C C C C C C C C C C C C C C C C T C T C C C T C T C T C C C T C T T T C T C C C T C C C T C C C T C C C T C C C C C T C T C T C T C T C C C C C T C T C C C C C C C T C C C C C C C T C T C T C T T C C T C T T C C C C C C C C C C C C T C T C C C T C T C C C C C C C T T C C C C C C T C C C T C T C C C T C T C T C C C T C C C C C T C T C T C T C T C T C C C C C T T C C T C C C C C C C T T C C T C C C C C C C C C C C C C C C C C T C C C C C T C C C T C T C T C T C C C T T C C T C C C T C C C T C C C T C T C T C T T T T C C T C C C T C T C C C C C T C C C C C T T C C T C T C C C C C C C C C T C T C C C C C C C T C T C T C C C T C C C C C C C C C T C T C T C T T C C T C C C T C C C T C T T C C C C C C T C T C C C C C T C C C C C C C T C T C C C T C T C C C T C C C C C C C C C T C T C C C T C T C T C T C T C C C C C C C C C C C C C C C C C T C C C C C T C C C C C T C C C C C T C T C C C C C T C C C C C T C C C T C T C T C T C T C C C C C T C T C C C C C C C T C T C C C T C T T T C C C C C T C C C T C C C T C C C T C C C C C T C C C T C C C T C C C C C T C T C C C C C T C C C T C C C T C T C T C T C T C T C C C T C C C T C T C T C T T T C C C T C C C C C C C T C C C C C C C C C C C T C T C C C C C T C C C T C T C C C T C T C C C T C T C C C T C T C C C C C T T C C T C C C C C T T T C C C T C C C T T C C T C T C C C C C T C C C C C T C T C C C T C C C C C T C T C T C T C T C C C C C T C C C T C T C C C T C T C T C T C T C C C C C T C T C T C T C C C C C T C T C C C T T T C T C T C C C T C T C C C C C C C C C C C T C C C T C C C C C T C T C T C T C T T C C C C C C T C T C C C C C T T C C T T C C C C C C T T T C C C T T C C C C C C C C C C C C C C C C T T C C T T T C T C C C C C C C T C T C T C C C T C T T C C C C T C T C T C C C C C T C T C T C C C C C C C T C T C C C C C C C C C C C C C T T C C C C T C C C C C T C T C C C C C C C C C C C T C T C T T C C T C T C C C T C C C T C C C C C T C T C T C C C T C T T C C T C C C T C C C C C C C T C T T T C T C T C C C T C C C T T T C T T C C T C C C C C C C C C C C T C T T T C T T T C C C T C C C T C C C T C C C T C C C T C C C C C C C C C T C T C T T C C C C T C T C T C C C T T T C T C T C T C C C C C C C T C C C T C T C C C C C T C T C C C C C C C T C T T C C T C T C C C C C C C C C C C C C C C T C T C T C C C T C C C T C C C T T C C T C C C T T T C T T C C T C C C C C C C C C C C C C C C C C C C T T T C C C T C T T T C T T C C C C C C T C C C T C C C C C T C T C T C T C C C C C T T C C T C C C T C C C T C T C T C T C T T C C T T C C C C T C C C C C C C T C C C T C T C T C C C C C T C T T C C C C T C C C C C C C C C T C C C C C C C C C C C C C T C T C T C C C T C C C T C C C T T C C C C T C T C T C T C C C T T C C C C C C C C C C C C C C C C T C T T T T C C C C T C C C C C C C T C T C C C C C T C T T T C T C T C C C T C T C C C C C C C T C C C C C C C T C T C T C T C T C C C T C C C C C T C C C C C T T T C T C T C T C T C T C T C T C T C T T T C T C C C C C T C C C T T T C T C C C C C C C C C C C T C C C T C C C C C C C T C C C C C T C C C T C T C C C C C T C T T T C T C T C T C C C T T T T C C T C T C T C T C T T C C C C T C T C T C T C C C T C C C T C C C C C C C C C C C C C C C C C T C C C T C T C T C C C C C C C T C C C C C C C T C C C C C C C T C C C T C T C T C C C C C C C T C C C T T T C C C C C C C C C C C C C C C C C C C C C C C T C T C C C C C T C C C C C T C T C T C C C C C T T T T C C T C T C T C C C T C C C T T C C C C T C C C C C T C T T C C T C C C C C T C C C C C C C C C T C C C T C T C C C C C C C C C C C C C C C C C T T T C T C C C C C C C T C T C T C C C T T T C T C C C T C C C C C T C C C C C T C T C C C T C C C C C C C T C C C C C C C C C T C C C C C C C C C T C C C T C C C T C T C C C T T C C C C C C C C C C C C T C T C T C T C T C T C C C C C C C C C C C C C C C C C C C T C C C C C T T T C C C C C T C C C T C T C T C C C C C C C C C C C C C T C T C C C C C C C C C C C T C C C C C T C C C C C T C T C T C T T C C T C C C C C C C C C C C C C T C C C C C T C C C T C T C C C T C C C T C C C T C T T T C C C C C C C T C C C C C T C T T C C T C T C T C T T C C C C C C T C T C T C T C C C C C C C T C T C T C C C T C C C C C C C T C T C T C C C T C T C T C C C T C C C C C C C C C T C T T C C T C C C C C T C T C T T C C C C C C T C C C T C C C T C C C C C C C T C C C T C C C T C C C T T C C C C T C C C C C C C C C C C T C C C C C C C C C T T C C T C C C C C T C C C C C C C C C C C C C C C T C C C C C T C C C T T C C C C C C T C C C C C T T T C T C C C T C C C T C C C C C C C C C C C C C C C T T T C C C C C T C T C C C T C T C C C C C C C C C C C T C C C T C T C C C T C T C C C T C C C T T C C T C T C T T T C T C C C T C C C C C T C T C C C C C C C T C T C C C C C C C C C C C C C C C C C C C C C C C T C T C C C C C T C T C C C C C C C T C C C C C C C T C C C T C T C C C C C T T T T C C T C C C C C C C C C C C C C C C T C C C T C T C T C T C T C T C C C T C C C C C T C C C T C C C T C C C C C T C C C T C T C T C C C T T T C T C C C C C C C C C C C C C C C T C C C C C C C T C T C C C C C T C T C C C C C C C C C C C T C C C T C T T C C T C C C C C C C C C C C T C C C C C C C T C C C T C T C T T C C C C T C C C T C C C T C C C C C T C C C C C T C C C T C T C C C C C T T C C C C T C C C C C T C T C C C T C C C T C T C C C C C C C C C C C C C T C T T C C C C C C C C C C T C C C C C C C C C T C T C C C C C T C T C C C C C T C C C T C C C T C T T C C T C
19 rs4140888 0 29660190 A A A C A C A C C C A C A C A C A C C C C C A C A C C C C C C C A C C C A C A A C C C C C C C C A C A C C C C C A C A C C C A C C C C C A C C C A C C C C C A A A C C C A C C C A C A A C C C C A C C C C C A A A C C C A C A C C C A C A C C C A C A C C C A A A C C C A C C C C C C C A C A C A C A C C C C C C C A A C C A A C C C C A C C C C C C C C C C C C C A A C C C C A C A C C C A C C C C C A C C C A C A C C C A C A C C C C C A C C C C C A A A A C C A C C C C C C C A C A C C C C C A C A C A C C C A C C C A C A C C C A C A A A C C C A C A C A C A C C C A C A A C C A C C C A A A C C C A A A C C C C C A C C C A C A C A C A C C C C C A C C C A C A C A C C C A C A C C C C C A C C C A C C C C C C C A C A C A C A C A A C C A A C C C C A C A C A C A C C C A C A C C C C C C C A C C C C C C C C C C C A C A A A C C C C C C C A C C C C C A A A C A C A C C C A A C C A C A C A C A A A C A A C C C C A C A C C C A C C C C C A C C C C C A C C C A C A C C C A C A C C C A C A A C C C C A C A C A C A C C C A C A C A C A C A C A C C C A C C C C C C C A C A C A C A A A C A C C C A A A C C C C C C C C C C C A C C C C C A C A C A A A C C C C C C C C C A A A C A C A C C C C C C C A C C C A C A C A C A C C C C C C C C C C C C C C C C C C C C C C C C C C C A C C C C C A A A C A C C C C C A C A C A C C C A C C C C C A C A C C C C C A C C C A C A A A C A A C C A C A C C C C C C C A C A A C C A C A A A C C C C C A C A A C C A C A A C C A C A C A C A A A C C C C C A C C C C C C C A C C C C C C C C C C C A C C C C C C C C C C C C C A C A C C C C C A C A A A C C C C C A C C C A C A C C C A C A C A C C C C C A C C C A C C C A A C C C C C C C C C C C C C C C C A C A A C C C C A C C C C C C C A C C C C C C C C C C C C C C C A C A C C C A A A C C C A C A C A C A C C C A C C C A C C C A C C C C C C C C C C C A C A C A C A A A C A C C C A A A C A C A A C C A C C C C C C C C C C C A C A C C C C C C C A C A C A C C C C C C C A C C C A A A C C C A A A C A C C C C C C C C C A C C C A C A C C C A C C C A C A C A C A C C C A C A A C C A A A A A A C C A C A C A A C C A C C C C C A C A C C C A A C C C C A C A A C C A C C C A C C C C C A C C C A C C C C C A C C C A C C C A C C C A C C C C C A C C C A C A C C C C C C C A C C C C C A C C C C C C C A C A C A C A A C C C C C C A C C C A C C C A A C C A A A C A C A C A C C C A C A C C C A C A C C C C C C C C C C C A A A C C C A C A A C C A C A C A C C C C C C C C C A C A C A A C C C C C C C C A C C C C C A C A C A C C C A C A C C C A C C C C C A C C C C C A C C C C C A A C C A C C C A A A C A C A C C C A C A C C C C C A C A C A A A C C C C C A A C C A A C C C C C C C C A C C C A C A A A C A C A C A C A C A C C C C C C C A C A C C C C C C C C C C C A C C C A C C C C C A C A C A A A C A C A C C C C C C C A C C C C C C C C C C C C C A A A C A C C C A C A C C C A C C C C C C C A C C C C C C C A C A C C C A C A C C C C C A C A C C C C C A C C C A C C C C C C C C C C C A C C C A A C C A A C C A C C C C C C C C C A C C C A C C C A C C C A C A C C C C C A C C C A A C C A C C C A A A A C C C C C C C C C C A C C C A C A C C C C C A A C C A C C C A A A C A C A C A C C C C C A C C C C C A C C C A A C C A C C C C C C C A C C C C C A A C C A C C C A C A C A C A C A C A A A C A C A C C C A C C C C C A C C C A C A C C C C C C C C C A C C C C C C C A C A C C C A C A A A A C C C C C C C C A C A C A A C C C C C C A C C C C C C C C C A C A C A C C C A C C C A C A C C C A C A C C C A C C C A C A C C C A A A C A C C C A A A C C C C C A C C C C C C C C C C C C C C C A C A C A C A C A C A C C C C C C C C C C C A C A C C C A A C C A C C C A C A A A C C C C C C C A A C C C C A C C C A C A C A C A C A C C C A A C C A C A C C C C C C C A C A C A C C C C C A C A C A C C C C C A C C C A C A C C C C C C C C C A C C C C C A A C C A C A C A C A C C C A A A C A C A C C C C C A C A C C C A C C C C C A C A C C C C C A C C C A A A C C C C C A A C C A C A C A A C C C C A C A C C C A C C C C C C C C C A C A C C C C C C C A C A C A C C C A C C C A C C C A C A C C C C C A C C C C C A C C C A C C C A C A C C C C C A C C C C C A C A C C C C C A C C C A C A C C C C C C C A C A C A C A C C C C C A A C C A C A C C C C C A C A C C C A C C C C C C C A A A C A C A C A C C C A C C C C C C C C C C C A C C C C C C C C C C C C C C C A C A A A A A A A C C C A C C C A C C C A C C C A A C C A C C C C C A C C C A C A C C C C C C C C C A C A C A C C C C C C C A C C C A C A C C C C C A C A C A C C C A A A C C C C C A C A C C C A C C C A C A C C C A C C C C C A C C C C C A C A C C C A C A C A C A C C C C C A C A C C C C C C C A C A C A C C C A C C C C C A C A C C C C C C C A C C C C C C C A C A C A A A C C C A C A A A C C C C C C C C C A C A C A C A C C C A C A C C C A C C C A C C C C C A C A C C C C C A C C C C C A C A C C C C C C C C C C C C C C C C C A C C C C C C C A C A C A C C C A C C C A C A A C C C C A C C C C C A C A C C C A C C C A C A C C C C C C C A A C C A C A C A A C C A A C C C C C C C C C C C C A C A C C C A C A C A A C C A C C C A C C C A C A C C C C C A C C C A C C C C C C C A C C C C C A C C C A C C C C C C C A C C C A C A C A C C C A C A C C C C C A C C C A C C C A A C C C C A C A C C C A C C C C C A C A C A C C C C C C C A A A C C C A C C C C C A C C C A A A C A C A C C C A C C C C C C C A C C C A A A C A C C C C C C C A C A C A C C C C C C C C C A C A A A A A C A C A A A C C C C C C C A C C C C C A A A C A A C C C C C C A A A C C C C C C C C C A C A C C C A C A C A C A C A C A C A C A C C C C C C C C C A C C C C C C C A C C C A C C C C C A C A C C C C C C C C C C C A C C C C C A C A A A A C C A A C C C C C C A A A A C C C C A C A C A C A C A C C C C C C C A A A A C C C C C C A C C C C C A C C C C C C C C C C C A A C C C C A C A C A C C C C C C C C C C C C C C C C C A C A C A C A C A C C C C C C C A C A C A C A A C C C C C C C C C C C C A C C C A C A C A A C C A C A C A C C C C C C C A C C C A C A C A C A C A C C C A C C C C C A C C C C C A A A C A C C C A C C C A C A C A C A C C C A C A C C C C C C C A C C C A C A C C C C C C C A C A C C C C C C C A A C C A C A A C C A A A A A C C C C C A C C C A C A C A C A C C C A C A C C C C C A C A C A A A A A C C C C C C C A C C C A C C C A C A C A C C C A C C C A C C C A C C C C C C C A C A C A C A C A A C C A C C C C C A C A A C C C C C C A A A C C C A C A C C C C C A C A C A C C C A A A C A C A C C C A C A C A C C C A C A C C C A C A C C C C C C C A C A A A C C C A C C C A C C C C C C C A C A C C C C C A C C C C C C C C C A C C C C C A C A A A A C C A C C C A C A C A A C C C C C C C C C C A C C C A C A C C C A C C C C C A C A C C C A C C C A A A C C C C C C C A A C C C C C C C C C C A C A C A C A C A C C C A C A C C C C C C C C C A C C C C C A C C C C C A C C C A C A C C C C C A C C C C C A C A C C C C C C C C C C C A C C C C C A C C C C C A C C C C C A C C C C C C C C C A A C C A C A C C C A C C C A C A C C C A C C C C C A C C C C C A C A C A C C C A C C C A C A C A C A C C C A C A A C C A A C C C C C C A C A A C C C C C C A C A C C C C C C C A C C C C C A A C C C C C C A C C C C C C C A C A C C C A C A C A C C C C C C C A C C C A C C C C C A C C C A C C C A A A C A C C C A C A C C C A C A C C C A C A C A C A C C C C C A C C C A C A A C C C C A C C C A C C C A C A C A C C C A C C C A C C C C C C C C C C C C C A C C C C C A C C C C C A C A C C C A C C C C C A C C C C C A C C C A C A C C C A C C C A C C C C C A C A C C C C C A C A C A C A C C C C C C C A C A C A C C C A C C C C C C C C C C C A A A A A C C C A C A C A C A C C C A C A C C C C C C C C C A A C C C C A C A C A C C C C C C C A A A C C C A C C C A C C C C C C C A C A C A C A C C C C C A C C C A C C C A A C C A C A C A C A C A C A C A C A A C C C C A C C C C C C C A C C C C C C C C C A C A C A C A A C C C C A C A C C C A C C C C C C C A C C C C C A C C C C C C C C C C C C C A A A C C C A C A C A C C C A A C C A C C C C C A C A C C C C C A C C C C C A C C C A C C C A C A C C C C C A C C C A C A C A C C C C C A C C C C C C C C C A C C C C C C C C C C C A C C C C C A C A C A C C C C C A A A C
19 rs8106473 0 29672679 G G G G A G A G A A A G G G A G A G A G A A A G G G A A A G A G G G A G G G G G A G A G A G A G G G A G A G A A A G G G A G A G A A A G G G A G A G A G G G G G G G A A G G A A A G G G A A A A A G A G A A G G G G A G A G A G A G A G A G A G A G A G A G G G A G G G A G A G A A A G G G A G A G A G G G A G A G G G A G G G A G A A A G A G A G A G A G A G A G G G A G A G A G A G A A G G A G A G A G A A G G A G A A A G A G A G A A G G A A A G G G G G A G A G A G A G A G G G G G A G A G A G G G A G A A A G A G A G G G A G G G G G A G A G G G A G G G G G A G A G G G A A G G G G G G A G A G G G A G A A G G A G A A G G A G A G G G A G A G A G A A A G G G G G A G G G G G A G A G A G A A A G A A A G A A A G A G G G G G G G A G G G A G A A A G A G G G G G A A G G G G A A A G A G A G A A A A G G A G A G A G G G G G A A A A A G G G A G A G G G G G A G G G A G G G A A A G A G A G G G A G G G A G A A A G A G A A A G A A A A A G A A A A A G G G G G G G A G G G A G A A A G G G A A A A G G G G A G G G A G A G G G A G A G G G G G A G G G A G A G A G A G A G A G G G A G G G A A G G G G G G A G A A A G A G G G A A A A A G G G G G A G A G A A G G A G G G A G A G A G A G A G A G G G A G A G A G G G A G A A A G A A A G G G A G A A A G A A A A A A G G A A G G A A A G G G A G A G A A A A A G A G A G G G G G A A A G A G G G A G A G A G A A A G G G A G G G G G G G G G A A A A A G A G G G G G G G G G G G A G A A A G G G A G A G G G G G A G A G G G G G G G G G A G A G G G A G A A G G A G A G A G A G A G G G A A A A A G A A A A A G A G G G A A A A A G G G G G A G A G G G A A G G G G A G A G A G A G A A A A A G G G G G A A G G A G A G A G G G G G A A A G A A A G G G A A A A G G A G A G A G G G A A A A A G G G A A A A G G A G A G A G G G G G A G A G G G A G A G A A A G A G G G A A A G A A A A A G A A G G A G A G A G G G A G G G A A G G A G A G G G A G G G A A A G G G A G A G A G G G A A A A A G A G A G A G A A A A A G A G A A G G G G A A G G A G G G A A A G A G A A G G A G A G A G A A A G A G G G G G A G A G G G A G G G A G G G G G G G A G A G A G G G A A A G A A A A G G A G A A G G A A A A G G G G A G A G A G A G A G G G G G A A G G A A A A A G A G A G A G G G A A A G A G A G A G A A A G A G G G A G A A A G A G A G G G A G A G A A A G A G A G G G A G G G A G G G A A A G G G G G A G G G A G G G G G A G A G G G A G G G A G A G A G A G A G A A A A G G A G A A G G G G A G A G A G G G A G A A A G A G A G A G G G A G A G A G A G G G G G A G G G G G G G A A A G G G A G A G G G A G A G G G A G G G A A A G G G A A A G A G G G G G G G A G A A A G A G A A A A A G G G G G A G G G A G G G G G G G A A A A G G A A A G A A A G G G A G A G A G G G G G A G A G A G A G A G G G G G A G A G A A A G A G A G A G A G A A G G A G G G G G G G G G A G A G A A A G A G A G A G A A A A A G G G A G A G A G G G G G G G A G A G G G A A A G A A A A A A A G G G A G A G G G A G A A A G A G G G A A A G A A G G A A A G A G A A A G G G A G G G A G G G A A G G A G A G A G A G G G A A A G G G A G A G A G A G A A G G A G A G G G A G A G A A G G G G A A A A A G A A A A G G A A G G G G A G A G G G G G A G A G G G G G A G G G A G A G A G G G G G G G A G A G G G A G G G A A A A A G A G A A G G G G A G G G A A A G A G A G G G G G G G A G A G G G A G G G A A A G A G A A A G A G A G G G A G G G A G A G A A A G A G G G G G A G G G G G A G A G A A A A G G A G G G A A A G A G A G A G A G A A A G A G A G A G A A G G A G A G G G A G G G G G A G A G A A A G A G A A G G A G A G A G G G A G A G A A A G A G A A A A A G A G A A A A G G A G A G G G A G G G A G A G A G A G A A A G G G A G G G A A A G A G G G G G G G G G A G A A G G A G A G G G A A G G A G G G A G A G A G G G A G A G G G A A A A A G G G A G A G A G A A G G A G G G A G A G G G A G G G A G A G A A A G A G G G G G A G G G A G A G A G A G G G A A G G A G A G A G A G A G A G A G A G A G A G A G A G G G A G A A G G A G G G G G A G A A G G G G A G G G G G A A G G G G A G A G A G G G A A A G A G A G A G A G A A A A G G G G A G A G A G A A G G A G G G G G A G A A A G A G A A G G A G A G A G G G G G A G A G A G A A A G G G G G A G A A A G G G G G A G G G A G A G G G A G G G G G A A A A G G A A A G G G A A A G A G A G A G G G A G A G G G G G A G A G G G G G A A A G G G A A G G A A A A A G G G A G A A G G A A A A A A A G G G G G G G A G G G A G G G G G A G A G A A G G A G G G A G A A G G G G A G A G A G A G A G A A A G G G G G A G A A A A A G A G G G A G A A A A A G A G A G G G G G A G A G A A A G G G A G A G A A A G A G A A G G A G G G A G A G A G A G G G A G G G A G A G G G A G A G A G G G G G A A A G A G G G A G A A A G A G G G G G G G A G A A A G G G G G A G G G A G G G G G A G A A A G G G G G G G A G G G A G A G G G A G G G A A G G A G A G A G A G A G A A A A A G G G A G G G A G A A A G G G G G A A G G A G A G A G A G A A A A A G A G A A A G G G A G A G A G G G A A A G G G A G G G A G A G A G A G A G A A A G A A A G A G A G A G A G G G A G A G G G G G G G G G A G A A G G A G G G A A G G A G A A A G A G G G A A A G A A A G G G G G A G A G G G G G G G A G A A A A A G A G A G A A A G A G G G A G A G A A A G G G A G G G A G A G A G G G A G A G G G G G A G G G G G A A A G A G A G A A G G A A A G G G G G A G A A A G G G G G A G A G A G A A A A A G A G G G A G A G A G A A A G A G A G A G A G A G G G G G A G G G A A A A G G G G G G A G A A G G A A A G G G G G A G A G G G A G A G G G G G A G G G A G G G A G G G A G A G A A G G G G G G A G A G A G A G G G A G G G A G A G G G A G A G A G G G A G A G A G A G A G A G A A A A G G A A A G G G A G G G G G A G A G A G A G A G G G G G A G G G G G G G A G G G G G G G A G G G G G A A A A A G G G A G G G A G A A A A A G G G G G A G A A A G G G A A A A G G G G A G A G A G A G G G G G G G A G G G G G A G A G G G A A A A A G A G A G G G A G G G A G G G A A A A A A A G A G A G G G A A A G A A A G A G A G A G A A A G G G G G A A A G G G A G A A A A A G A G A G G G G G A G A G A G A G A G G G A G A G A A A A G G A G A G A A A G A A A G A G G G G G A A A G G G A A A A A G G G A G A G A G G G G G A A G G G G A G A A A G G G G G A G G G A G G G G G G G G G A A G G A A A G G G A G A G A A A G G G A A A G G G A G G G G G A G A A A A A A A G G G G G A G A G A G A G A G G G A G A G G G G G A G A A A G A G A G G G A G G G A G G G A A A G G G G G A A A G A G G G A G A A G G A G A A A A A G G G A G A G G G G G G G A G G G A G A G A G A A A G A G A G G G G G A G A G A G A G G G A G A A A G A A A G A A A A A G A G A G G G A G A G A A A G A A A G G G A G A A A G G G G G A A A G A G G G A G G G A A A A A A A G A A A G A G A G A G A G G G A G G G A G G G A A A G A A G G A G A A A G A A G G A G A A A G A G A A G G A G G G A G G G G G G G A G A A A A A G A A A G A G G G A G A G A G G G G G A G A G A A A G G G A G A G A G A G A A A G A G A G A A G G A A A A G G A G A G G G A A A G G G A G A A A G A A G G A A A G G G G G A G A G A G A G A G G G G G A A A G A A A G A G G G A G A G A G A A A G G G A G G G A A G G G G G G G G A A A G A A A G G G A A A A A G A G A G A A A A G G A G A G A A G G A G A A A A A G A A A A A A A G G G A A A G G G A G G G A A A A A G A G A G A A G G G G A G A G G G G G G G A G A A A G A G A A A G A G G G G G A G A G G G A G A A G G A G A G G G A A A A A G A G A G A G G G A G G G A G A G A G A G G G A A A G A G G G A G G G A A A G A G A A A G G G A G A A A G A G A G A G A A A A A G A A A G A G A A A G A A A G A G A G A G A G A G A G A G A G A G G G A A A A A A G G A G G G A G A G A A G G G G A A A G G G G G A G A A A G A G A G G G A A G G G G A G A G A G A G G G A G A A A G G G A G A G A A A G G G A G A G A G A G G G A G A A G G G G G G A G A G A A A A A G A A A G A G G G A A A G G G G G A G A G G G G G G G A A A A A G A A A G A A G G G G A A A G A A A G A G A G G G A G A G A G A G A G A G A G A G G G A G A A A G A G A G A A A G A A A A A G G G A G A G A G G G G G A A G G G G A G A A A G A G A G A G A G A G A G A A G G A G A G A A A G A G A A A A G G G G A G A G A G A A A A G G A A A A A A A A G G A G A A A A A G A G A G A A A G A G G G A G A G G G G G G G
19 rs4805339 0 29673890 G G G G G G G G G G G G G G G G G G G G G G G G G G G G G G G G G G G G G G G G G G G G G G G G G G G G G G G G G G G G G G G G G G G G G G G G G G G G G G G G G G G G G G G G G G G G G G G G G G G G G G G G T G G G G G G G G G G G G G G G T G G G G G T G G G G G G G G G G G G G G G T G G G G G G G G G G G G G G G T G G G G G G G G G G G G G G G G G G G G G G G G G G G G G G G G G G G G G G G T G G G G G G G G G G G G G G G G G G G G G G G G G G G G G G G G G G G G G G G G G G G G G G G G G G G G G G G T G G G G G G G G G T G G G G G G G G G G G G G G G T G G G G G G G G G G G G G G G G G G G G G G G G G G G G G G G G G G G G G T G G G G G G G G G T G G G G G G G G G G G G G G G G G G G G G T G G G G G G G G G G G G G G G G G G G G G G G G G G G G G G G G G G G G G G G G G G G G G G G G G G G G G G G G G G G G G G G G G G G T G T G G G T G G G T G G G G G T G G G T G G G G G G G G G T G G G G G T G G G G G G G G G G G G G G G G G T G G G G G G G G G G G G G G G G G G G G G G G T G G G G G G G G G G G G G T G G G G G G G G G G G T G G G G G G G G G G G G G G G G G G G G G G G G G G G G G G G G G G G G G G G G G G G T G G G G G G G T G G G G G G G T G G G T G G G G G G G G G T G G G G G G G G G G G G G G G G G G G T G T G G G G G G G G G G G G G G G T G G G G G G G G G G G G G G G G G G G T G G G G G G G G G G G G G G G G G G G G G G G G G T G G G G G G G G G G G G G G G G G G G G G G G G G G G G G G G G G G G T G G G T G T G G G G G G G G G G G G G G G G G G G G G G G G G G G G G G G G G G G G G G G T G G G G G G G T G T G G G G G G G G G G G G G T G G G G G G G G G T G G G G G G G G G G G G G G G G G G G G G G G T G G G G G G G G G G G G G G G G G G G G G G G G G G G G G G G G G G G G G G G G G G G G G G G G G G G G G G G G G G G T G G G G G G G G G G G G G G G G G G G G G T G G G G G G G G G G G G G G G T G T G G G G G G G G G G G G G G G T G G G G G G G G G G G T G G G G G G G G G G G T G T G G G G G G G G G G G G G G G G G G G G G G G G G G G G G G G G G G G G G G G G G G G G G G G G G G G G G G G G G G G G G G G G G G G G G G G G G G G G G G G G G G G G G G G T G G G G G G G G G G G G G G G G G G G G G T G G G T G G G G G G G G G T G G G G G G G G G G G G G G G G G G G G G G G G G G G G G G G G G G G G G G G G G G G G G G G G G G G G G G G G G T G G G G G G G G G G G G G G G G G T G G G G G G G G G G G T G T G G G T G G G G G G G G G G G G G G G G G G G G G G G G G G G G G G G G G G G G G G G G G T G G G G G G G G G G G G G G G G G G G G G G G G G G G T G G G T G G G G G G G G G G G T G G G G G G G G G G G G G G G G G G G T G G G G G G G G G G G G G G G G G G G G G G G G G G G G G G G G G G G G G G G G G G G G G G G G G G G G G G G G G G G G G G G G G G G G G T G T G T G G G T G T G G G G G G G T G G G G G G G G G G G G G G G G G T G G G G G G G G G G G G G G G G G G G G G G G G G T G G G G G G G G G G G G G G G G G G G G G G G G G G G G G G G G G G G G G T G G G G G G G T G G G G G G G G G G G G G G G G G G G G G G G G G G G G G G G G G G G G G G G G G G G G G G G G G G G G G G G G G G G G G G G G G G G G G G G G G G G G G G G G G G G G G G G T G G G G G G G G G G G G G G G G G G G G G G G G G G G G G T G G G G G G G G G G G G G T T G G G G G G G G G G G G G G G G G G G G G G G G T G G G G G G G G G G G G G G G G G G G G G G G G G G G T G T G G G G G G G G G G G G G T G G G G G T G G G G G G G G G G G G G G G G G G G G G G G G G G G G G G G G G G G G G G G G G G G G G T G G G G G G G G G T G G G G G G G T G G G G G G G G G G G G G G G G G G G G G G G G G G G G G G G G G G G G G T G G G G G G G G G G G G G G G T G G G G G G G G G G G G G G G G G G G G G T G G G G G G G G G G G G G G G G G G G G G G G T G G G G G G G G G G G G G G G G G G G G G G G G G G G G G G G G G G G G G G G G G G G G G G G G G G G G G G G G G G G G G T G T G G G G G G G G G G G G G G G T G G G G G G G G G G G T G G G G G G G G G G G T G G G G G G G G G G G G G G G G G G G G G G G G G T G G G G G G G G G T G G G T G G G G G G G G G G G G G G G G G G G T G G G G G G G G G T G G G G G G G G G G G G G G G G G G G T G T G G G T T G G G G G G G G G G G G G G G G G G G G T G G G G G G G G G G G G G G G G G G G G G G G G G G G G G G G G G G G G G G G G G G G G G T T G G G G G G G G G G G G G G G G G G G G G G G G G G G G G G G G G G G G G G G G G G G G G G T G G G T G G G G G G G G G G G G G G G G G G G G G T G G G T G G G G G G G G G G G G G G G G G G G G G G G G G G G G G T G G G G G G G G G T G G G G G G G T G G G G G G G G G G G G G G G G G T G G G G G G G G G G G G G G G T G G G G G G G G G G G G G G G G G G G G G G G G G G G G G G G T G G G G G G G G G G G G G G G G G G G G G G G G G G G G G G G G G G G G G G G G G G G G G G G G G T G T G G G G G G G G G G G G G G G T G G G G G G G G G G G G G G G G G G G G G G G G G G G G G G G G G G G G G G G G G G G G G G G G G G G G G G G G G G G G G G G G G G G T G G G G G G G G G G G G G G G G G G G G G G G T G G G G G G G G G G G G G G G G G G G G G G G T G G G G G G G G G G G G G G G G G G G G G G G G G G G G G G G G G G G G G G G G G G G G G G G G G G G G G G G G G G G G G G G G G G G G G G G G G G G G G G G T G G G G G G G G G G G G G G G G G G G G G G G G G G G G G G G G G T G G G G G G G G G G G G G T G G G G G T G G G G G G G G G G G G G T G G G G G G G G G G G G G G G G G G G G G G G T G G G G G T G T G T G G G G G G G G G G G G G G G G G G G G G G G G G G G G G T G G G G G G G G G G G G G T G G G G G G G G G G G T G G G T G G G G G G G G G G G G G T G G G G G G G G G G G G G G G G G G G G G G G G G G G G G G G G G G G G G G G G G T G G G G G G G G G G G G G G G G G G G G G G G G G G G G G G G G G G G T G G G G G G G T G G G G G G G G G G G G G G G G G G G G G T G G G G G G G G G G G G G G G G G G G G G T G G G G G G G G G G G G G G G G G G G G G G G G G G G G G G G G G G G G G G G G G G G T G G G G G G G G G T G G G G G G G G G G G G G G G G G T G G G G G G G G G G G G G G G G G T G G G G G G G G G G G G G G G G G G G G G G G G G G G G G G G G G G G G G G G G G T G G G G G G G G G G G G G G G G G G G G G G G G G G G G G G G G G G G G G G G G G G G G G G G G G G G G G G G G G G G G G G G G G G G G G G G G G G G G G G G G G G G G G G G T G G G G G G G G G G G T G G G G G G G G G G G G G G G G G G G G G G G G G G G G G G G G G G G G G G G G G G G T G G G G G G G G G G G G G G G G G G G G G G G T G G G G G G G G G G G G G G G G G G G G G T G G G G G G G T G G G G G G G G G G G G G G G G G G G G G G G G G G G G G G G G G G G G G G G G G G G G G G G G G G G G G T G G G G G G G G G G G G G G G G G T G G G G G G G G G G G G G G G G G G G T G G G G G G G G G G G G G G G G G T G G G G G G G G G G G G G G G T G G G T G G G G G G G T G G G G G G G G G G G G G G G G G G G G G G G G G G G G G G G G G G G G G G G G G G G G G G G G G G G G G G G G G G G G G G G G G T G G G G G T G G G G G G G G G T G G G G G G G G G G G G G G G G G G G G G G G G G G G G G G G G G T G G G G G G G G G G G G G G G G G T G G G G G G G G G T G G G G G G G G G G G G G G G G G G G G G G G G G G G G G G G G G G G G G G G G G G G G G G G G G G G G G G G G G G G G G G G G G G G G G G G G G G G G G G G G G G G G G G G G G G G G G G G G G G G G G G G G G G G G G G G G G G G G G G G G G G G G G G G G G G G G G G G G G G G G G G G G G G G G G G G G G G G G G G G G G G G G G G G G G T G G G G G G G G G G G G G G G G G G G G G G G G G G G G G G G G G G G T G T G G G G G G G G G G G T G G G G G G G G G G G G G G G G G G G G G G G T G G G G G G G G G G G G G G G G G G G G G G G G G G G G G T G G G G G G G T G G G G G G G G G G G G G G G G G T G G G G G G G G G T G G G T G G G G G G G G G G G G G T G G G G G G G G G G G G G T G G G G G T G G G G G G G G G G G G G G G G G G G G G G G T G G G G G G G T G G G G G G G G G G G G G G G G G G G G G G G G G G G G G G G G G G G G G G G G G G G G G G G G G G G G G G G G G G G G G G G G G G G G G G G G G G G G G G G T G G G G G G G G G G G G G G G G G G G G G T G G G G G G G G G G G G G G G G G G G G G T G G G T G G G G G G G G G G G T G
19 rs10518258 0 29676774 C C A C A C A C C C A A C C A C A C C C A C A C A C A C A C A C A C A C A C A A A C C C C C C C A C A A C C C C A C A C A C A C C C C C C C A A A C C C C C A A A C C C A A C C A C A A A C A C C C C C C C A A C C C C A C A C C C A C A C A C A C C C A C A C A C C C A C C C C C C C A C C C C C A C C C C C C C A A C C A C C C A A A C C C C C C C C C C C A C A C C C A C C C A C C C C C A C A C A C A C A C A C A A C C C C C C C C A C A C C C A A A A C C A C A C C C C C A C A C C C C C A A A C A C C C A C A C C C A C C C A C A A A C C C A C A C A C C C C C C C A C A A A C C C A A A C C C A C C C C C C C A C A C A C C C A C A C C C C C C C C C A A A C A C C C A C A C C C C C A C A C A C A C C C C C A C A C A C C C A A A C A A C C A A A A A A A C C C C C A C A A C C A C C C A C C C A C C C A C C C C C A A A C C C A C A C A C C C C C A C C C A A C C A C C C C C A C C C C C C C C C C C A C A C C C A C A C A C C C C C A A A C C C A C C C A C C C C C C C A C A C A A A A C C A C A C C C C C C C A C A C C C A C A C A C C C C C A C C C A C A C C C C C A C A A C C C C A C A A A C C C C C C C A C C C A C A C A C A C A C A C A C C C C C C C A C A A C C A C A C A C C C C C C C A C A A A A A C C C C C C C C C C C C C A C C C C C C C C C C C C C C C A C A C A C A C A C A C C C A A A C A C A C A C A C A A A C C C C C A C C C A C C C A C A A A C C C C C A C C C C C C C C C A C A A C C A C A A C C C C C C A A A C C C A C A A C C A C C C A C A C C C C C A C A C C C C C A C C C A C C C A C C C C C A C C C C C C C C C A C A C A C A C A C C C C C A C A C A C C C A C C C A C C C C C A C A C A C C C C C A A C C C C C C A C C C C C C C C C C C C C A C C C A C A A C C A C A C A C C C C C A C C C C C A C A C A C C C A C A C A C C C A C A C C C A C A C A C A C A A A C A C A C A C A C C C C C C C C C C C A C C C A C A A C C C C C C A A A C C C A C A C A C C C C C C C C C A C A C C C A C C C C C A C A C A A A C A C A C A C C C A C A C C C A A A C A C C C A C C C C C A C C C C C A A A C A A C C C C A C A C A C C C A C A C C C A A A C A C A C A C A C A A A C C C C C C C A C A A A C A C A C C C A C A A A C A A C C C C C C C C A C C C C C C C C C A C A C A C A C C C C C A C C C C C A A C C A C C C A C C C C C A C A C C C A C A C A C C C A C A C C C A A A C C C C C A C C C A C C C A A C C A C A C A C A C A A C C A A C C C C C C C C C C A A C C A C C C A C C C C C A C A A C C A A A A C C C C A C C C A C A C A A A C A C C C C C A C A C C C A C C C A C C C A C A C A A A C A C C C A C C C C C C C C C C C C C A A A C A C C C A A A C C C A C C C A C A C C C C C A C A C A A A C C C C C A C C C A A C C C C C C A C A A C C C C A A A C A C A C A C C C A C C C C C C C A C A C C C C C C C C C A C C C A C A C C C C C C C A C A C A C C C C C C C C C C C A C C C C C A C A C C C A C A C A C C C A C A C A C C C A A C C C C A C A C C C C C C C A C A C A C C C A A C C C C A C A C C C C C A C C C A C C C C C C C C C C C C C C C A A A C A C C C A C C C C C C C C C A C C C A A C C A A C C A C A C A C A C A C A C A A C C A A C C A A A C A C A C C C A C C C A C C C A C A C C C A C A C C C C C C C A C A C A C C C C C C C C C A C C C C C A C A C A A C C A C A A C C C C A C C C A C A C C C A C C C A A C C C C A C A C A C C C A C A C C C C C A C C C C C A C A C C C C C A C C C C C A A C C C C C C A A A C C C A C A C A A C C A C C C A C A C C C A A C C C C C C A C A C C C A C C C C C C C C C A C A C C C A C A C C C C C A C C C A C C C A C A C C C A A A C C C C C A C A C C C C C A C A C C C A C C C C C C C A A A C A C A C A C A A A C A C C C A A C C C C C C C C C C A A C C A C C C A C A C A C A C C C C C A C C C C C A C A C C C C C A C C C A C C C A C C C A A A C C C A C C C C C A C A C C C C C A C C C A C A C A C A C C C A C A C C C A C C C C C A C C C C C A A C C A C C C A C A C C C A C A A A C C C C C C C A A A A C C A A C C A C C C A A C C A C C C C C A C A C C C A A A A C C C C A C A A C C C C C C A C C C A C C C A C C C A C A C A C C C C C C C A C C C A C A C A C C C C C C C A C C C A C C C C C A A A C A C A C A C C C A C A C A C C C A C C C C C A C C C C C A C C C A C A C C C C C A C A C A C A C A C A C C C C C A A C C A A A C C C A C A C A A C C A C C C C C C C A C C C A A A C A C C C A C A C C C C C A C C C A C C C C C A C C C C C A C A C A A A A A A A C A C C C C C C C A C A C A A A A A C A C C C C C C C A C C C A C A C A C C C A C A C C C A C C C C C C C A C A C A C C C A A C C C C A A A A C C C C A A A C C C C C C C C C C C A C C C A A C C C C A C C C C C A C C C C C C C C C A C A C A C A C A A C C C C C C A C C C C C C C A C A C A C C C A C C C C C C C A C A C A C C C A C C C C C C C C C A C A C C C C C A C A A C C C C C C C C C C A C C C A A A C A C A C A C C C A C A C A C C C A C A C A C C C C C A C C C C C A C A C C C C C C C A C C C C C C C C C A C C C C C C C C C A A A C C C A C A C A C A A C C C C A A C C C C A C A C C C A C A C A C A C A C C C C C A A C C A C A C A A C C A A C C A C C C C C C C A C A C A C C C A C A C A C C C A C C C A C C C A C A C C C C C A C A C A C A C C C C C C C A C A C A C C C A C A C A C C C A C C C A C A C C C C C A A A C C C C C A C C C A C C C A A C C A C A C A C C C A C A C A C A C A C A A A C C C C C A A A C C C C C C C A C C C C C A C A C A C A C C C A C C C A A C C A C C C A C C C A C C C C C C C C C C C C C C C C C C C C C C C A A A A C C A C C C A C A C C C C C A A C C C C A A A C A A C C C C C C C C C C A C C C C C C C C C A C C C C C A C A C A C C C A C A C C C A C C C A C C C A C C C A C C C A C C C A A C C A C C C C C C C C C C C A C A C A C C C C C A C A A A A C C A C C C C C C C A A A A A C C C A C A C C C C C A C C C C C C C A C A A C C C C C C C C A C C C A C C C C C C C C C A C A C C C C C A C A C A C C C C C C C C C C C C C A C C C C C A C A C C C C C A C C C A C A C A C A C A A C C C C C C C C C C A C C C C C C C A C A C C C A C A C A A C C A C C C A C C C A A A C A C A C A C C C A C C C A C A A C C A C A A C C C C C C A C C C A C A C A C A C A C A C A C C C A C C C A C C C A C A A C C C C C C A C A C C C C C C C A A C C A C A A C C A A A C A C C C C C C C A C A C A C C C A C C C A C A C C C C C C C A A A C A C A A C C C C C C A C C C A C C C A A A C C C A C C C C C A C C C C C C C A C C C A C A C C C A C A A A C A A A C C C A C A C C C C C A C A C A C A C A C A A A C C C C C A C C C C C A C A C A C A C C C A A A C A C C C A C C C A C A C A C A C C C C C A A C C C C A C A C A C C C A C C C C C A A A C A C A C A A C C C C A C C C A C C C A C A C A C A C C C A C C C A C A C A A C C A C C C C C C C A C C C C C A C A C A C C C C C C C C C A C A C C C A A A C A C C C C C A A C C A C A C C C C C A C C C A C A C A C C C A C A C C C C C C C A C A C A C C C C C C C A C C C C C A C A C C C C C A A A C C C A C A A A A C C C C C C A C A C A C C C A C C C C C A C C C C C A C C C C C C C C C A C C C A A C C C C A C C C C C C C A C A C C C C C A C C C C C A C A C A C A C A C C C A C A C C C C C A C A C A A C C A C A C A C A C C C A C C C C C C C C C A C C C A C C C A C C C C C A A C C C C A C A C A C C C A C A C A C A C A C A C A A C C C C C C A C C C A C A C C C A C A C A C A A A C C C A A A A A C A C A C C C A A C C A C C C A C A C C C A C C C C C A C A C C C A C A A C C C C A A A A A C A C C C A C C C C C C C A C C C C C C C A C A C C C C C C C A A C C C C A C A C A C C C A C A C A C C C A C C C A C A C A C A C C C A C A C C C A C A A C C C C A C C C A C A C C C C C C C A C A C A C C C A C A C C C C C C C A C A A A C C C C C A C A C C C A C C C A C A C C C A C C C C C A C C C A C C C C C A A C C A C A C A A A C A C A C C C A C C C C C C C C C A C A A C C A A C C C C C C C C C C A A A C C C C C A C A C A C A C A C A C C C C C C C C C C C C C C C C C A C C C A C A C A A C C A C A C A C C C C C A C A C A C C C A C A C C C C C A C C C A C A C C C A C A C A A A A A C A A C C A C C C A A C C A A A C A C A C A C C C C C A C C C C C C C C C A A A C A C A C C C A C A C C C A C A A A C A C C C C C C C A C C C C C A C A C C C A C C C A C A C A C C C A C A C A A A C C C A C C C
19 rs6509292 0 29678680 T C C C C C C C C C C C T C C C C C C C C C C C C C C C C C C C C C T C C C C C T C T C C C C C C C C C C C C C C C C C T C C C C C C C C C C C C C C C T C C C C C T C C C C C C C C C C C C C C C C C C C C C T C C C C C T C T C C C C C C C T C T C C C T C C C T C C C T C C C T C T C T C T C C C T T C C T C C C T C T C C C C C C C C C T C T C C C T C C C C C C C C C C C C C C C C C T C T C C C T C T C C C C C C C C C T C C C C C C C T C C C C C C C C C T C C C C C C C C C C C T C C C C C C C C C C C C C T C T C C C T C C C T C T C C C C C C C T T C C C C T C C C C C C C C C C C T C T C C C C C C C C C C C T C C C C C C C C C C C T C C C C C T C C C T C C C T C C C T C C C C C C C C C C C C C T C C C C C C C C C T C C C C C C C C C C C C C T T C C C C C C C C C C C C C C C C C C C C T C T C C C C C C C C C C C C C T C C C C C T C T T C C T C T C T T C C C C T C C C T C C C T T C C C C T C C C C C T C C C C C C C C C C C C C T C C C T T C C T C C C C C C C C C C C C C T C C C C C T C T C C C C C C C C C C C T C C C C C C C T C C C T C C C C C C C T C T C T C C C T C C C C C C C C C C C C C C C C C C C C C C C C C C C T C C C T C C C T C C C C C C C T C T C T C C C C C C C C C T C C C C C C C C C T C C C C C C C C C T C T C C C C C C C C C C C C C C C T C T C C C C C C C C C T C C C C C C C T C C C T C C C C C C C C C C C T C C C C C T C C C T C T C C C C C C C T C C C C C T C C C C C C C T C C C C C C C C C C C T C C C T C T C C C C C C C C C C C C C T C C C C C C C C C C C C C C C C C C C C C C C C C T C T C C C C C T C T C C C C C C C T C C C C C T C T C C C C C C C T C C C C C T C T C C C T C T C C C T C T C C C T C T C C C C C C C C C C C C C C C T C C C C C C C C C C C T C C C C C C C C C C C C C C C C C C C C C T C C C C C C C T C T C C C C C C C C C C C C C C C T C C C T C C C C C C C T C C C C C C C T C T C T C T C C C T C C C T C C C T C T C C C C C C C T C T C C C C C C C T C C C T C T C T C C C C C C C C C C C C C T C C C C C T C C C C C C C C C T C T C C C C C C C C C C C C C T C C C C C T C T C C C C C C C C C T C C C C C T C C C C C C C C C C C T C C C T C C C T C T C C C C C C C C C T C C C C C T C C C T C C C C C C C C C T T T C C C T C C C C C C C T C C C C C C C T C T C T C C C C C C C C C T C C C C C T C T C C C C C C C T C C C C C C C C C C C C C C C C C C C C C C C T C C C C C C C C C C C T C T C C C T C C C C C C C C C C C T C T C C C C C T C C C C C C C C C C C T C C C C C C C T C T T T C C C C C C C T C T C C C T C C C C C T C C C T C T C C C C C C C C C C C C C T C T C C C C C C C C C C C C C C C C C C C C C C C T C C C T C C C C C C C T C C C C C C C T C C C C C C C C C C C C C T C T C C C T C C C T C T C T C T C C C C C T C T C C C C C C C T T T C T C C C T T T T C C C C C C T C T C C C T C C C C C T C C C C C C C T C T C C C T C C C C C C C C C C C C C C C C C T C C C T C C C C C T C C C C C C C C C C C C C C C T C C C C C C C C C C C T C C C C C C C T C C C C C T C C C C C T C C C C C C C C C C C C C C C C C C C T C C C C C C C C C C C C C C C C C C C C C T C C C C C T C C C C C C C C C C C T C T C C C T C T C T C C C T T T C C C T C C C T T C C C C T C C C C C T C C C C C C C C C T C C C C C C C C C C C C C T T T C C C C C T C C C C C C C C C T C C C C C C C T C C C T C T C T C C C C C C C C C C C T C C C T C C C T C T C C C C C T C C C C C T C T C C C C C T T C C C C C C C C C C C C T C T C T C C C T C C C C C C C C C T C C C T C C C C C T C C C T C C C C C C C C C T C C C C C C C T C T C C C C C C C C C C C C C C C C C C C C C C C C C T C C C C C C C C C T C T C T C C C C C C C T C C C T C C C T C C C C C C C T C C C C C C C T T T C C C C C C C C C C C C C C C C C C C C C C C T C C C C C C C C C C C C C C C C C T C C C T C C C C C C C C C C C C C C C C C C C C C C C C C T C C C T C C C C C C C C C T C T C C C C C C C C C C C C C T C T T C C C C C C T C T C T C T C T C C C C C T C T T C C C C T C C C T C C C C C C C T T C C C C C C T C C C C C T C C C T T C C C C C C C C C C T C C C C C C C C C C C T C C C C C C C C C T C T C T C C C C C C C C C C C C C C C T C T C C C T T T C T C T C T C T C C C T C C C C C C C T C C C C C C C C C C C C C T C C C C C C C C C C C C C C C C C T C C C T C C C C C C C C C T T T C C C C C C C C C C C C C C C C C C C C C C C C C C C T C C C C C C C T C C C C C C C C C T C C C T C T C C C C C T C C C C C T C C C T C C C T C C C T T C C C C C C C C C C T T C C C C C C C C C C T C C C C C T C C C C C C C T C T T C C C C C C T T C C T C T C T C C C T C T C C C T C C C C C C C C C T C C C T C T C T C C C C C T C C C C C C C C C C C C C T C C C C C T C C C T T T C T C C C C C C C T C T C T C C C C C C C T C T C T C T T C C C C C C C C T C C C T C C C C C T C T T C C C C C C C C T C T T T C T C C C C C C C C C C C C C T C T C T C C C T C T C C C C C C C C C C C C C C C C C C C T C C C C C C C T C C C C C C C C C C C C C C C T C C C C C C C C C C C C C C C C C C C C C T C C C T C C C C C T C T T C C T C C C C C C C C C T C C C C C C C C C T C C C C C T C T C C C C C C C T C C C T C C C C C C C C C T C T C C C C C C C C C C C C C C C C C C C C C T C C C T C C C T C T C T C C C T C T C C C C C C C C C C C T C C C T C C C C C C C T C C C C C T C T C C C C C C C T C T C T C T C C C C C T C T C C C T C C C C C C C T C C C C C C C C C T T T C T C C C C C T C C C T C C C C C T C T C T T C C T C T C C C C C T C T C C C C C C C C C C C C C T T T C T C C C C C C C C C C C T C C C C C C C C C T C T C C C T C C C C C T C C C C C T C T C C C C C T C C C T C T C C C C C C C C C C C C C C C T C C C C C C C C C C C C C T C C C C C T C C C C C C C C C C C C C C C T C C C C C C C C C C C C C T T C C C C T T T C C C C C T T T C C C C C T C T C T C C C T C C C C C C C C C C C C C C C T C T C T C T C C C T C C C T C C C C C C C C C C C C C C C C C C C C C C C T C C C C C C C C C C C T C C C C C T C C C T C C C T C C C C C C C T C C C C C T C T C C C T C T C C C C C C C C C T C C C C C T C C C C C C C C C T C C C C C T C C C C C C C T C T C C C C C C C T C T C C C C C T C C C T C C C C C C C C C C C C C C C T C T C C C C C C C C C T C C C C C C C C C C C C C C C T C C C C C C C C C C C C C C C C C T C C C C C C C C C C C C C T T T C C C C C C C C C C C T C C C C C T T C C C C C C C C C C C C C C C C C C C C C C C C C C C C T C C C C C C C T C C C C C C C T C C C T C C C T C C C T C C C T C C C T C C C C C C C T C C C C C C C T C T C C C C C C C T T C C C C C C C C C C T C C C C C C C T C T C C C C C T C C C C C T C T C C C C C C C C C C C C C C C C C T C C C C C C C T C C C C C C C T C T C T C T C T T C C C C C C C C C C C C T C C C C C C C C C C C C C C C T C T C T C C C C C T C C C C C C C T C C C T C C C T C T C T C T C C C T C T T C C C C C C C C C C C C C C C C C C C C T C C C C C C C C C C C C C T C C C C C C C C C C C T C C C C C T C T C T C C C C C T C C C T C C C T C T T C C C C T C C C C C C C T C C C C C C C T C C C C C C C T C C C T C C C C C C C C C T C C C C C C C T C T C C C C C T C T C C C C C C C T T T C T C C C C C C C C C C C C C C C C C C C C C T C C C C C C C C C C C C C C C C C C C C C C C C C C C C C C C C C T C T C C C C C C C C C C C C C C C T T C C C C C C C C T C C C T T T C T C T C C C C C C C T C T C C C T C C C C C C C C C T C C C C C C C C C T C T C T C T C C C C C T C C C C C T C C C C C C C C C C C T C C C C C T C C C C C C C C C C C C C C C C C T C C C C C C C C C C C T C T C C C C C C C C C C C T C C C T C C C C C T C T T C C C C C C T C T C T C C C C C T C T C C C C C C C C C T C C C T C T C C C C C T C T C C C C C T C C C C C C C C C C C C C C C T C T C C C T C C C C C T C C C T C T C C C C C C C C C C C T C T C C C C C C C C C C C T C C C C C T T C C T C C C T T T T C C T C C C C C C C C C T C T C T C C C T C T C C C C C C C T C C C C C C C T C T C C C C C C C C C C C C C C C C C C C T C C C C C C C T T C C C C C C C C T C C C T C C C C C C C T C C C C C C C C C C C C C C C C C C C C C C C C C C C T C T C T C C C C C C C C C C C C C C C C C C C C C T C T C T C C C C C T C T C T C T T
19 rs13382050 0 29685293 A A A A G A G A G A G A G A G A A A G G A A G A G A G A G A G A G A A A G A G A G A A A G G G A A A G A G A G G G A A A A A G G G A G G G G A A G G G A G A A A G A G A A A G G G A A A G A A A G A G A A A A A G G G G G G G A G A G A G A G A G A G A G A G A A A G A A A G G G G G A A A G A G A A A G A G G G G A A G A G A G A A A G A G G G A G A G G A A A A G A G G G G A A G A G A G G A A A A G A G A G A G A A A G G G A G A G G G A G A G A A A A A G G G A A A G A A A A A G A G G G G A A A A A A G G A A G G G A G A G G A A A A G A G A G A G A G G A A G A G G G A A A G A G G A A A A G A A A G A G G G A G A A A A A G G G A G A G G G A G G G A A A A A G A G G G A A A G A G A A A G A G A G A G G G G G A G A A A G G A A A A A A G G A A A A A A A A A A G G G A A A G G G A G A G A G A G A G A A A G A G G A A G A G G G A A A A A G G G A G G G A A A G G G A G A G G G A G G G G G G G G A A G A G A G G G A G G G A G A G G A A A A G G G A G A G A G G G G G G G G G A A A A A G G G A A A G G G A G G A A G A G G G A G A G A G A G A A A G A A A A A G G G G A A A A G A G A A A G A G A G A A A A A G A G G G A G A G A G A G A G A G A G A G G G G G G A A G A G A G A G A G G G A G A G A A A A A G A G G G A G G G G G G G A G A G A G G G G G G G A G A G G G A G A G A G A G A G A G G A A G A G A G A A A A A A A G A G G G A G A G G G A G G G A G A A A G G G G G A G G G G G G G G G A A A G A A A G A G A G G G A A A A A G A A A G A G G G A G G G A G A G G A A G A G A G A G G G A G A G A G G A A G A A A G A G A G G G G G G A A G A G A A A G A G A G A G G G A G A G A A A G A G A G G G G G A G A G A G G G A G A G A A A G A A A G A G G G A G A G A G G G A A A A A A A G G A A G A A A G A G A G A G G G A A A G A G A G A G A G A G A G G G A G A G G G A A A G A G A A A G G A A G A G A A A G A A A G A G G A A A A G A G A A A A A G A G A G A G A G A G A A A A A G G G A G G A A G G G A G A A A A A G G A A G A A A G G G A A A A A G A G A A A G G A A G A G A G A G A G G G G G G A A G G A A G G A A G A G A G A A A G G G G G G A A A A A A G A A A A A G A G A A A G A G A G A G A A A A A A A G A G A G G A A G A G A A A G A A A G A G G G A G G G A G G G A G G G A G G G A G G G G G A G G G A A A G G A A A A G A G A G G G A A A G A A A G A G A G G G A G A G A A A G A G A G A G A A A G G A A G A G G G G G A A A G A A A G G A A G G G A G G G A G G A A G G G A G A G A G A G G A A A A G G G A A A G A G A G G G G A A G A A A G G G A A A G G G A G A G G A A G A G A G G G A G A A A A A G A G G G A G G A A G A G A G G A A G A G A A A G G A A G A G G G A G G G A G A G G G A G A G A A A G A G G G A G A G A A A G A G G A A G A A A G A G A A A G A G A G A G A A A G A G A G G A A A A A A G A G G G A G A G A A A A A G A G A G G G A G A G A A A G A G G G A G A A A G A G A G A G A G A G G A A G G G A G A A A A A G A G A A A A A A A A A A A G A G A G A G G A A A A G G A A G A G A G A G A G A G G A A G A G A G G G G G A A A G G G G G G G A G A G A G G G A G A G G G A G A A A G A A A G G G A G G G A G A G A G A A A G G A A G A G A G G G A G G G A A A A A A A G G A A A A G A G G G A A A G A G G G A A A A A G A G G G G G A G A G A G G G A G G G A A A A A G A A A A A G A G G G A G A G A A A G A G A G G A A G G A A A A A A A A G A A A G A G A G G G A G A G G G A G A G G G A G A G G G G A A G A G G A A A A A A G G G A G A A A G A A A A A A A A A G G G A G G G G A A G A G A G G A A G G G A G A G A G A A A G A G A G A G A A A G A G A G G G G G A G A G G G A A A G A A A G A G A G G G G G A A A G G A A G A G G G G G A G A G A G A A A G A A A G A G G A A G G G A G G A A G G A A A A G A G A G A G A G G G A G A G G G A G A G G G A G G A A G A G A G G G A A A G G G A A A G A G G G G G G G G G A G A G A A A G A G G A A A A A A G A G A G A G A G A G A G G G G G A G G G G G A G G G A G A A A A A G G G A A A G A G G G A A A A A A A G A A A G A G A G A A A G G G A G A G A G A A A G A A A A A A A G G G A A A G G G G A A G A G G G G A A A A G A G A G A A A A A G G G G G A G A G A G G G A G A G G G A A A G A G A G G G A A A G A G A A A G A A A A A G A G A G A G A G A G G G A G A G A G A G G G A A A G A G A A A G A G A A A A A A A G G G G A A G A A A G A G G A A A A A A G G G A G G G A G A A A G G A A G A G A G G G G A A G G G A G A G A G A G G G G G A G A G G G G G A A A A A A A A A G A G A G A G A G A G A A A A A G A G A G A G G G G G G G A G A G A A A G G G A A A G G G A G A G G G A G A G A G A A A A A G A G A A A A A G A G G G A G A G A G A G G A A G A A A G A A A G G G A A A G A G A G A G A G A G A G A G G A A G A G A A A A A A A G A G A G G G G A A A A G A G A A A G A G G G A G A G A G A G A G A A A G A G G G A A A A A A A A A G A G A A A G A A A G A A A G A A A G G A A A A G A A A G A G G G A G A G A G G G A G A G A G A G A G G G G G G G A G A G G G G G A A A G G G G G G G G G A G A G G G G G G A A G A G G G G G A A A A A G A G A G A G G G A G G G A G A G A G A A A G G A A G G G A A A G G G A G A A A G A A A G A G A G G G A A A A A A A A A G G G A A A G A A A G A G A G G A A A A A A G A G A G A G A G A G A G G G A G A A A G A G A G G A A A A G A G G G A G A A A G A G A G A A A A A G G G A G A A A G A A A A A G A A A A A G G G G G A G A G A G A A A G A G A G G G A G A G A A A G G G G G A G G G A G A A A G A G A G G G A G A A A G A G A G G G A G G G A G A G G A A A A A A G A G A G G G G G G G G A A A A G G G A G G A A A A G A G G A A A A G A A A G A G A G G G A G A G A G A A A G A A A G G G G A A G G G A A A A A G G G A G A G A G G A A G A G A G A G A G A G A A A G A G G A A A A A A G A G A G G G A G A G A G A G A G A G G A A G A A A G A G A G G G A A A A A A A G A G G G A G G G A G A G A G G G G G A G A A A G A G G G A A A G A G G A A A A G A A A G A A A G A G G G A G A G A A A G G G A G A G A G A A A A A G A G G G A G A G A G A A A G A G G G A G A G A A A G G G G G A G G G A G A G G G G G A G A G A G A G A A A A A G G A A G A G A G G A A G A G A G A G G A A G A G A A A G A G A G A A A G A G G G A A A G G G A G A A A A A G A G A A A A A A A G G A A G A G A G A G A G A G A G A G G G A G G A A A A G G G A G A G G A A G A G A G A A A G A A A G A A A G A G A G G A A G A G A G G A A G A G A A A A A G G G G G G A A A A G A G A A A G A G A A A A A G G G G G A G G G G G A G A G G A A A A G G A A A A A A G G G G G A G A G A G A G A G A G A G A A A A A G A G A G G A A G A G A A A G A A A A A A A A A G A G A G A G A G A G A G A G A A A G A G A A A A A G G A A G A G A G A G A G G G A A A G G A A G A A A G G A A A A G G A A G A G A G A A A G A G G G G G A G A G A A A G A A A G G G A G G G A G A G A G A A A A A G G G A G A G A G A A A G G A A G A G A G G G A A A G G G A G G G G G G G A G G A A G A G A G A G A G A G G G A G A G A A A A A G A G G G A G A G A A A G A G A G G G G G A G A G A G A A A A A A A G A G G G A A A A A G G G A G A G G G A G A G G G A G A G G A A G G G A G A G A G A G A A A G G G A G G G A A A G G G G G A G A G A G A G A A A A A A A G G G A A A A A G A G A G A G A G G A A G A G A G A G G G A A A G G G A G A G A G G A A G A G A G A G G A A G A G A G G G A G A G A G G G A A A G A G A G A G A G A G A G A G A G A G A G A G G G A A A A A A A A A G A A A A A G A A A G A G G A A A A G A A A A A G A G A A A A A G A A A A A G G A A A A G A A A A A G A G A G G G A A A G A G A G G G A G G G A G A G A A A G A G G G G G A G A G A G A G A G A G G G G G A G A G A A A G G G A G A G G G A G G G A A A G A G A A A G A G A A A G A G A G A G G G G G G G A G A G A G A G A G A G A A A G A G A G A A A G A G A G A G G G G A A G A G A G A G A G A G G G A G A G G G A G G G A G A G G G A A A A A A A A A G A G G G A G A G G G G G A G A A A G A A A G G G G G G A A G G A A A A G G G A G A A A G A G A G A G A G A G G G G G A A A G A A A A A A A G G G A G A G A A A G A A A A A G G G G A A G A G A G A A A G A G G G G A A G A G A G A G A A A G A A A A A G A A A G A G A G A G A A A G A A A G A G A A A G G G A A A G A A A G A G G A A A A G A G A G G G A A A G G A A G A G A G A G G A A G A G A G A G G G A A A G G G A G A G A A A G A A A G A A A A A A A A A A A G G
19 rs9304664 0 29697907 C C C C A C A C A C A C A C A C C C A A C C A C A C A C A C A C C C C C A C A C A C C C A A A C C C A C A C A C A C C C C C A A A C A A A A C C A A A C A C C C A C A C C C A A A C C C A C C C A C A C C C C C A C A A A A A C A C A C A C A C C C A C A C C C C C A C C C A C A A A C C C C C A C C C C C A A A C C C A C C C A C C C A C A A A C A C A A C C C C A C A A A A C C A C A C A A C C C C A C C C C C A C C C A A A C A C A A A C A C A C C C C C A A A C C C A C C C C C A C A A A C C C C C C C A A C C A A A C C C A A C C C C C C A C A C A C A A C C A C A A C C C C A C A A C C C C A C C C A C A A A C A C C C C C A A A C A C A A A C A C A C C C C C A C A C A C C C A C A C C C A C C C A C A A A A C C A C C C A A C C C C C C A A C C C C C C C C C C A C A C C C A A A C A C A C A C A C A C C C A C A A C C A C A A A C C C C C A A A C A C C C C C A C A C C C A A A C A C A A A C A A C C A C A C A C A C A A C C A C A A C C C C A A A C A C A C C C A A A C A A A C C C C C A A A C C C A A A C A C C C A C A A A C A C A C C C A C C C A C C C C C A C A A C C C C A C A C C C A C C C A C C C C C A C A A A C A C A C A C A C A C A C A C A C A A A C C C A C A C A C A C A C A C C C A C C C C C A C A C A C A A A A A A A C A C A C A A A A A C C C A C A A A C A C A C A C A C C C A C C C A C A C A C C C C C C C A C A C A C A C A A A C A A A C A C C C A C A A A C A A A C A C A A A C C C A C C C A C A C A A A C C C C C A C C C A C A A A C A C A C C C A C C C A C A C A C A A A C A C A C A A C C A C C C A C A C A A A A A A C C A C C C C C A C A C C C A C A C A C A C C C A C A C A C A C A C A C A C A C A C A C A C C C A C C C A C A A C C A C A C A C C C C C C C C C A A C C A C C C A C A C A C A A A C C C A C A C A C A C A C A C A A A C A C A A A C C C A C A C C C A C C C A C A C C C A C C C A C A A C C C C C C C C C C C C A C A C A C A C C C C C C C C C A A C C A A C C A A C C A C C C C C A A C C C C C C A A A C C C C C C C C C C C A A C C A C A C C C A C A C A A A A C C A A C C A A C C A C A C A C C C A A A A A A C C C C C C A C C C C C A C A C C C A C A C A C A C C C C C C C A C A C A A C C A C C C C C A C C C A C A A A C A A A C A A A C A A A C A C A C A A A A A C C C A C C C A C C C C C A C A C A A A C C C A C C C A C A C A A A C A C A C C C A C A C A C A C C C A A C C A C A A A A A C C C A C C C A A C C A A A C A C A C A C C C A A A C C C C C A C A C C C C C A A A C C C A C A C A A A A C C A C C C A C A C C C A C A C A C A A C C C C C C A A A C A C C C C C A C A C A C A A C C A C A C A A C C A C A C C C A A C C A C A C A C A A A C C C A A A C A C A C C C A C A A C C C C A C C C A C A A C C A C C C A C A C C C C C A C A C A C C C C C A C A A C C C C C C A C A C A C A C A C C C C C A C A C A A C C C C C C C C A C C C A C A C C C C C A C A C A C A C A A C C A A A C A C C C C C A C A C C C C C C C C C C C A C A C A C A C C C C C A A C C A C A C A C A C A C A A C C A C C C A A A A A C C C A A A C A A A C A C C C A A A C A C A A A C A C C C A C C C A A A C A A A C A C A C A C C C A A C C C C A C A A A C A A A C C C C C C C A A C C C C A C A A A C C C C C A C A C C C C C A C A A C C C C A C A C A A C C A A C C C C C C A C C C C C A C A A A C C C A C C C A C A C A A C C C C C C C C C C C C A C C C A C A C A C A C A C A A C C A C A C A C A C A A A A C C A C A A C C C C C C A A C C C C C C A C C C C C C C C C A C A C A A C C C C A C A C A A C C A A A C A C A C A C C C A C A C A C A C C C A C A C A A A A C C A C A C A C C C A C C C C C C C A A A C C C C C A A C C A C A A A A A C A C A C A C C C A C C C A C A C C C A A A C A C C C A C C C C C A C A C A C C C A A C C A C A A A C C C A A A C A A C C C C A C A A A C C C A A A C C C A C A A A A A A A C A C A C A C C C A C A A C C C C C C A C A C A C A C A C A C A A A A A C A A A A A C A A A C C C C C C C A A A C C C A C A C C C C C C C C C A C C C A C A C C C C C A A A C A C A C C C C C A C C C C C C C C C A C C C A C A A C C A C A A A A C C C C A C A C A C C C C C A C A C C C A C A C A A A C A C A C A C C C A C A C A A C C C C A C A C C C C C C C C C A C A C A C A C A C A A A C C C C C A C C C A C C C A C A C C C A C C C C C C C C C A C A A C C A C C C A C A A C C C C C C A C A C A A A C A C C C A C C C A C A C A A A A C C C C A C A C A C A C A A A A A C A C A A A A A C C C C C C C C C A C A C A C A C A C A C C C C C C C A C A C A C A A A A C C A C A C C C A A C C C C A C A C C C A A A C A C A C A C C C C C A C A C C C C C A C A A A C C C A C A C A A C C C C C C A C C C C C A C C C A C A C A C A C A C A C C C A A C C A C A C C C C C C C C C C C A A A A C C C C A C A C C C A C A A C C A C A C C C A C C C C C A C A A A C C C C C C C C C A C A C C C A C C C A C C C A C C C A A C C C C A C C C A C A A C C C C A C A A A C A C C C C C A C A C A A A A A C A C A A A A C C C C A C A A A C A C C C A C A A A A A A C C A C A A A A C C C C C C A C A C A C A A A C A A A C A C A C C C C C A A C C A A A C C C A A A C A C C C C C C C A C A C A A A C C C C C C C C C A A A C C C C C C C A C A C A A C C C C C C A C A C A C A C A C C C A A C C A C C C A C A C A C C C C C A C A A A C A C C C A C A C A C C C C C A A A C A C C C C C C C C C C C C C C C A A A A A C A C A C A C C C A C A C A A A C A C A C C C A C A A A C A A A C A C C C C C A C A A C C A C C C A C A C A A A C A C C C A C A C C C C C C C A C A C A A A C A A A C C C C C A C C C C C C C C C A C A A C C C C A C C C A C A C A A A C A C C C C C C C A C C C A A A A C C A C A C C C C C A A A C C C A C A C C C A C C C A C A C A C C C C C A C A C C C C C C C A C A C A A A C A C A C A C A C A C A A C C A C C C A C C C A A A C C C C C C C A C A A A C A A A C A C A C A A A A A C A C C C C C A A A C C C C C A A C C C C A C C C C C C C C C A C A C C C A C C C A A A C A C A C A C C C C C A C A C A C A C A C A C C C A C A A A C A C A C C C A A A A A C A A A C A C A A A A A C A C C C A C A C C C C C A C C C A C A C A A C C A C A C A C A C C C A C A C C C A C A C A C C C C C A A A C C C A A A C A C C C C C A C A C C C C C C C A C C C A C A C A C A C A C C C A C A A A C A A C C C C A A A C A C A A C C A C A C A C C C A C C C A C C C A C A C A A C C A C A C A A C C A C A C C C C C A A A A A A C C C C A C A C C C A C A C C C C C A C A A A C A A A A A C C C A A C C C C A A C C C C C C A A A A A C A C A C A C A C A C A C A C C C C C A C A C A C C C A C A C C C A C C C C C C C C C C C A C C C A C A C A C A C A C C C A C A C C C C C A C C C A C A C C C A C A A A C C C A A C C A C C C A A C C C C A A C C A C A C A C C C C C A A A A A C A C A C C C A C C C A C A C A A A C A C A C A C C C C C A C A C A C C C A C C C A A C C A C A C A C A C C C A A A C A A A A A A C C A C C C C C A C C C A C A C A A C C A C C C C C C C A C A C A C A C A C C C A C A C A A A A A C A C A C A C C C C C C C A C A A A C C C C C A A A C A C A A A C A C A A C C A C A A C C A C C C A C A C C C A C C C A A A C C C A C C C A C A A A C A C A C A C A C C C C C C C A A A C C C C C C C A C A C A C A A C C A C A C A C A C C C C C A A A C C C A C A A C C C C A C A C A A C C A C A C A A A C A C A C A A A C C C A C A C A C A C A C A C A C A C A C A C A C A A A C C C C C C C C C A C C C C C A C C C A C A C C C C C A C C C C C A C A C C C C C A C C C C C A A C C C C A C C C C C A C A C A A A C C C A C A C A C A C A A A C A C A C C C A C A A A C A C A C A C A C A C A C A A A A A C A C A C C C A A A C A C A A A C A A A C C C A C A C C C A C A C C C C C C C A C A A A A A A A C C C A C A C A C A C A C C C A C A C A C C C A C C C A C A A A C C C A C A C A C A C A C A A A C A C A A A C A C A C A C A A C C C C C C C C C C A C A A A C A C A C A A A C A C C C C C C C A C A C A A C C A A C C C C A C A C A C C C A C A C A C C C A C A A C C A C C C A C C C C C C C A C A C A C A C C C C C C C C C A A A C C C A C A C A C C C A C A A A A C C A C A C A C A C C C A C C C C C A C C C C C A C A C A C C C A C C C A C A C C C A A A C C C A C C C A C A A C C C C A C A C A A A C C C A A C C A C A C A C A C C C C C A C A C A A A C C C A A A C A C A C C C C C C C C C C C C C C C C C C C C C
19 rs8109749 0 29700960 G G G G G G G G G G G G G G G G G G G G G G G G G G G G G G G G G G G G G G G G G G G G G G G G G G G G G G G G G G G G G G G G G G G G G G G G G G G G G G G G G G G G G G G G G G G G G G G G G G G G G G G G A G G G G G G G G G G G G G G G A G G G G G A G G G G G G G A G G G G G G G A G G G G G A G G G A G G G G G A G G G G G G G G G G G G G G G G G G G G G G G G G G G G G G G G G G G G G G G A G A G G G G G G G G G G G G G G G G G G G G G G G G G G G G G G G G G G G G G G G A G G G G G G G G G G G G G G G A G G G G G G G A G G G G G G G G G G G G G G G A G G G G G G G G G G G G G G G G G G G G G G G G G G G G G G G G G G G G G A G G G G G G G G G A G G G G G G G G G G G G G G G G G G G G G A G G G G G G G G G G G G G G G G G G G G G G G G G G G G G G G G G G G G G G G G G G G G G G G G G G G G G G G G G G G G G G G G G G G A G A G G G A G G G A G G G G G A G G G A G G G G G G G G G A G G G G G A G G G G G G G G G G G G G G G G G A A G G A G G G G G G G G G G G G G G G G G G G A G G G G G G G G G G G G G A G G G G G G G G G G G A G G G G G G G G G G G G G G G A G G G G G G G G G G G G G G G G G G G G G G G G G G G A G G G A G G G G G G G G G G G A G G G A G G G G G G G G G A G G G G G G G G G G G G G G G G G G G A G A G G G G G G G G G G G G G G G A G A G G G G G G G G G G G G G G G G G A G G G G G G G G G G G G G G G G G G G G G G G G G A G A G G G G G G G G G G G G G G G G G G G G G G G G G G G G G G G G G A G G G A G A G G G G G G G G G G G G G G G G G G G G G G G G G G G G G G G G G G G G G G G A G G G G G G G A G A G G G G G G G G G G G G G A G A G G G G G G G A G G G G G G G G G G G G G G G G G G G G G G G A G A G G G G G G G G G G G G G G G G G G G G G G G G G G G G G G G G G G G G G G G G G G G G G G G G G G G G G G G G G A G G G G G G G G G G G G G G G G G G G G G A G A G G G G G G G G G G G G G A G A G G G G G G G A G G G G G G G A G G G G G G G G G G G A G G G G G G G G G G G A G A G G G G G G G G G G G G G G G A G G G G G G G G G G G G G G G G G G G G G G G G G G G G G G G G G G G G G G G G G G G G G G G G G G G G G G G G G G G G G G G G G G G G G G G A G G G G G G G G G G G G G G G G G G G G G G G G G A G G G G G G G G G A A G G G G A G G G G G G G G G G G G G G G G G G G G G G G G G G G G G G G G G G G G G G G G G G G G G G G G G G G G G G G G G G G G G G G G G G G G G A G G G G G G G G G G G A G A G G G A G G G G G G G G G G G G G G G G G G G G G G G G G G G G G G G A G G G G G G G G G A G A G G G G G G G G G G G G G A G G G G G G G G G G G G G G G G G G G G G G G G G G G A G G G G G G G A G G G G G G G G G G G G G G G A G G G G G G G G G G G G G G G G G G G G G G G G G G G G G G G G G A G G G G G G G G G G G G G A G G G G G G G G G G G G G G G G G A G A G A G G G G G A A G G G G G G A G G G G G G G G G G G G G G G G G G G G G G G G G G G G G G G G G G G G G G G G G G G A G G G G G G G G G G G G G G G G G G G G G G G G G A G G G G G G G G G G G A G G G G G G G A G G G G G G G G G G G G G G G G G G G G G G G G G G G G G G G G G G G G G G G G G G G G G G G G G G G G G G G G G G G G G G G G G G G G G G G A G A G G G G G G G G G G G A A A G G G G G G G A G G G G G G G G G G G G G G G G G G G G G A G G G G G G G G G G G G G A A G G G G G G G G G G G G G G G G A G G G G G G G A G G G A G G G G G G G G G G G G G G G G G G G G G G G A G A G G G G G G G G G G G G G A G G G G G A A G G G G G G G G G G G G G G G G G G G G G G G G G G G G G G G G G G G G G G G G A G G G A G G G G G G G G G A G G G G G A G A G G G G G G G G G G G G G G G G G G G G G G G G G G G G G G G G G G G G G A G G G A G G G G G G G G G G G A G G G A G G G G G G G A G G G G G G G G G A G G G G G G G G G G G G G G G G G G G G G G G A G G G G G G G G G G G G G G G G G G G G G G G G G G G G G G G G G G G G G G G G G G G G G G G A G G G G G G G G G G G G G A G A G G G G G G G G G G G G G G G A G G G G G G G G G G G A G G G G G G G G G G G A A G G G G A G G G G G G G G G G G G G G G G G G G G G G G G G A G G G A G G G G G G G G G G G A G G G G G G G G G G G A G G G G G G G G G A G G G G G G G G G G G G G G G G G G G A G A G G G A A G G G G G G G G G G G G A G G G G G G G A G G G G G G G G G G G G G G G G G G G G G G G G G G G G G G G A G G G G G G G G G G G G G A A G G G G G G G G G G G G G G G G G G G G G G G G G G G G G G G G G G G G G G G G G G G G G G A G G G G G A G G G G G A G G G G G G G G G A G G G A G G G A G G G G G G G G G G G G G G G G G G G G G G G G G G G G G A G G G G G G G G G A G G G G G G G A A G G G G G G G G G G G G G G G G A G G G G G G G G G G G G G G G A G A G G G G G G G G G G G G G G G G G G G A G G G G G A G G G A G G G G G G G G G G G G G G G G G G G G G G G G G G G G G G G G G G G G G G G G G G G G G G G G G A G A G G G G G G G G G A G A G G G A G G G G G G G G G G G G G A G G G A G G G A G A G A G G G G G G G G G G G G G G G G G A G G G G G G G G G G G G G G G G G G G G G G G A G G G G G G G G G G G G G G G G G G G G G A G G G G G G G G G G G G G G G G G G G G G G G G G A G G G G G G G G G G G G G G G G G G G G G G G G G A G G G A G G G G G G G G G A G G G G G G G G G G G G G G G G G G G G G G G G G G G G G G G G G A G G G G G A G G G G G G G G G G G G G G G G G G G G G G G G G G G G G G G G G A G G G G G G G G G G G G G A G G G G G A G G G G G G G G G G G G G A G G G G G G G G G G G G G G G G G G G A G G G A G G G G G A G A G A A G G G G G G G G G G G G G G G G G G G G G G G G G G A G A G G G G G G G G G G G G G A G G G G G G G G G G G A G G G A G G G G G A G G G G G G G A G G G G G A G G G G G G G G G G G G G G G G G G G G G G G G G G G G G G G G G G G A G G G G G G G G G G G G G G G G G G G G G G G G G G G G G G G G G G G A G G G G G G G A G G G G G G G G G G G G G G G A G A G G G A G G G G G G G G G G G G G G G G G G G G G A G G G G G G G G G G G G G G G G G G G G G G G G G G G G G G G G G G G G G G G G G G G A G G G G G G G G G A G G G G G G G G G G G G G G G G G A G G G G G G G G G G G G G G G G G A G G G G G G G G G G G G G G G G G G G G G G G G G G G G G G G G G G G G G G G G G A G G G G G G G G G G G G G G G G G G G G G G G G G G G G G G G G G G G G G G G G G G G G G G G G G G G G G G G G G G G G G G G G G G G G G G G G G G G G G G G G G G G G G G G A G G G G G G G G G G G A G G G G G G G G G G G G G G G G G G G G G G G G G G G G G G G G G G G G G G G G G G G A G G G G G G G G G G G G G G G G G G G A G G G A G G G G G G G G G G G G G G G G G G G G G A G G G G G G G A G G G G G G G G G G G G G G G G G G G G G G G G G G G G G G G G G G G A G G G G G G G G G G G G G G G G G A G G G G G G G G G G G G G G G G G A G G G G G A G G G G G G G G G G G G G A G G G G G G G G G G G G G G G A G A G G G A G G G A G G G G G G G A G G G A G G G G G G G A G G G G G G G G G G G G G G G G G G G G G G G G G G G G G G G G G G G G G G G G G G G G G G G G G G G G G G G A G G G G G G G A G A G G G G G A G G G G G G G G G A A G G G G A G G G G G G G G G G G G G G G G G G G G G G G G G G G A G G G G G G G G G G G G G G G G G A G A G G G G G G G A G G G G G G G A G G G G G G G G G G G G G G G G G G G G G G G G G G G G G G G G G G G G G G G G G G G G G G G G G G G G G G G G G G G G G G G G G G G G G G G G G G G G G G G G G G G G G G G G G G G G G G G G G G G G G G G G G G G G G G G G G G G G G G G G G G G G G G G G G G G G G G G G G G G G G G G A G G G G G G G G G G G G G G G G G G G G G G G G G G G G G G G G G G G G G G G G G G G G G G G G G G G G G A G A G G G G G G G G G G G A G G G G G G G G G G G G G G G G G G G G G G G A G G G G G A G G G G G G G G G G G G G G G G G G G G G G G A G G G G G G G A G G G G G G G G G G G G G G G G G A G G G G G G G G G A G G G A G A G G G G G G G G G G G A G G G G G G G G G G G G G A G G G G G A A G G G G G G G G G G G G A G G G G G G G G G A G G G G G G G A G G G G G G G G G G G G G G G G G G G G G G G G G G G G G G G G G G G G G G G A G G G G G G G G G G G G G G G G G G G G G G G G G G G G G G G G G G G G G G G G G G G G G G G G G G G G G G G G G A G G G A G G G G G G G G G G G G G G G G G G G G G A G G G A G G G G G G G G G G G A A
19 rs8100724 0 29704010 C C C C C C C C C C C C C C C C C C C C C C C C C C C C C C C C C C C C C C C C C C C C C C C C C C C C C C C C C C C C C C C C C C C C C C C C C C C C C C C C C C C C C C C C C C C C C C C C C C C C C C C C A C C C C C C C C C C C C C C C A C C C C C A C C C C C C C A C C C C C C C A C C C C C A C C C A C C C C C A C C C C C C C C C C C C C C C C C C C C C C C C C C C C C C C C C C C C C C C A C A C C C C C C C C C C C C C C C C C C C C C C C C C C C C C C C C C C C C C C C A C C C C C C C C C C C C C C C A C C C C C C C A C C C C C C C C C C C C C C C A C C C C C C C C C C C C C C C C C C C C C C C C C C C C C C C C C C C C C A C C C C C C C C C A C C C C C C C C C C C C C C C C C C C C C A C C C C C C C C C C C C C C C C C C C C C C C C C C C C C C C C C C C C C C C C C C C C C C C C C C C C C C C C C C C C C C C C C C C A C A C C C A C C C A C C C C C A C C C A C C C C C C C C C A C C C C C A C C C C C C C C C C C C C C C C C A A C C A C C C C C C C C C C C C C C C C C C C A C C C C C C C C C C C C C A C C C C C C C C C C C A C C C C C C C C C C C C C C C A C C C C C C C C C C C C C C C C C C C C C C C C C C C A C C C A C C C C C C C C C C C A C C C A C C C C C C C C C A C C C C C C C C C C C C C C C C C C C A C A C C C C C C C C C C C C C C C A C A C C C C C C C C C C C C C C C C C A C C C C C C C C C C C C C C C C C C C A C C C C C A C A C C C C C C C C C C C C C C C C C C C C C C C C C C C C C C C C C A A C C A C A C C C C C C C C C C C C C C C C C C C C C C C C C C C C C C C C C C C C C C C A C C C C C C C A C A C C C C C C C C C C C C C A C A C C C C C C C A C C C C C C C C C C C C C C C C C C C C C C C A C A C C C C C C C C C C C C C C C C C C C C C C C C C C C C C C C C C C C C C C C C C C C C C C C C C C C C C C C C C A C C C C C C C C C C C C C C C C C C C C C A C A C C C C C C C C C C C C C A C A C C C C C C C A C C C C C C C A C C C C C C C C C C C A C C C C C C C C C C C A C A C C C C C C C C C C C C C C C A C C C C C C C C C C C C C C C C C C C C C C C C C C C C C C C C C C C C C C C C C C C C C C C C C C C C C C C C C C C C C C C C C C C C C C C A C C C C C C C C C C C C C C C C C C C C C C C C C A C C C C C C C C C A A C C C C A C C C C C C C C C C C C C C C C C C C C C C C C C C C C C C C C C C C C C C C C C C C C C C C C C C C C C C C C C C C C C C C C C C C C C A C C C C C C C C C C C A C A C C C A C C C C C C C C C C C C C C C C C C C C C C C C C C C C C C C A C C C C C C C C C A C A C C C C C C C C C C C C C A C C C C C C C C C C C C C C C C C C C C C C C C C C C A C C C C C C C A C C C C C C C C C C C A C C C A C C C C C C C C C C C C C A C C C C C C C C C C C C C C C C C C C A C C C C C C C C C C C C C A C C C C C C C C C C C C C C C C C A C A C A C C C C C A A C C C C C C A C C C C C C C C C C C C C A C C C C C C C C C C C C C C C C C C C C C C C C C C C C C A C C C C C C C C C C C C C C C C C C C C C C C C C A C A C C C C C C C C C A C C C C C C C A C C C C C C C C C C C C C C C C C C C C C C C C C C C C C C C C C C C C C C C C C C C C C C C C C C C C C C C C C C C C C C C C C C C C C C C A C A C C C C C C C C C C C A A A C C C C C C C A C C C C C C C C C C C C C C C C C C C C C A C C C C C C C C C C C C C A A C C C C C C C C C C C C C C C C A C C C C C C C A C C C A C C C C C C C C C C C C C C C C C C C C C C C A C A C C C C C C C C C C C C C A C C C C C A A C C C C C C C C C C C C C C C C C C C C C C C C C C C C C C C C C C C C C C C C A C C C A C C C C C C C C C A C C C C C A C A C C C C C C C C C C C C C C C C C A C C C C C C C C C C C C C C C C C C C A C C C A C C C C C C C C C C C A C C C A C C C C C C C A C C C C C C C C C A C A C C C C C C C C C C C C C C C C C C C C C A C C C C C C C C C C C C C C C C C C C C C C C C C C C C C C C C C C C C C C C C C C C C C C C A C C C C C C C C C C C C C A C A C C C C C C C C C C C C C C C A C C C C C C C C C C C A C C C C C C C C C C C A A C C C C A C C C C C C C C C C C C C C C C C C C C C C C C C A C C C A C C C C C C C C C C C A C C C C C C C C C C C A C C C C C C C C C A C C C C C C C C C C C C C C C C C C C A C A C C C A A C C C C C C C C C C C C A C C C C C C C A C C C C C C C C C C C C C C C C C C C C C C C C C C C C C C C A C C C C C C C C C C C C C A A C C C C C C C C C C C C C C C C C C C C C C C C C C C C C C C C C C C C C C A C C C C C C C A C C C C C A C C C C C A C C C C C C C C C A C C C A C C C A C C C C C C C C C C C C C C C C C C C C C C C C C C C C C A C C C C C C C C C A C C C C C C C A A C C C C C C C C C C C C C C C C A C C C C C C C C C C C C C C C A C A C C C C C C C C C C C C C C C C C C C A C C C C C A C C C A C C C C C C C C C C C C C C C C C C C C C C C C C C C C C C C C C C C C C C C C C C C C C C C C C A C A C C C C C C C C C A C A C C C A C C C C C C C C C C C C C A C C C A C C C A C A C A C C C C C C C C C C C C C C C C C A C C C C C C C C C C C C C C C C C C C C C C C A C C C C C C C C C C C C C C C C C C C C C A C C C C C C C C C C C C C C C C C C C C C C C C C A C C C C C C C C C C C C C C C C C C C C C C C C C A C C C A C C C C C C C C C A C C C C C C C C C C C C C C C C C C C C C C C C C C C C C C C C C A C C C C C A C C C C C C C C C C C C C C C C C C C C C C C C C C C C C C C C C A C C C C C C C C C C C C C A C C C C C A C C C C C C C C C C C C C A C C C C C C C C C C C C C C C C C C C A C C C A C C C C C A C A C A A C C C C C C C C C C C C C C C C C C C C C C C C C C A C A C C C C C C C C C C C C C A C C C C C C C C C C C A C C C A C C C C C A C C C C C C C A C C C C C A C C C C C C C C C C C C C C C C C C C C C C C C C C C C C C C C C C C A C C C C C C C C C C C C C C C C C C C C C C C C C C C C C C C C C C C A C C C C C C C A C C C C C C C C C C C C C C C A C A C C C A C C C C C C C C C C C C C C C C C C C C C A C C C C C C C C C C C C C C C C C C C C C C C C C C C A C C C C C C C C C C C C C C C A C C C C C C C C C A C C C C C C C C C C C C C C C C C A C C C C C C C C C C C C C C C C C A C C C C C C C C C C C C C C C C C C C C C C C C C C C C C C C C C A C C C C C C C A C C C C C C C C C C C C C C C C C C C A C C C C C C C C C C C C C C C C C C C C C C C C C C C C C C C C C C C C C C C C C C C C C C C C C C C C C C C C C C C C C C C C C C C A C C C C C C C C C C C A C C C C C C C C C C C C C C C C C C C C C C C C C C C C C C C C C C C C C C C C C C C A C C C C C C C C C C C C C C C C C C C A C C C A C C C C C C C C C C C C C C C C C C C C C A C C C C C C C A C C C C C C C C C C C C C C C C C C C C C C C C C C C C C C C C C C C A C C C C C C C C C C C C C C C C C A C C C C C C C C C C C C C C C C C A C C C C C A C C C C C C C C C C C C C A C C C C C C C C C C C C C C C A C A C C C A C C C A C C C C C C C A C C C A C C C C C C C A C C C C C C C C C C C C C C C C C C C C C C C C C C C C C C C C C C C C C C C C C C C A C C C C C C C C C C C A C C C C C C C A C A C C C C C A C C C C C C C C C A A C C C C A C C C C C C C C C C C C C C C C C C C C C C C C C C C A C C C C C C C C C C C C C C C C C A C A C C C C C C C A C C C C C C C A C C C C C C C C C C C C C C C C C C C C C C C C C C C C C C C C C C C C C C C C C C C C C C C C C C C C C C C C C C C C C C C C C C C C C C C C C C C C C C C C C C C C C C C C C C C C C C C C C C C C C C C C C C C C C C C C C C C C C C C C C C C C C A C C C C C C C C C C C C C C C C C A C C C C C C C C C C C C C C C C C C C C C C C C C C C C C C C C C C C C C C C C C C C C C C C C C C C C C A C A C C C C C C C C C C C A C C C C C C C C C C C C C C C C C C C C C C C A C C C C C A C C C C C C C C C C C C C C C C C C C C C C C A C C C C C C C A C C C C C C C C C C C C C C C C C A C C C C C C C C C A C C C A C A C C C C C C C C C C C A C C C C C C C C C C C C C A C C C C C A A C C C C C C C C C C C C A C C C C C C C C C A C C C C C C C A C C C C C C C C C C C C C C C C C C C C C C C C C C C C C C C C C C C C C C C A C C C C C C C C C C C C C C C A C C C C C C C C C C C C C C C C C C C C C C C C C C C C C C C C C C C C C C C C C A C C C A C C C C C C C C C C C C C C C C C C C C C A C C C A C C C C C C C C C C C A A
19 rs3760841 0 29705783 G G G G G G A G A G G G G G G G G G A A G G G G A G A G A G G G G G G G G G G G A G G G G G A G G G A G G G A G G G G G G G A G A G A G A G G G A G G G G G G G G G G G G G G G G G G G A G G G A G A G G G G G G G A G A G A G A G A G A G A G G G G G G G G G G G G G G G A G A G G G G G G G A G G G G G A G G G G G G G G G G G G G A G A G G G G G A G G G G G A G G G A A G G G G G G G G G G G G G G G G G G G G G G G G A G G G A A G G G G A G G G G G A G G G G G G G G G G G G G A G A G G G G G G G A A G G G G G G G G G G G G G G G G G G G G G G A G G G G G G G G G G G G G G G G G G G A G G G G G A G A G A G G G G G G G A G G G A G A G G G G G G G G G G G A G G G G G G G G G G G G G G G A G G G A G G G A G G G A A G G G G G G A G G G G G G G G G G G G G G G G G G G G G A G A G G G A G G G G G G G A G G G A G A G A G G G G G G G A G G G G G G G G G G G G G A A G G G G G G G G A G G G A G G G G G A G G G G G A G G G G G G G A G A G G G A G G G A G G G G G G G G G G G G G A G G G G G G G A G G G G G G G G G A G A G G G A G G G G G G G G G G G G G G G G G G G G G G G G G G G A G G G G G A G A G G G G G G G G G G G G G G G A G A G A G G G G G A G A G G G G G A G G G G G G G G G G G A G G G A G A G A A A G G G A G G G G G G G G G G G A G A G G G A G A G A G A G G G A G G G A G G G A G G G G G G G G G A G G G G G G G G G A G G G G G G G A G A G G G G G A G A G A A A G G G G G G G G G G G A A A G G G G G G G G G G G A G A G A G A G G G A G G G G G G G A G A A A G G G G G A G G G G G G G G G G G G G G G G G G G A G G G G G G G A G G G G G G G G G G G G G A G A G G G G G G G A G G G A G G G A G G G G G G G G G G G A A G G A G G G G G G G G G G G G G A G G G G G G G G G G G G G A G G G G G G G G G A G G G G G A G A G G G G G G G G G G G G G A G G G A G G G A G G G G G G G G G A G A G G G G G G G G G G G G G A G G G A G A G G G G G G G G G A A G G A A G G G G G G G G G G G G G G G G G G G G A G A G G G G G G G G G G G A A G G A G G G G G G G A G G G A A G G A G G G A G G G A G A G A G G G A G G G G G G G G G G G A G G G G G G G A G G G A G A G A G A G G G G G G G G G A G A A G G A G G G G G G G G G G G G G G G A G A G G G G G G G A G A G A G G G G G G G G G A G G G A G G G G G G G A G A G G G G G G G G G G G G G A G A G G G G G G G G G G G A G G G G G A G G G A G A G G G G G G G A G G G G G G G A G A G A G G G G G G G G G G G G G G G A G G G G G G G A G G G G G G G G G G G G G G G G G G G A G A G G G G G G G G G G G G G G G G G A G A G G G G G G G G G G G G G A A G G G G G G A G G G G G A G G G A G G G G G A G G G A G G G G G G G A G G G A G G G A G G G G G G G A G G G G G A G G G A G G G G G G G G G G G G G A G G G G G G G G G A A G G G G G G G G G G A G A G A G G G G G A G G G A G G G G G G G G G G G G G G G A G G G G G A G A G G G A G A G G G A G A G A G G G G G G G A G G G G G G G G G G G A G A G G G G G G G G G G G G G A G A G G G G G G G A G G G G G G G A G G G G G G G A G A G G G G G G G G G A G A G A G A G A G A G G G G G G G A G G G A G G G G G G G G G G G A G G G G G A G A G A G G G A G G G G G G G A G G G G G G G A G A G G G G G G G A G G G G G A G G G G G G G G G G G G G G G A G G G G G G G G G G G G G A G A G A G G G A G G G G G A G A A G G G G G G G G G G G G A G G G A G A G A G G G A G A G G G G G G G G G A G A G A G G G A G G G G G G G G G A G G G G G G G G G G G G G G G G G G G G G A G G G G G G G G G A G G G A G G G G G G G G G G G G G G G G G G G G G A G A G A G G G G G A G G G A G G G A G G G G G G G A G G G G G G G A A G G G G A G G G G G A G A G G G G G G G G G G G A G G G A G G G A G G G G G G G G G G G G G G G G G A G G G G G A G A G G G A A G G G G G G G G A G G G G G G G G G A G G G A G G G A A G G G G A G A G G G G G G G G G G G G G G G G G G G G G A G A G A G G G G G A G A G G G A G A A A G G G G G G G G G A G G G G G A G G G G G G G G G G G G G A G A G G G G G A G A G A G G G G G G G G G G G G G G G G G G G G G G G G G G G A G G G G G G G G G G G A G A G G G G G G G A G G G A G A G A G A G G G A G G G G G G G G G A A G G G G A G G G G G G G G G G G G G A G A G G G G G G G A G G G G G A G G G A G G G A G G G G G A G G G G G G G G G G G A G G G G G G G G G A G G G G G G G A G G G A G G G A G G G A G G G A G A G A G G G G G G G A G A G G G A G A G G G A G A G A G A A G G G G G G G G G G A G A G A G A G A G A G G G G G G G G G A G G G A G G G G G G G A G G G A A G G G G G G G G G G A A G G G G G G G G G G G G A G A G G G G G A G A G A G G G A G A G G G G G G G G G G G G G G G A G G G A G G G A G A G G G G G G G G G G G G G G G G G G G G G G G G G A G A G G G G G G G A G G G G G A G G G G G G G G G A G G G G G G G G G G G G G G G G G G G A G A G G G G G G G G G G G G G G G A A G G G G A G G G G G G G G G G G A G A G A G G G G G G G A G G G G G G G A G A G A G G G G G G G A G G G G G A G G G A G A G A G G G G G A G A A G G G G G G G G G G G G G G G G A G G G A G A G G G G G G G A G G G G G A G G G A G A G G G G G G G G G A G A G G G G G G G G G G G G G A G A G G G G G G G A G G G A G G G G G G G G G G G G G G G A G G G A G G G G G G G A G A G A G G G G G A G G G G G G G G G A G A G G G G G G G A G A G G G G G G G G G G G G G G G G G G G A G G G A G A G A G G G A G G G A A G G A G G G G G A G G G A G G G G G A G G G G G A G A G G G G G G G G G G G A G A G G G G G G G G G G G G G G G G G A G A G G G A G G G G G G G G G G G G G G G G G G G G G G G G G G G G G G G G G A A A G A G G G G G G G G G G G G G A G G G G G G G G G G G G G G G G G A G A G G G G G G G G G G G G G G G G G A G A G G G G G G G A G G G G G A G G G A G G G A G G G A G G G G G G G G G G G G G A G G G G G G G G G A A A G A A G G G G A G A G A G A G G G G G G G G G G G G G G G A A G G G G A G G G G G G G G G G G A G G G A G G G G G A G G G A G G G G G G G G G A G A G G G G G A G G G G G A G G G A G G G G G A G A G A G A G A G A G A G A G A G G G G G G G G G G G G G G G G G A G G G A G G G A G G G A G G G G G G G A G G G A G G G G G G G G G A G G G G G A A G G G G G G G G G G G G G G G G G G A G G G A G A G G G G G G G G G G G A G A G A G G G G G A G A G A G A A G G G G A G G G G G A G G G G G G G A G G G G G G G G G G G A A G G G G A G G G G G G G A G A A G G G G G G G G G G A G A G G G G G A G G G G G A G A G A G G G G G G G G G A G G G G G G G A G G G A G G G G G A G G G G G G G G G G G G G A G A G A G G G G G A G G G A G G G G G G G G G G G G G G G G G G G G G G G A G G G A G G G G G G G A G G G G G A G G G G G G G G G G G G G G G A G G G A G G G G G G G G G G G G G A G G G G G G G A G G G A G G G G G A G G G A G A G A A G G G G A G G G G G G G A G A G G G G G A G G G A G G G G G A G A G G G G G G G A G A G A G A A G G G G G G G G G G G G G G G G G G G G G G G G G G G G A G G G A G G G G G G G A G A G G G G G G G G G A G A G G G G G G G G G G G G G G G G G A A A G A G A G A G G G G G G G G G G G G G A G G G A G A G G G G G G G G G A G G G G G G G G G G G A G G G G G A G A G G G G G G G A G G G G G G G G G G G G G G G A G G G G G G G G G G G G G G G A A G G G G G G A A G G G G A G A G A G G G G G A G A A A G G G A G A A A G G G G G G G G G G G G G A G G G G G A G A G A G A G A G G G G G G G G G G G G G G G G G G G A G A G G G G G G G G G G G G G G G G G G G G G G G G G A A G G G G A G G G G G G G A G A A G G G G G G G G A G A G A G A G A G G G G G A G A G A G A G A G A G A G G G G G A G A G A G G G G G G G A G A G A G G G G G G G A G G G G G A G G G G G A G G G G G G G A G A G G G A A G G G G G G G G A G G G G G G G A G A G G G G G G G G G A G G G A G G G G G A G G G A G G G A G A G G G G G A G A G A G A G A G G G G G G G G G G G A G G G G G A G G G A G G G G G G G G G G G G G G G G G G G A G G G G G A G G G G G G G G G G G G G G G A G A G G G G G G G A G G G G G G G G G G G G G A G G G G G G G G G A A G G G G G G A G G G G G A G G G G G G G A G G G G G G G G G G G G G G G A G G G G G A G G G A G G G A G G G G G A G G G A G A G G G A G G G G G A G G G G G A G A G A A A G G G A G G G G G A G A G G G G G G G G G A G G G G G G G A A G G A G A G G G G G G G G G G G G G G G G G G G G G
19 rs4805352 0 29715213 G G A G G G A A A G G G G G G G G G A A G G G G A G A G A G G G G G G G G G G G A G G G G G A G G G A G G G A G G G G G G G A G A G A G A G G G A G G G G G G G G G G G G G G G G G G G A G G G A G A G G G G G G G A G A G A G A G A G A G A G G G G G G G G G G G G G G G A G A G G G G G G G A G G G G G A G G G G G G G G G G G G G A G A G G G G G A G G G G G A G G G A A G G G G G G G G G G G G G G G G G G G G G G G G A G G G A A G G G G A G G G G G A G G G G G G G G G G G G G A G A G G G G G G G A A G G G G G G G G G G G G G G G G G G G G G G A G G G G G G G G G G G G G G G G G G G A G G G G G A G A G A G G G A G G G A G G G A G A G G G G G G G G G G G A G G G G G G G G G G G G G G G A G G G A G G G A G G G A A G G G G G G A G G G G G G G G G A G G G G G G G G G G G A G A G G G A G G G G G G G A G G G A G A G A G G G G G G G A G G G G G G G G G G G G G A A G G G G G G G G A G G G A G G G G G A G G G G G A G G G G G G G A G A G G G A G G G A G G G G G G G G G G G G G A G G G G G G G A G G G G G G G G G A G A G G G A G G G G G G G G G G G G G G G G G G G G G G G G G G G A G G G G G A G A G G G G G G G G G G G G G G G A G A G A G G G G G A G A G G G G G A G G G G G G G G G G G A G G G A G A G A A A G G G A G G G G G G G G G G G A G A G G G A G A G A G A G G G A G G G A G G G A G G G G G G G G G A G G G G G G G G G A G G G G G G G A G A G G G G G A G A G A A A G G G G G G G G G G G A A A G G G G G G G G G G G A G A G A G A G G G A G G G G G G G A G A A A G G G G G A G G G G G G G G G G G G G G G G G G G A G G G G G G G A G G G G G G G G G G G G G A G A G G G G G G G A G G G A G G G A G G G G G G G G G G G A A G G A G G G G G G G G G G G G G A G G G G G G G G G G G G G A G G G G G G G G G A G G G G G A G A G G G G G G G G G G G G G A G G G A G G G A G G G G G G G G G A G A G G G G G G G G G G G G G A G G G A G A G G G G G G G A G A A G G A A G G G G G G G G G G G G G G G G G G G G A G A G G G G G G G G G G G A A G G A G G G G G G G A G G G A A G G A G G G A G G G A G A G A G G G A G G G G G G G G G G G A G G G G G G G A G G G A G A G A G A G G G G G G G G G A G A A G G A G G G G G G G G G G G G G G G A G A G G G G G G G A G A G A G G G G G G G G G A G G G A G G G G G G G A G A G G G G G G G G G G G G G A G A G G G G G G G G G G G A G G G G G A G G G A G A G G G G G G G A G G G G G G G A G A G A G G G G G G G G G G G G G G G A G G G G G G G A G G G G G G G G G G G G G G G G G G G A G A G G G G G G G G G G G G G G G G G A G A G G G A G G G G G G G G G A A G G G G G G A G G G G G A G G G A G G G G G A G G G A G G G G G G G A G G G A G G G A G G G G G G G A G G G G G A G G G A G G G G G G G G G G G G G A G G G G G G G G G A A G G G G G G G G G G A G A G A G G G G G A G G G A G G G G G G G G G G G G G G G A G G G G G A G A G G G A G A G G G A G A G A G G G G G G G A G G G G G A G G G G G A G A G G G G G G G G G G G G G A G A G G G G G G G A G G G G G G G A G G G G G G G A G A G G G G G G G G G A G A G A G A G A G A G G G G G G G A G G G A G G G G G G G G G G G A G G G G G A G A G A G G G A G G G G G G G A G G G G G G G A G A G G G G G G G A G G G G G A G G G G G G G G G G G G G G G A G G G G G G G G G G G G G A G A G A G G G A G G G G G A G A A G G G G G G G G G G G G A G G G A G A G A G G G A G A G G G G G G G G G A G A G A G G G A G G G G G G G G G A G G G G G G G G G G G G G G G G G G G G G A G G G G G G G G G A G G G A G G G G G G G G G G G G G G G G G G G G G A G A G A G G G G G A G G G A G G G A G G G G G G G A G G G G G G G A A G G G G A G G G G G A G A G G G G G G G G G G G A G G G A G G G A G G G G G G G G G G G G G G G G G A G G G G G A G A G G G A A G G G G G G G G A G G G G G G G G G A G G G A G G G A A G G G G A G A G G G G G G G G G G G G G G G G G G G G G A G A G A G G G G G A G A G G G A G A A A G G G G G G G G G A G G G G G A G G G G G G G G G G G A G A G A G G G G G A G A G A G G G G G G G G G G G G G G G G G G G G G G G G G G G A G G G G G G G G G G G A G A G G G G G G G A G G G A G A G A G A G G G A G G G G G G G G G A A G G G G A G G G G G G G G G G G G G A G A G G G G G G G A G G G G G A G G G A G G G A G G G G G A G G G G G G G G G G G A G G G G G G G G G A G G G G G G G A G G G A G G G A G G G A G G G A G A G A G G G G G G G A G A G G G A G A G G G A G A G A G A A G G G G G G G G A G A G A G A G A G A G A G G G G G G G G G A G G G A G G G G G G G A G G G A A G G G G G G G G G G A A G G G G G G G G G G G G A G A G G G G G A G A G A G G G A G A G G G G G G G G G G G G G G G A G G G A G G G A G A G G G G G G G G G G G G G G G G G G G G G G G G G A G A G G G G G G G A G G G G G A G G G G G G G G G A G G G G G G G G G G G G G G G G G G G A G A G G G G G G G G G G G G G G G A A G G G G A G G G G G G G G G G G A G A G A G G G G G G G A G G G G G G G A G A G A G G G G G G G A G G G G G A G G G A G A G A G G G G G A G A A G G G G G G G G G G G G G G G G A G G G A G A G G G G G G G A G G G G G A G G G A G A G G G G G G G G G A G A G G G G G G G G G G G G G A G A G G G G G G G A G G G A G G G G G G G G G G G G G G G A G G G A G G G G G G G A G A G A G G G G G A G G G G G G G G G A G A G G G G G G G A G A G G G G G G G G G G G G G G G G G G G A G G G A G A G A G G G A G G G A A G G A G G G G G A G G G A G G G G G A G G G G G A G A G G G G G G G G G G G A G A G G G G G G G G G G G G G G G G G A G A G G G A G G G G G G G G G G G G G G G G G G G G G G G G G G G G G G G G G A A A G A G G G G G G G G G G G G G A G G G G G G G G G G G G G G G G G A G A G G G G G G G G G G G G G G G G G A G A G G G G G G G A G G G G G A G G G A G G G A G G G A G G G G G G G G G G G G G A G G G G G G G G G A A A G A A G G G G A G A G A G A G G G G G G G G G G G G G G G A A G G G G A G G G G G G G G G G G A G G G A G G G G G A G G G A G G G G G G G G G A G A G G G G G A G G G G G A G G G A G G G G G A G A G A G A G A G A G A G A G A G G G G G G G G G G G G G G G G G A G G G A G G G A G G G A G G G G G G G A G G G A G G G G G G G G G A G G G G G A A G G G G G G G G G G G G G G G G G G A G G G A G A G G G G G G G G G G G A G A G A G G G G G A G A G A G A A G G G G A G G G G G A G G G G G G G A G G G G G G G G G G G A A G G G G A G G G G G G G A G A A G G G G G G G G A G A G A G G G G G A G G G G G A G A G A G G G G G G G G G A G G G G G G G A G G G A G G G G G A G G G G G G G G G G G G G A G A G A G G G G G A G G G A G G G G G G G G G G G G G G G G G G G G G G G A G G G A G G G G G G G A G G G G G A G G G G G G G G G G G G G G G A G G G A G G G G G G G G G G G G G A G G G G G G G A G G G A G G G G G A G G G A G A G A A G G G G A G G G G G G G A G A G G G G G A G G G A G G G G G A G A G G G G G G G A G A G A G A A G G G G G G G G G G G G G G G G G G G G G G G G G G G G A G G G A G G G G G G G A G A G G G G G G G G G A G A G G G G G G G G G G G G G G G G G A A A G A G A G A G G G G G G G G G G G G G A G G G A G A G G G G G G G G G A G G G G G G G G G G G A G G G G G A G A G G G G G G G A G G G G G G G G G G G G G G G A G G G G G G G G G G G G G G G A A G G G G G G A A G G G G A G A G A G G G G G A G A A A G G G A G A A A G G G G G G G G G G G G G A G G G G G A G A G A G A G A G G G G G G G G G G G G G G G G G G G A G A G G G G G G G G G G G G G G G G G G G G G G G G G A A G G G G A G G G G G G G A G A A G G G G G G G G A G A G A G A G A G G G G G A G A G A G A G A G A G A G G G G G A G A G A G G G G G G G A G A G A G G G G G G G A G G G G G A G G G G G A G G G G G G G A G A G G G A A G G G G G G G G A G G G G G G G A G A G G G G G G G G G A G G G A G G G G G A G G G A G G G A G A G G G G G A G A G A G A G A G G G G G G G G G G G A G G G G G A G G G A G G G G G G G G G G G G G G G G G G G A G G G G G A G G G G G G G G G G G G G G G A G A G G G G G G G A G G G G G G G G G G G G G A G G G G G G G G G A A G G G G G G A G G G G G A G G G G G G G A G G G G G G G G G G G G G G G A G G G G G A G G G A G G G A G G G G G A G G G A G A G G G A G G G A G A G G G G G A G A G A A A G G G A G G G G G A G A G G G G G G G G G A G G G G G G G A A G G A G A G G G G G G G G G G G G G G G G G G G G G
19 rs10408404 0 29739729 T G T T T T T G T G T G G G T G G G G G T G T T G G G G T G T G G G T T T T T T T G G G T G T G T T T G T G T G T G T G T G G G T G G G T G G G T G G G T G G G T G T T T G G G T T T T G G T G G G G G T G G G G G G G T G T G T G T G G G G G G G T G G G G G G G T T T T G G G G T T G G T G G G T T T G T T T G G G T G G G G G T G T G G G T T G G G G T G T G G G T G T G T G T G G G G G G G T G T G T G G G G G G G T G T G T T G G T G G G T G T G T T T G G G T G T G G G G G T T T T T G G G G G T T G G T G T G G G T G T G G G G G G G G G T G T G T G T G T G G G T G T G G G T T T T T G T G G G G G T G G G T G T G T G T G G G T T G G G G G G G G G G T T T G T G T G T G G G G G G G T G T G G G T T T G T G T G T G G G T G G G T G T G G G T G T G G G T G G G T T T G G G T G T G G G G G T G G G G G T G G G G G T G G G T G G G T G T G T G T G T G T T G G G G G G G G T G G G T G G G G G T G T G T G G G G G G G G G G G T G T T T G T G T G T G T G G G G G T G T G T G T G T G T G T T T G T T G G G G T G T G G G T G T G G G G G G G T T G G T T T G G G G G T G T G G G G G T T T G T G T G T G T T G G G G T G T T T G G G G G G G T T G G G G G G G G T G T G G G T G T G G G T G G G T G T G T T T T G G T G T G G G G G T G G G T G T G G G G G T G G G T G T G G G G G G G T G T G G G G G G G G G G G G G G G G G T G G G T G T G T T T G T G G G T G T G T G G G G G T G G G G G G G T G G G T G G G G G T G G G T G T T G G G G G G G G T T T G G G G G G G G G T G G G T G T G G G G G T T T G T G T T T G G G T G T T G G G G T T T G G G T G T G T G T T T G T G T G G G G G T G T G T T T G T G T G T G T G G G G G T G T G G G T T T G T T G G T G T G T G G G G G T G T T T G T G T G T G G G G G T G T T T G G G G G T G T G T G T T T G T G T G T T T G G G T G T G T T G G T G G G T T T G G G T G T G G G T T G G G G T G T G G G T G G G G G G G T T T G T G G G G G T T T G G G G G T G G G G G T T T T G G T G G G T G T G G G T T T G T T T T T G T G G G T G T G T G T G T G T G T T T G G G T G T T G G T T T G T G T G G G T G T G T G T T T T T G T G T G G G T T G G T G T T G G T G T T T G T G T G G G T G G G G G G G G G T G T G G G T G T T G G T G T G T G T G G G T T G G G G T G G G T G G G G G G G G G T T T T G G T G T G G G T G T G T T G G T G T G G G T G T G T G T G T G T G T G G G G G T G G G T G G G T T T G G G T G G G T G T G T G T G T G T G G G T G T T T G T G G G G G T G T T T G T T T G T G G G G G T G G G T G G G G G G G T G T G T T T G T G T G G G G G G G T G T T T G T G T G T G T G T G T T G G G G G G T G G G T G G G G G G G T T G G G G G G T G T G G G T G T G G G T G G G T G G G T T T G T G T G G G G G T G T G T G T T T T T T T G T T T G G G G G T T G G G G T G T T T G T G G G T T G G T G T G G G T G G G G G T G T G T G G G G G G G G G T G G G G G T G T T G G T G T T G G G G T G T T T G G G G G T G T T T T T G G G G G T G G G T G T T T T T G T G T G T G T T T G T G G G T T G G T G T G T G G G T G T G G G T G T G T G T G G G G G G G G G G G T G T G T T T G T G T G T G T G T G T G T G T G T G T T G G G G G G T T G G T G G G G G T G G G T G T G T G T G T G T G G G T G G G T G T G T T T T G G T G T G T T T G G G G G G G T G T T G G G G T G T G G G G G G G T G G G T G T G G G T T G G T G T G G G T G G G T G G G G G G G T G T G G G G G T G G G G G G G G G T G T G G G T G T T G G T T T G G G G G T G G G T G T G G G G G T G G G T G G G G G T G T G T G T T G G T G G G T G T G T T T T T G G G G G T G T G T T T G T T G G G G G G T G T T T G G G G G T G G G G G G G T G G G G G T G G G T G G G G G T G T G G G T G T G T T G G G G G G G G G G T T G G T G G G G G T G G G G G G G G G T G G G G G T G G G G G T G T T T G T G T G G G G G T G T G T G T G T G T G T G G G G G G G T G G G G G T G T T T G T G T T G G T G T G T G T G G G T G G G T G G G G G T G G G G G T G T T G G T G G G T T G G G G T T T G G G T G T G T T T G T G G G G G G G T G G G T G T G T G G G T G G G T G T G T G G G T G T T T G T G T G T G G G G G G G G G T G T G G G T G T G G G T G G G G G T T G G G G T T T G T G G G G G G G T T T T T G T G T G T G G G T G T G G G T T T G G G G G G G G G G G G G G G G G G G G G G G T G T T T G T G G G G G T G T G T G G G G G G G G G G G T G T G T G G G T G T T T G T G T T G G G G T G T G G G T G G G G G T G T T G G T G T G T T T G T T T G T G T G T G T G T G T G T G G G T G T T G G T G T G G G G G G G G G T G T G T T G G G G G G T T T G T G T G T G T G T G G G T G G G T G T G G G T G G G T T T G T T G G T T G G T G G G G G T G G G T G G G T G T T T T T G G G T T T G T G G G T G T G T G T G G G T T G G G G G G T G T T G G G G G G T G T T T T T G G G T G T G T G T T G G T G T T T G G G T G G G G G G G T T G G G G G G G G G G T T T T T G T T G G T G T G T G T G G G G G G G G G G G G G T G T G G G T G T G G G T G T G G G T G G G T G T G G G T G G G G G G G G G T T G G T G T G T G G G T G T G G G T G T T T G T G G G T G T G T G T G T G G G G G G G T G T T T G T G G G T G G G G G G G T T T G G G T G T T T T T T G G T T G G G G T T T G T T T G G G T G T G G G T G T G T G T G G G G G T G T G T G G G T G T G T T G G G G G G T T T G T G T G T T T G T G T G T T T G T G T G G G T G G G G G G G G G G G T T G G T G T G T G G G G G T T G G T G G G T G G G G G G G G G T G T T T T T G T T T G G G T G G G G G T T G G T G G G G G T T G G T G G G T G T G T G G G G G T G T G G G G G T T T G G G G G G G G G G G T G T G G G T T T G T G G G T G T G G G T G T G G G T G G G T T T G T T G G T T T G T T T G G G T G T G T G T G G G G G T T T G G G G G T G G G T G G G T G T G G G G G G G T G T G T G T G G G G G G G T G T G T T T T G G T G T G T G T G G G T T G G T T G G T G T G G G G G G G T G T G T G T T T G G G G G T G T T G G T G G G G G T G T G T T G G T G T G T G G G T G G G G G G G T G T G T G T G T G T G G G G G T G T G T G G G T T T G T G T G T G T G G G T T T G T T T G T T T G G G G G T G T G T T G G T G G G G G G G G G G G G G T T G G T T T G T G T G T G T G T T G G G G G G T T G G T T T G T G G G T G T G T T T T G G G G T G G G T G T T T G G G T G T G G G G G T G T T T G T G G G T T T G G G G G T G G G T G G G G G G G T G G G T T T G T G T G G G G G G G T G T G T T T T T G G G T T T G T G T G T G T G T T T G G G T T G G G G G G T T G G T G G G T G G G T G T G T G T T T G T G T G T T G G G G T G T T T T T G G G T G G G T T G G G G T G T G G G G G G G T G G G T G G G T G G G T T G G G G T T T G T G T G T G G G T T G G T G T G T G T G G G T G T T T G T G G G T G G G T G G G T T G G T T T G G G G G T G T G T G G G T T G G T G T T G G T G T G G G T G T G T T G G G G G G G G T G T T T G T G G G T G T G T G G G T G T G G G T G T G G G G G T T T G T T G G G G T G T G T G T G T G G G T G G G T G G G T T G G G G G G T G T G G G G G G G T G T G G G T G T T T G T G T G G G G G T G G G G G T G T T T G G G G G T G T T T G G G T T G G T T T G T G T T T G T G G G T G G G T G G G G G T G T G G G G G T T G G G G T G T T T G T G G G G G T G T G T G T G G G T T T G G G G G T G T T G G T G G G T G T G G G G G T T G G T T T G T G T G T G G G T G G G G G T G T T G G T G T G T G G G G G T T T T T G G G G G G G G G G G G G T G G G T T G G T G G G G G T G G G T G T G G G T G G G G G T T T T G G G G T G G G T G T T T G T T T G T G T G T T T G G G T T T T T T T G G G G G G G G G T G G G G G T G G G T G G G T G T G G G T G T G T G T G T G T G G G T T T G G G T G T G G G G G T T T G T G G G G G T T G G T G T G T G G G T G G G T G T G G G G G T G T G G G G G G G T G G G T G G G T G T T T G T G G G G G T G G G T G G G T G G G G G T T T G T G T G G G T G T G G G G G T G G G T G G G T G T G G G G G G G T G G G T G T T T G T G G G T G G G T G G G T T G G G G T G T G G G G G G G G G G G G G T G T G T T G G G G T T G G G G T T T G G G G G G G G G G G T G G G G G T G T G G G T T T G T G T T G G G G T T T G T G T G T G T G T G T G T G G G G G G G G G G G G G T T T G G G T G G G G G T G T G T T G G T T T G T G T T T G G G T G G G G G T T T G T G T G T G T T G G T G G G G G G G T G G G T G G G G G T T T G T G G G T G T T G G T G G G T G G G T G T G G G T G G G G G
19 rs4805358 0 29749444 C T T T T T T T C T C T C T T T C C C T T T T T C T T T T T C T C C T T T T T T T T C C T T T T T T T T T T T T C T C T C T C T T T C T T T C T T T C C T T T T T T T T C T C T T T T T T T T T T T C T T T T T T T C C C T C T C T C T C T C T C T C T C C C T C T T T T T C T C T T T C T T T C T T T T T T T T T C T C T C T C T T T C T T T T T C C T T T T C T T T C T C T C T T T C C C T T T T T T T T T C C C C C T T T T T T T T T T T C T T T T T T T C T C T C T C T C C C C T T T T T T C C T T T T T T T T C T C C T T C T C C C T C T C T T T T T T T C T C T C T T T T T C C T T T T T T T T C T C C C T C C C T C T C T C T T T T T C T T T C T C C C C T T C T T T C T T T T T C C C C C T T T T T T T C T T T T T C T C T T T C T T T T T C C C T T T C C T T C T T T T T T T T T T T C T C C T T C C C C T T T T C T C T C T T T C T C T T T T T T T T T T T C T C C C T T T C T C T T T C T T T T T T T T T C T C T C C C T C T T T T T T T T T C T C T T T T T T T C T C T T T T T T T T T T T T T T T T T C T C T C T C C T T T T C T C T T T T T C T T T C T T T C C T T C T C T C C T T T T T T C T C T T T C T C T C T T T C T C C C T C C T T T T C T C T T T T T T T C T C T C T T T C T C T C T T T T T T T T T C T C T T T T T C T T T T T T T C C C T T T C T T T C T C T T T C T C T T T T T C T C T C C C T T T C T C T T T T T C T C T T T C T T T C C T T T T T T C T C T C T T T T T T T T T T T C T C C C C C T T T C T T T C T C C T T C T T T T T T T T T C T T T C T C T C T T T C T C T T T T T T T T T C T C C T T T T C C C C T T T T T T T T T T C T T T T T T T T T T T C T C T T T T T T T T T C T T T C T T T C C C T T T C T T T C T T T T T C T T T C T T T T T C T T T C T T T C T C T T T T T C T T T T T C T C C T T C T C T T T C T C T T T T T T T C T T T C T T T C T T T C T T T C T C C C T C T C C T T C T C C T T T T T T C T C T C T C C T T T T T T C T C C T T T T C T T T C T C C C T T T T T C T T T C T C T C T C T T T C T T T T T T T T T T T T T T T T T T T C T T T T T T T C T T T T T C C T T T T T T T T C T T T C T T T T T T T C T T T C T T T T T T T C T T T C T T T T T C T C T C T C T T T T T T T T T T T C T C T T T C T T T C T T T T T C T T T T T T T C T T T C T C T T T T T C T C C T T T T T T C T C T T T C T C T C T T T C T C T T T T T C T C T T T C T T T T T T T C C C T C T T T T T T T T T C T C T C T C C T T T T T T T T T T C T C C T T T T T T T T C C T T T T T T C T T T C T C T C C T T C T C T C T C T T T C T C T T T T T C T C T C T T T C T C T T T T T C T T T T T T T C T T T T T C T C T T T T T C T T T T T C T C C T T C T C T T T T T T T T T T T C T T T C T T T C T C T T T T T C T C T T T C T T T C T T T T T T T T T C T T T C T T T T T T T T T C T C T T T T T T T T T T T C T C T C T C T T T C T C T T T T T T T C C T T C C T T T T T T C C C T T T T T T T T T T T T T T T T T T T C T C T C T T T T T T T C T T T T T C T T T T T T T C T C T C T T T T T T T C T T T T T C C T T T T C T C C C T T T C T C T C T C T C T T T C T C T T T T T T T C T T T C T T T T T T T T T C T T T C T C T C T T T T T C T C C T T C T C T C T C C C T C T T T C T C T T T T T C T T T T T C T C T T T T T T T T T C T T T T T T T T T C C T T C T T T C C T T C T T T C C T T C T T T T T C T C T T T T T T T T T C T C C T T C C C T C T T T T T C T T T T T T T T T T T C C C T C T T T C T T T T T T T T T T T T T C T C C T T C T C T T T C C C C T T C T T T T T C T C T C T T T T T C T C T T T T T C T T T T T T T C C C C T T T T T T C T T T T T C T T T T T T T C T C T C T T T T T T T T T T T C T C T C T C T C T C T T T T T C T C C T T C T T T C T C C C T T T T T T T T T C T C T C T T T T T T T T T C T C T C C T T T T T T C C C T T T T T T T C T C T C T C T C T C T T T C T T T C T T T C C T T T T C T T T C T T T C T C T T T T T T T T T C T T T C T C T C T T T C T C T T T C T T T C T T T T T T T C C T T T T T T T T T T C T C T T T T T T T T T C C C T C T T T T T T T C T T T T T T T C T T T C T T T C C C T T T T T T T T T C T C C C T C C C T C T C T C T T T T T C T T T C T C T T T T T C T T T T T C T T T C T C T T T T T C T T T T T T T C C T T C T C T T T T T T T T T C C C T T T C C C T C C C T T T C T T T T T C T C T C T T T T T T T T T C T C T T T C T C T T T T T T T C T T T T T C T T T T T C T C T C T C T T T C T T T C C T T T T C C C T T T T T T T T T C T T T T T T T T T T T C T T T C T T T T T T T T T C T C T T T C T C C C T T T T T T T T T C T T T T T T T T T T T C T T T C T C T C C T T C T C T T T C C T T T T T T C T T T C T C T C T C C C T C T C T T T T T T T T T T T T T T T T T T T T T T T T T C T C T C T T T C T C T C T T T T T C C C C C C T T T T T T C T T T C T C T T T T T C C C T T T T T C C C T C T T T C T T T T T C T C T C T C C T T T T T T T T T T C T T T C T C T T T T T C T C T T T C T T T T T C T T T T T C C C T T T C T T T C C T T T T C T C T C T T T C T T T T T T T T T T T C T C T C T T T T T T T T T T T C T C T T T T T T T T T C T C T C T C T C T T T T T T T C T T T C T C C C T T T T T T T C T T T T T T T T T T T C T C T T T T T T T T T C T C T T T C T T T C T C T C T C T C T T T T T T T C C C T T T T T T T C C T T T T C T C T T T T T T T T T C T T T T T T T T T C T T T C T C T T T T T C T T T C T T T T T T T C T C T T T C T C T T T C T C T T T C T T T C T T T T T C T T T T T C T T T T T C T T T C T C T C C C C T T T T T T C T C T T T T T C T C C C T C T C T C T T T C T C C T T T T T T C T C T T T C T T T C T T T C T C T T T T T C T C T T T T T C T T T T T T T T T T T T T T T C T T T C T C T T T T T T T C T T T T T T T C C T T T T C T C T T T C T C T C T C C T T C T T T T T T T C T C C T T C T T T T T C C T T C T T T T T C C T T C T T T T T T T T T C T C T C C T T T T T T T T C T C T C T C T T T T T T T C T C T T T C T T T C T T T T T C T C T T T T T C T T T C T T T C T C T C T T T T T T T C T C T C T C T T T C T C T C T T T C T C T T T T T T T T T T T T T C T C T C T C T T T C C T T T T T T C T C C C T T T T T C T T T T T T T C T T T C T T T C T C T C C T T C T T T T T T T T T T T T T T T T T C T C T T T C C C T T T T T C T T T T T C T T T T T T T C T T T C C T T C T C T T T C T C T T T C T C T C T C T C T T T C T C T T T C C C C T T C T T T T T T T C T T T T T T T C T T T T T C T T T C T C T T T T T C T C T T T T T C T C T T T C T T T T T T T T T C T T T T T T T C T C T T T T T T T C T T T T T T T T T C T C T T T T T C T T T C T C T T T T T C C T T C T T T C C C T T T T T C T C T T T C C T T C C C T C T C T C T T T C T T T C T T T C C C T C C C T C T T T C T T T C T C T C T T T T T C T C C T T C T T T T T C T C T T T C T T T C T T T T T C T T T T T C T T T T T T T C T C T T T C T T T T T C T T T T T C T C T C T T T C T T T C T C T T T C T T T T T C T T T C T C T C T C T T T C T C C C T C T T T C T C T C T C T C T C C T T T T T T C T C T T T C C C T C C C C C T T T C T C C T T C T T T T T C T T T C T T T C T T T T T C T T T T T T T C C T T C T C T C T T T C C T T T T T T C T T T T T T T C T C T C T C T C T T T T T C C T T T T T T C C T T T T C T C T C T T T C T C T T T T T T T T T T T T T T T T T C T T T T T C T T T T T C T C T T T T T C T C T T T T T C T C T T T C T C T C T C T T T C T T T C T T T C C C T C T C T T T T T C T T T C T C C T T T T C T C C C T C T T T T T T T T T C T T T T T T T T T C T T T T T T T T T C C C T C T C T C T C C C T T T C T C T C C T T C T C T C T T T T T T T T T T T T T T T T T C T T T T T C C C T T T C T T T C C C T T T C T T T C T T T C T T T C C T T C T T T C T T T T T T T C C C T T T C T T T C T C T T T C T T T C T C T T T C T T T C T T T T T C T T T C T C T T T C C C T T T C T C T C T T T T T C T T T T T C C C T C C T T C T C T T T T T T T C T T T T T C T T T T T T T C T T T C T T T C T C T T T C C C T T T T T T T T T C T T T T T T T T T C T T T C T T T T T T T C T C T C T C T T T C T T T T T T T T T C C T T T T T T T T T T T T T T T T T T T T C T C C C T T T C C C T T T T T T T C T T T C C T T C T T T C T T T C T T T T T T T C T T T C T C T T T T T C T C T T T T T T T T T T T C T C T C T T T T T T T C T T T T T C T T T T T T T C T C T C T C T C T T T T T C C T T C T T T
19 rs879122 0 29755681 T C C C C C C C C C C C C C C C T C T C C C C C C C C C C C T C T T T T T C C C C C C C C C C C T T C C T C T C T T T C T C C C C C C C T C C C C C C C C C C C T C T C C C C C C C T C C C T C C C C C C C C C C C T T T T T C C C T T T C C C T C C C C C C C C C T C T C C C C C T T C C T C C C T T C C T C C C C C T C C C T C C C T C C C T C T C C C T C T T C C T C C C T C C C C C T C C C C C C C T C C C T C T C C C C C T C C C C C C C C C C C C C C C T C T T C C C C C C C C C C C C T C C C C C C C T C C C C C C C C C C C C C C C T C T C C C C C C C T C C C C C C C C C T C T T C C C C C C T T C C T T C C T C T C C C C C C C C C C C C C C C C C C C C C C C C C C C C C C C T T T C T C C C C C C C C C C C C C T C C C C C C C C C C C T C C C T T C C T C C C C C C C C C C C C C T C C C T T T T C C C C C C T C T C T C C C C C C C T C C C C C C C C C T T C C C C T C C C C C C C C C T C C C C C T C C C T C T C C C C C C C T C C C C C T C C C C C C C T C T C C C T C T C T C C C C C C C C C T C C C T C T T C C C C C C C C C C C C C C T C C C C C T C C C T C C C C C T C C C C C T C C C T C C C C C C C C C T C T C C C T T C C C C C C C C C C T C C C T C T T T T C C C C C C T C T C T C C C C C T C T C C C C C T C C C T C C C T C T C C C T C T C C C C C C C C C T C C C C C T C C C C C T C C C C C T C C C C C C C T C C C T C C C T T T C T C C C C C T C T C C C C C C C C C T C C C T C C C C C C C C C T C C C C C C C C C C C C C C C C C C C C C C C T C T C C C T C T C T T C C T C T C T C C C C C T C C C T T C C C C C C C C C C C C T C T C C C C C C C T C T T C C C C T C C C T C C C T C C C T T T C C C C C T T T C T C C C T C T C C C C C C C T C T T T C C C C C T C C C C C T C C C T C C C T T T C T C C C C C C C C C T C T C C C T C C C C C T C C C C C T C C C T C C C T C C C T C T C C C C C T C C C T C T C T C C C C C C C C C C C C C C C C C C C C C C C T C T C C C C C C C C C C C C C C C T T C C C C T C C C T C C C T C C C C C T C T C T C C C C C C C C C C C C C T T T C C C C C C C C C C C C C T C T C T C C C T C C C T C C C T C C C T C T C C C T C C C T C C C C C C C C C C C C C C C C C T C T C C C T C C C C C C C C C T C T C C C C C T C C C C C C C C C C C T C T T C C T C C C T C T C T C C C T C T C T C C C T C C C C C T C T C T C T C C C C C C C T C T C T T C C C C C C T T T C C C T T T T C C C C T C C C C C C C T C C C T T C C C C T C C C T C C C T C C C C C T C T T C C C C C C T T C C C C C C T C C C C C T T T C T C C C T C T C C C T C T C C C T C C C T T C C C C C C C C C C T C C C T C C C T C T T T C C C C C C C T C T C C C T C T C C C T C C C T C T C C C T C T C T T C C C C T C C C C C C C T C C C C C C C T C C C C C T T C C C C C C T C T C C C C C C C C C C C C C C C T C C C T C C C C C T C T C C C T C C C C C C C T C T C T C C C C C T C C C C C C C C C C C C C T C T C T C T C T C C C C C T C C C C C C C T C C C C C C C C C T C T C C C C C T C T C T C T C T C C C C C T C T C C C T C C C C C C C T C C C C C C C T C C C C C T C C C C C T C T C T C C C T C T C C C T C C C C C T C T C C C C C T C T T T C C C T C T C T C T C C C C C C C C C T C C C C C C C T C C C C C C C C C C C C C C C T C T C C C T C C C C C C C T C C C T C C C C C T T T T C C T C C C C C T T T C C C T T C C T C C C C C T C T C C C C C C C C C T T T C T C C C T C C C T C T C C C C C C C C C T C C C T C C C C C T C T T C C C C T C C C C C T T C C C C T T C C T C C C C C C C T C T C C C C C T C C C C C C C T C T T C C C C T C C C C C T C T C T C C C C C C C C C C C T C T C T C C C C C T C C C C C C C T C C C T T C C T C C C C C C C C C T C C C T T C C C C T C C C C C C C C C T C T T C C C C C C T C C C T C C C C C T C C C C C C C T C T T C C C C C C T C C C T C C C C C T C C C T T T C T C T T T C C C C C T C T C C C C C C C T C C C C C T C C C C C C C T C T C C C C C T C T C C C C C T C T C T C T C C C T C C C C C C C T C T C C C C C T C T C C C C C T C T C C C T C T C C C C C C C C C T C C C T C T C C C T T T C T C T C C C C C C C T C C C C C T C T C C C C C C C C C T C C C C C C C C C C C C C C C C C T C T C C C T T C C C C C C C C C C T C C C C C T T T C T T C C T C C C T C C C C C C C C C C C C C T C T C C C C C C C C C T C C C C C C C C C C C T C T C T C C C C C C C T C T C C C C C C C C C C C C C T T C C C C T C C C T C C C T C T C C C C C C C T C C C C C T C C C C C C C C C C C T C T C T C T T T C C C C C C C T C T C C C T C C C C C T C C C C C T C T C T C T C T C C C T T T C T C T T T C T C C C C C C C C C C C C C T T C C T C C C T C C C C C C C T C T C C C C C T C C C T C C C C C C C T C C C C C C C T T T C T C T C T C T C T C C C T C T C T T C C T T T C T C C C T C T T T C C C T C C C C C T C C C T C C C C C T C C C T C C C C C C C T C C C C C C C C C C C C C T C C C C C T C C C C C C C T C C C T C T C T T T C T C C C T C C C C C T C C C C C C C C C C C C C C C T C C C C C C C C C C C C C T C T C C C C C T C T C C C T C T C C C C C C C C C T C T C C C T T C C C C C C C C T C T C C C C C C C T C T C C C T C C C C C T C T C T C T C C C T C C C T T T C T C C C C C C C T C C C C C C C T C C C T T C C C C T C T C C C T C T C C C C C C C C C C C T C C C C C C C C C C C C C T C T C T C C C T C T C C C T C C C C C T T C C C C T C C C C C C C C C T C T C C C T C C C T C C C C C C C T C C C C C C C T C C C T C C C C C T C C C C C T C T C C C T T C C C C T T C C C C C C C C C C C C T C C C T C T T T C T C T C T T C C C C T C C C C C T C T C C C C C T C C C C C C C C C C C C C C C T C C C C C T C C C T C C C C C T C C C C C C C T C C C T C C C C C T T T C C C C C C C C C C C T T C C C C T C C C T T C C T T T C T C C C C C C C T C C C C C C C C C T C C C T C C C T C C C C C T C C C T T T C C C C C C C C C C C T T T C T C C C C C C C T C C C C C C C C C T T C C T C T C T C C C C C C C T C T C T C C C T C T T C C T C C C T C T C T C T C T C T C C C T C C C T C T T T T T C T T C C C C C C C C T T C C C C T C C C T C T C C C T C C C T C C C C C T C T C C C T C C C C C T C C C T C C C C C T C C C T C C C T C C C C C T C T C T C C C C C C C C C T T C C C C T C C C T C T C C C C C C C C C C C T C C C T C T C T C T C T T C C T C T T C C T C C C C C C C C C C C C C C C C C C C C C T C C C T C T C T C C C C C T C T C C C C C C C C C C C C C C C C C T C C C T C T C C C C C C C T C C C T C T C C C C C C C T T T C T C C C C C C C C C C C T T C C C C T C T C C C C C T C T C C C C C C C T C T C T T C C T C T C T C T T C C C C C C C C T C C C T C T C C C C C T C T C T C C C C C C C T C C C C C T C T C C C C C T C T C T C C C C C T C C C T C C C C C C C C C T C C C C C T C T C C C C C T C T C C C C C T T C C C C T T T C T C T C T T C C C C T C C C C C T C C C C C C C T C T C T C T C C C T C T C C C C C T C T C C C C C C C T C C C T C C C C C T C T C C C T T T T C C T C T C C C C C T T C C C C C C T C T C T C T C C C C C T C C C T C T C C C C C T C C C T C C C T C C C C C C C C C C C C C C C C C C C C C T C T C T T C C C C T C T C T C C C C C C C C C C C C C T C C C C C T C T C C C C C C C T C C C C C C C T C C C C C C C T C C C C C C C T C T C C C C C T C T T C C T T C C C C C C C C C C T C C C C C T C C C T C T C C C T C C C C C T C T C C C C C C C C C C C C C T C T C C C T C C C C C T C C C C C C C T T T C C C C C C C C C C C T C T C C C T C T C C C C C C C C C C C T C C C T C T C T C T C C C C C C C C C C C T C C C C C C C T C C C C C T C T C C C C C T C T C C C C C C C C C C C C C C C T C T C C C T C C C C C C C T T T C T C C C T C C C T C T C C C C C C C T C C C C C C C C C C C C C C C T C T C T T C C C C T T T C C C C C C C C C C C C C T C T C T T C C T C T C T C T C C C C C C C C C T C C C C C C C T C C C C C C C T C C C C C C C C C T C C C T C C C T C C C C C T C C C C C C C T C C C T C C C C C C C C C T C C C C C T C T C T T C C T C T C C C C C T C C C T C C C T C C C C C C C C C C C C C T C C C T T C C T T T C C C T C C C C C C C T C C C T C T C T T T C T T C C C C C C T C C C T C T C C C T C C C C C C C C C C C T C T C T C C C C C C C C C T C C C C C C C T C C C T C T C C C T T C C C C T C T C C C T C C C
19 rs2193516 0 29757697 G A G G G G G A G A G G G A G A A A A A G A G G G A A A G A G A A A A A G A G G G A G A G A G A A A G A A A A A A A G A G A G A G A A A A A A A G A G G G A A A A A G A G G A A G G G A A A A A G A G A G A A A A A A A A A G A G G A A A A A A A A G A G A A A G A G A G A G A A A A A A A A A G A A A G A G A G A G A G A A A A A G A A A A A G A G A G A A A A A A A A A G A G A G A A A A A A A G A G G G A G A A A A A G A G A G A A A G A A A G A G A G G G A A A A A G G A A G A G G G G G A A A A A G G A A A A G A G A G A G A A A G A A A A A A A G A G A G A A A A A G A G A G A G A A A G A G A G G A A G A A A G A G A G A G A A A G G A A A A A A G A G A G G G A G A G A G A G A G G A A G A A A A A G G G A G A G A G G A A G A A A G A G A G A G A G A A A G A A A G G G A G A G A G A G A G A G A A A A A G A A A A A G A A A A A A A G A G A A A G A G A G G A A A A A A A A G A A A G A G A A A A A G A G A A A A A A A A A G A G A G G A A G A G G G A G A A A A A A A G A G A A A A A A A G G G A G G A A A A G A A A A A G A G A A A A A A A G G A A G A G G A A A A G A G A A A G A G A G A G A A A G G G A A A G A G A G G G A A A A A A A G G A A A A A A A A A A G A A A A A A A A A G A G A A A A A G A G G A A G A G A A A A A G A G A A A G A G A A A G A A A G A G A A A A A A A G A G A A A A A A A G A A A A A A A A A G A A A G A G A G G G A G A A A G A G A G A G A A A A A A A A A A A G A A A G A G A G A G A A A G A G A A A A A G A G A G G G A A A A A A A A A G G A A G A G A A A A A A A G A A A G A G A G A G A G A A A A A G G G A A A G A G A G A G A A A G G G A A A A A A A G A G G A A G A G A G A A A A A A A A A G A A A A A A A G A A A G A A A G G G A G A G A A A G A G A G G A A A A A A G A G G A A A A A A A A G A G G G G G A G G A A G A G A A A G A G G G A G A G A A A G G A A G G G A G A A A G A G A G A G A G A A A G A A A A A A A G G G A G A A A G A G G G A A A A A A A G A A A G G G G A A G A G A G A A A A A G G A A G G G A G A A A A A G A A A G A A A G A G A G G G A A A G A A A A A G G G A G A G A A A G A G A G A G A G G G A G A G A G A G A A A G A G A G A A A G G G A G G G G G A G A A A G A A A A A G A A A A A G A G G A A G A G A G A A A A A G G A A A A G A G A G A A A A A A A A A G A G G A A A A A A A A A A A A G A G A G A G A G A G A A A A A A A G A G A G A A A A A A A A A G A A A A A A A G A A A A A G A G A A A G A G A G G A A G A A A G A G A A A A A A A G G G A G G G A G A A A A A G G A A A A A A G A A A G A G A G G A A G A G A A A A A A A G A G A G A G A A A G A A A G A G G A A G G A A A A A A A A A A A A A A G A A A A A G A A A A A A A A A A A A A G A G A G A A A G G A A G A A A A A A A A A G G G A G G G A G G G A G G G A A A A A A A A A A A G A G A A A G A G A G G A A G A G G G A A A G A G A G A G A A A G A A A A A A A G A A A G A G A G A A A G A G A A A A A G A G G G A G A A A A A G A G A A A G A A A A A G A G A G G G A G A G A G A G A G A A A G A A A G A G A A A A A G A A A G A A A G A G A A A G A G A A A A A A A A A A A A A G A G G A A G A G A A A A A A A G A A A G A G G G A A A A A A A G A A A G A A A A A G A A A A A G A G A A A G A G G A A G A A A G A G A G G G A A A G A G G G G G A G A A A A A A A G G G A A A G A G A G A A A G A G A A A A A A A A A G A A A G A A A A A G A A A G A A A G A A A G A A A A A A A G A A A A A A A A A G A G A A A A A G A A A G G G A G A G A G G A A G A G A G A A A G A G A A A A A G A A A G G G A A A G A G A G A G A G A G A G A G A A A A A G A G A G G A A A A A A G A G A G A G G G A A A A A G A A A G A A A G A A A A A G A G A G A A A A A G A G A A A G A A A G G A A G G G A A A A A G A A A A A G A G A A A A A A A A A A A G A A A A A G A A A A A G G G A G A G A G A A A A A G A G A A A G A G A G A A A A A A A A A G G A A A A A A G A A A A A G A A A G A A A G A G A G A G A A A G A A A A A G A A A A A G A G A A A G A A A G A A A A A G A A A A A G A G A G A G A G A G A A A A A G A A A A A A A G A G A A A A A G A G A A A A A G A G G G A A A G A G A G A A A A A A A G A G A A A G A G A A A G A G A A A G A A A A A G G G A A A A A A A A A G G G G G A G A G A A A A A G A A A G A G G G A A A A A A A A A A A A A A A A A A A A A G A A A G G G A G A G A A A G A G A A A G A A A A A G A A A G A G A G A A A G A G A G A A A G G A A A A G A A A A A G A A A G A G A G G A A G G G A G A G A G A G G A A A A G G G A G A G A G A A A A A G G A A G A G A A A A A A A A A A A A A G G A A A A A A G A G A A A G A G A G A G A G G G A A A A A A A A A G A A A G A A A A A A A G A A A G G G A G A G A A A A A A A A A G G G A G G A A G G A A A A G A G A A A G A A A A A G G A A A A A A G A G G A A A A G A A A G A G A G A G A G A A A A A G G A A G A G A G A G A A A A A A A A A G G A A A A G A A A G A G G G A G G G A A A G A G A G A G G A A A A G A A A A A A A G A G G A A G A G A A A G A G A A A A A A A A A A A A A G A G A A A A A A A G G A A G A G A G A A A A A G A A A G A G G G A G A A A A A G A G A A A G A A A A A A A G A G G G A G A A A A A A A A A A A G G G A A A A A G A G G G G A A G A A A A A G A G A G G A A A A G A A A G A A A G A A A G A G A A A G A G A G A G G G A G A G A A A A A A A G G G A G A G A G A A A G A G A G G G A G A A A A A G A A A A A A A A A A A G A A A G A A A A A A A A A G G G A A A A A G A A A A A A A A A G A G A G A G A G A G A A A G A A A A A G A G A G G A A A A G G A A G A A A G A G A G A A A A A G A A A G A A A A A G A G A A A A A G A A A A A G A A A A A A A A A A A A A G A A A A A G A A A A A A A G G G A G A A A G G G A G G G A A A G G A A G A G A A A G A G A G A A A A A G A A A G A A A G A A A A A A A A A A A G A G A G G A A A A A A G A G G G A G G A A G A A A A A A A G A G G G A G A A A G A G A A A A A A A A A G A A A G G G G A A A A A A G A A A G A G A A A G A A A G A A A G A G A G A A A G A A A G A A A A A G A G A G A G A G A A A A A G A G A G A A A G A A A G A G A G A A A A A G A A A G A A A G G A A A A A A A A A A G A A A G A A A A A G A A A G A A A G A A A G A A A G A G A G A G A G G G A A A G A G G A A G G G A A A A A A A G A G G G A A A A A G A A A G G G G A A A A A A G A A A A A G A A A G A G A A A G G G A A A A A G A A A G A A A A A A A G A A A G A G A A A G A A A A A G A A A G A G G G G G A A A G G G A G G G A G A G A G G G A A A G A A A G A A A G A A A G G A A G A A A G A G A G A G A G A A A A A G G G A A A A A G G G A A A A A G A G A A A A A A A G A G A A A A A G A A A A A G A A A A A G A G G A A A A G G G A G A G A A A A A G G G A G A G A A A G A G A G A G G G A G A G A A A A A G G A A G A A A G G G A G A A A G A G A A A A A G G G A A A G A A A G G G A A A G G G A G G A A A A A A A A G G G G A A A A A A G A A A G A A A G A A A A A G A A A A A A A G A A A G G G A A A G A G A A A G A G G A A A A A A G A G A G G A A A A G A G A A A A A A A A A G A G A G G A A G G G A G A G A A A A A A A A A G A G A G G G G A A A A G A G G A A A A G A A A G G G A A A G G G A A A A A G A G A G A A A G A G A G A A A A A G G A A A A G A G G G A G G A A A A A A G A G A A A A A G A G A A A A A G A G G A A G A G A G A A A A A A A G G A A G A G A G A G A A A A A G A A A A A G A G G A A G A A A G A A A A A A A G G A A G A A A A A G A G A A A G A G A G A A A A A A A A A G A A A G A A A G A G G A A G G G G G G G A G A G A G G A A G G G A G A G G G A G A A A A A A A G G G G G G G A G A A A A A A A A A A A A A G A A A G A A A G A G A A A G A A A G A G A G A G A A A G A G A A A G A A A G A A A G A G A G A A A A A G A G A G A G G G A A A G A G A A A A A A A A A G A G A A A A A A A A A A A A A A A A A G A G A G A G A A A G A G A G A A A G A A A G A G A G A A A G A G G A A A A A A A A G A A A G A A A A A A A A A A A G A A A A A A A G G G A G A G A A A A A G A A A G A A A G A G A G A A A A A A A A A G A A A A A G A G A A A A A G A A A G A G G G A A A A A A A G A A A G G G A A A G G G A A A A A G A A A G A G G A A G A G A A A G A A A G A G A G A G A G A G A G A A A A A G A A A A A A A G A G A G G G A G A G G A A G A A A A A A A G A A A G G A A G A G A A A G A A A G A G G G A G A A A A A A A G A A A G A A A A A G A G A G A A A A A G G A A G A G A A A G G G A A A A A G A G A G A
19 rs8104456 0 29772205 T C C C C C C C T C C C T C C C T T T T T C C C C C C C T C T C T T C C C C C C T C C C T C T C C C C C C C T C T C C C C C T C T C T T T C T T T C C C C C T T C C C C C C T C C C C C T C T C T C T C T C T T T C T T T C T C C C T C T T T C T T T C T C T T T C C C C C T C T T C C T T C C C C C C T C C C T C T C T C T C T T C C T C T C C C T C T C T C T C T T T C T C T C T C T T T C T C T C C C C C T C T T T T T C T C C C T T T C T T T C C C C C T C T T T C C C T T T C C C C C C C T T T C C C T T T C T C T C C C T C T T T C T T T T T C T C T C T C T C T T C C T C T C C C C C T C T C C C T T T C T T T C T C T C T C T T C C T T T T T T T C T C C C T C T C T C T C T C C C T T T C T C T T C C T C T C T C C C T T T C T T C C T C T C C C T C T T T C T C T C C C T C T C T C T C T C T C T T T T C C T T T C T C T C C C T T T C C C T C T C C C C C T C T T T T T C T C C C T C T C T T T C T C T C T T T T T T T T T C T C C C T C T C C C T C C C T C T T T C T C T C T C T C T C C C T C C C T T T T T C T C T T T C C C T T T T T T C C T T C C C C T T T T C C T C T T T C C C C C T C T C C C C C T T T C T C C C T C T T T T T T C C T C T T T T T T T C T C T T T C T C T T T C T C T C T C C C C C T T T C T C T C T C T C T C T C T C T C T T T C T C C C T C T T C C T T T T C C T T T T T C T C T C T C T T T T T C T T T C T C C C T C T T T T C C C C T C T C T T T C C C T T T T T C C C T C T C T C T C T C T C C C T C T C T C T C C C T C C C T C T T T T C C T T C C T C T T T T C C T C C C C C T C T C T C C C T C T T C C C C T C T C T C T C C C T C C C T C T T T T T C T C T C T C C C T C T C T C T C T T T C T C T T C C T C C C T T T C T C C C T C T C T C C C C C T C C C T C T C T C T C C C T C T C T T T C C C C C T C T C C C T C C C T C T T T C C C C C T C T C T C C C T C C C T C T C T T C C C C T C C C C C T T C C T C T T T T C C T C T C T T T C C C C C T T T C T C T C T T C C C C T C T C T C T C T C T T C C T C T C C C C C T C T T T C C C T C C C T C T C C C T C T T T C C C T T C C C C T C T C T T T C T C C C C C C C T C T C T C T C C C T T T C C C T C T C T C C C C C C C C C C C T T T C T T T T T C T C T T C C C C T T T C T C C C T C T C C C T C T C T C C C T C T C T T T T T T C C C C T T T C T C T T T C T C C C T C T C T C T C T C T C T C T C T C T C T C T T T T T C T T T C T T C C T C T C T C T T T C T C T C T C T C C C T T T C C C T C T C T T T T T C C C T C C C C C T C T T T C C C T T T C T T T C T T T C C C T C T C T C C C T T T T T T C C C C T C T C T C C C T C T C C C T T C C T C T C T C T C T T T T T T C C C C T T T C T C C C T T T C T C T T T C T C T C T C C C T C C C T C T C T T T C C C T C C C C C C C T C C C T C T T T T C C T T T T T C C C C C T C T C C C T T T C C C T C T C C C T C T C T C T C T C T C T T T T C C T T T C T C C C T C T C C C C C T C T C C C T C T C T T T C C C C C T C T C T C T C T C T C C C C C T C T C T C T C C C T C T C T C C C T C T C T C T C T T C C C C T C T C T C T C T C T T T T T T T T T T C C T C C C T C T C T C T C C C T C T C T C T C C C C C T T T T T T C C T T T C T T T T T C T C T C T C T C T C T C C C T T T C T C T C T C T C C C T T T C C C C C C C T C T T T C T C C C T C T C T C C C T C T T T C C C T T T C T C T T C C T C C C T C T T T C T T T C T T T C T T T C C C T T T C T C T T T T T C T T T C T C T T T C C C T C C C T C T C T C C C T T T C C C T C T T T C C C T C T T T C T C C C C C C C T C T C T C C C T C C C C C C C T T T T T C T C C C T C C C T T T C C C T C C C T C T T T T C C T T T C T T T C T C T T T C T C T C T T T T T C T C T T C C T C C C T C C C T C T T T T C C T T T C T C T C T C T C T T T C T C C C T T T T C C C C T T C C C C T C C C T C T C T C T C T C T C T C T C C C T C T C T T T T C C T T T C T C C C T C T C C C T T C C T C T C T C C C T C T T T C T T T T T C T T T T T C C C T C T C T T C C T T T T C C T C T T T C C C C C T C T C T C T T T T T C T C T C T C T C T C T C T T T C T C T C T T T C C C T C T C T C T C T C T C T T T T T C T C T C C C T C T T T C T C T T C C T T T T C C C C T C T T T T T C C C C C T C T C T C T C T T T C T C T C C C T C T C T C T T T T T T T T T T T T T T T C C C T C C C T C T C T C T T C C C C T C T C T T T T C C T T T C T C T C T C T C C C T C C C C C T T T C C C T C T T T C T T T C C C C C T T C C T C C C T C C C C C T C T C C C C C T C C C T C T T T C C C T C T C T C T C T C T C T T T C C C C C T T T C T T C C T T T C C C T C T C T C C C T C T T T C T C T T T C T T C C T C C C T T C C T T C C T C T C T C T T T C T C C C C C C C C C T T C C C C T C T C T C T C T C T C T T C C T T T T T C T C C C T T T T T C T C C C C C T C C C C C T C C C C C T T T C C C T C T C T C T T T C T T C C T C T T T C T T T C C C C C C C C C C C T C T C T C C C T T T C T C T T T T T T T C C C T T T C T C T T T C C C T T C C T T T C T C T T C C T C T T T C T C C C T T T C T C T C T C T C T C C C T C C C T C T C T T T C T C T C T C T C T C T C T T T C C C T C T C T C C C T C T T T T C C T C T T T C C C C C C C T T C C T T T T C C T C C C T C T T T C T C T C T C T C T C T C T C T C T C T C C C C C T C T C C C T C T T T C C C T C T C C C C C T C T C T C C C T C T C T C T T T C T T T T T T T T T T C C T C C C T C T C T C T T C C T C T C T T T C T T T T T T T T T C C C C C T C C C T C T C T C T T T T C C T C C C T C T T C C T C T C T C T C T C T C T T T T T C T C T C T T C C T C T C T T T C C C T T T C T C T T C C T C T C T T T C T C T T T C T C T C C C T T C C T C C C T C C C T C C C T C T T C C T C T C T C T T T C C C T C T C T T T C T C T C T T T C T C T C C C T T T C T C T C C C T T T T T T T C C C C C C C T T C C T C T C T C T C C C C C C C T C T C T C T T T C T T T C T C T C C C C C T T T T T C C C C C T C C C T T T C T C C C T C T C T C T C T T T C T C C C T C T C C C T C T C C C T C T C T C T C T C T C T T C C T C T C T C T C T C T T C C T C C C T C C C T C T T T T T C T C C C T T T C T C T T T C T T T C C C C C C C C C T C T C T C T C T C C C C C T T T C C C T T C C T C T C T T T C T C C C C C T C T C T C T T C C C C T C T T T C T C T C T T C C C C T C C C T T C C T C T T T T T C T T T C T T T C T T T C T C C C T C T C T C T T T T T C T C T C C C C C T C T T C C T C C C T C T C T C C C T C T T C C T T T C T T C C T T C C T C T C T T T C T C T C C C T C T C T C C C T C T T T C T C C C T C T T T C T C C C T T T T C C T C T T T T T C T C T T T C T T T C C C C C T T T T C C T C T C C C C C T T C C T C T C C C T C T C T C T C C C T C C C T C T C T T C C T T C C T C C C T C T C T T T C T C T C T T C C T C T C C C T T C C T C T T C C T C C C T T T T T T T C C C C C T C T C T T T C C C T C T C T C T C T C T C T C T C T T C C T C C C C C T T T C T C C C C C C C T T T C T C T C T C C C T C T T C C T C T C T T T T T T T C T C C C C C C C T C T C T C T C T T T C T T T C T C C C C C T T T T T C C C T C T T C C T T C C T C T C C C T C T C T C T C T C T C T C C C T C T C T T T C C C T C T T T C C C C C C C T T T T T C T C T C T C T T C C T C T C T T T T C C T T T C T C C C T C T T T T C C T T C C T C T C T C T C T T T C T T T T C C C C T C T C T C T C T T T C C C C C T C T C T C T T T C T C T T T C C C C C T T T C T T T C T C T T T C C C T C C C T T C C C C C C T C T C C C C C C C C C C C C C C C T C C C C C T C T T C C C C C C T C T C T T T T T C C C T T T C T C T C T C T T T T T C T C T C T C C C T C T C C C T T C C T C T T T C T C T C T T C C T C T C T T T T C C C C T C C C T C T T T C T C C C T C T C T T T C C C T T T T T T T C T T T C T C T C C C T C T C T C T T T C T C T C T T C C T T T C C C T C T C T C C C T C T C T C T T T C C C C C T T T C T C T T T C T C T C T T T C C C T C C C T C T C T T T C T T T C T C T C T C T C T T T T T T C C T C T T T C T T C C T C T C C C T T T C C C T C T C T C T C C C T T C C T C T T C C C C T T C C T C T C C C C C T C C C T C T C T C C C T C C C T C C C T C T C T C T C T T T C C C C C T C C C T C C C T C T C C C T T C C T C T C C C T C T T C C T T C C C C T C T C T C T T C C C C C C T T T T T T T C T T C C T T T T C C C C T C T T T C C C T T T C T C T C C C T C T C T T T T T C T C
19 rs1108449 0 29781502 G G G G G G G G A G G G A G G G A G A G A G G G G G G G A G G G G G G G G G G G A G G G A G G G G G G G G G A G G G G G G G A G A G A G A G A G A G G G G G A G G G G G G G A G G G G G G G G G A G A G A G A A G G G G A G G G G G G G A G A G A G A G A G A G A G G G G G A G A A G G A A G G G G G G A G G G A G A G G G G G A G G G A G A G G G A G A G A G G G A A A G A G G G A G A A A G A G A G G G G G A G A G A G A G A G G G A A A G A G A G G G G G A G A G A G G G A A A G G G G G G G A G A G G G G G A G A G A G G G A G A A G G A A A G A G A G A G A G A G A A G G A G A G G G G G A G A G G G G G A G G G A G A G G G A G A A G G A A G G A A A G A G G G A G A G A G G G A G G G A G G G A G A G G G A G A G G G G G A G A G A A G G A G A G G G A G G G A G A G G G G G A G A G A G A G G G A G G G G G G G A A A G G G G G G G A G A G G G A G A G G G G G A G G G A A A G G G G G A G A G A A A G A G A G A A A G A G A G A G G G G G A G A G G G G G G G A G A A A G G G A G A G A G A G G G A G G G A A A G A G A G G G A G G G A A A G A A G G A A G G G G A G A G G G G G A A A G G G G G A G A G G G G G A A A G A G G G G G A A A A G G G G G G A A A A A A A G A G A G G G G G A G A G A G A G A G G G G G A A G G G G A G A G G G A G A G G G G G A G A G G G G G A G A A G G A A A A G G A A A G A G A G A G A G A A A G A G A A A G G G G G A G A G G G G G G G A G G G A G A G G G A A A A A G G G A G G G A G A G A G A G G G A G A G A G A G G G A G G G A G A A A A G G A G G G G G A G A G G G A G G G G G G G A G A G G G A G G G G G G G G G A G A G A G G G A G G G A G A A A G G G A G A G G G G G G G G G A G A G G G A G A G A A G G A G G G A A G G A G G G A G A G G G G G G G A G G G A G A G A G G G G G A G A G G G A G G G G G A G A G G G A G G G A G A G A G G G G G A G A G G G G G A G G G G G A G A G G G G G A G G G G G A G G G G G A A A A G G G G A G A A A G G G G G A A G G A G G G A A G G G G A G G G A G A G G G A G G G A G A G G G G G A G A A A G G G G G G G A G A G G G A G A A A G G G A G G G G G A G A G A A A G G G G G G G G G G G A G G G G G G G A A G G G G G G A G A G G G G G G G G G G G A G A G A A A A G G A G A A G G G G A A A G A G G G A G A G G G G G G G A G G G A G A G A G A G A A G G G G A A A G A G A A A G A G G G A G A G A G A G G G A G A G A G A G A G A G A A G G G G A G A G A A G G A G A G G G G G A G G G A G A G A G G G A G A G G G A G A G A A A G A G G G G G G G G G G G A G A G G G A A G G A A A G A A G G G G A G A G G G G G A A A G A G G G G G G G A G A G G G A G G G G G A G G G A G A G A G G G A G A G G G G G G G A G G G A G G G A A A G A G A A G G A G G G G G G G A G G G G G A G A G A G G G A G G G G G G G A G G G G G A A A A G G A G A A A G G G G G A G G G G G A A A G G G A G A G G G G G A G A G A G G G A G A G A A G G A A G G G G G G A G G G G G G G A G A G G G A G A G A G A G G G G G A G A G A G A G A G A G G G G G A G A G A G A G G G A G A G A G G G G G A G A G G G A A G G G G G G A G A G A G A G A A A G A A A A A A G G A G G G A G A G A G G G G G A G A G A G G G G G G G A A A A A G G G A A A G A G G G G G A G G G G G G G A G A G G G A A A G G G A G G G G G G G A A A G G G G G G G A G A A A G A G G G G G G G A G G G A G A A A G G G A A G G G G A A G G A G G G G G A G A G G G A G A G A G A A G G G G A G A G A G A A G G G G A G A G A G A A G G G G A G G G G G A G G G G G A A A G G G G G G G G G G G A G A G A G G G G G G G G G A G G G A G G G A G G G G G G G A A A G A G G G G G A G G G A A A G G G A G G G G G A A A G G G A G A G A A A G G G A G G G A G A G G G A G A G A G A G G G G G G G G G G G A G A A A G G G A G G G A G G G A G A G A A A G A G G G A G A G G G G G A G G G G G A G G G G G A G A G A G G G G G A G A G G G A G A G A G A A G G A G A G G G G G A G A G G G A A G G A G G G A G G G A G A G A G A A A A A G A A A A G G G G A G A G A G G G A A A A G G A G G G G G G G G G A G A G A G A G A G A G A G A G A G A G A G A G A G A G G G A G A A A G G G A G A G A G G G G G A G G G A G G G G G A G G G A G A G G G A G A G G G A A A A G G G G A G A A A A A G G G G G A G A G A G A G A G A G G G A G G G A G A G A G A G A A A G A G A G G G A A A G G G A G G G A G A G G G A G G G G G G G A G A A A A G G A G A G A G A G A G A G G G G G G G G G A A A G G G A G A A A G A A A G G G G G G G G G A G G G A G G G G G A G A G G G G G A G G G A G A A A G G G G G A G A G A G A G G G A G A G G G G G A G G G G G G G A G A G G G A G G G A G G G G G A A A G A G A G G G A G G G A G G G A G G G A A G G A G A G A G A A G G A G G G G G G G G G A G G G G G A G A G A G A G A G A G A A G G A A G G A G A G G G G G A G G G A G G G G G G G G G G G A G G G G G G G G G G G A G G G G G A G A G A G G G G G G G A G A G A G G G G G G G G G G G A G A G G G G G A A A G A G A A A A A G A G G G A G A G A G A A G G G G A G G G G G A G A G A A G G A G A G G G A G G G A A A G A G A G A G A G G G G G A G G G A G A G A G A G A G A G A G G G A G G G G G A G G G A G A G G G G G A G G G A A G G A G A A A G G G G G G G A A G G A G A G G G A G G G G G A G G G A G A G A G A G G G G G G G A G G G A G G G G G A G A G G G A G A G A G G G G G G G G G G G A G A G A G G G A G A G A G A A A G A A A A A A A A A G G G G G G G A G A G A G A G G G A G G G A A A G A A A G A A A A A G G G G G A G G G A G G G A G A A A A G G A G G G A G A G G G A G A G A G G G A G A G A A A G A G G G A G A A G G A G A G A A A G G G A A A G A G A G G G A G A G A G G G G G A A A G A G A G G G A G G G A G G G A G G G A G G G A G A A G G A G A G A G A G A G G G A G A G A G A G A G A G A G A G A G A G G G G G A G A G A G G G A G A A G G A G G G G G G G G G G G G G A G A G A G G G G G G G A G A G G G A A G G A A A G G G A G G G G G A G A A G G G G G G A G G G A A A G G G G G G G A G A G A G A G A G A G G G A G G G G G G G G G G G A G A G A G A G G G G G A A G G G G A G G G A G A G A G G G A G G G A G G G A G A G A G G G G G G G G G G G A G A A A G A A A G G G G G G G G G G G G G G G A G G G G G G G A G G G G G A G G G G G A G A A A G A G G G G G A G G G A G A G G G G G A G A G A G A G A G A G G G G G A G G G A G G G G G A G A A A G A G A G A A G G A A G G G G G G G G G G A G A G A G A G A G A G G G G G A G A A G G A G G G A G A G G G G G G G A G G G A A A G A G G G A A G G A G A G A A A G A G G G G G A G G G A G G G A G A A A G A G G G A G A A A G A G G G A G A G G G A G A A A G A G A G A A A G A G A G G G G G A G A G G G A G A G G G G G G G G G G G G G G G G G A G A G A G G G G G G G G G A G A A G G A G G G G G G G A G A G A A G G A G A G A G G G A G A G G G A G G G A G A G G G G G G G A A A A A G G G G G G G A G A G A A A G G G G G A G A G G G A G G G G G G G A G G G G G G G G G A G A G A G G G G G G G A G A G G G G G G G G G G G A G G G A G G G A G A A A A A G G G G G G G G G A G G G G G A G G G G G A A G G G G G G G G G G A G A G G G A G A A G G G G G G A G G G G G A G A G A G A G G G A G G G G G A G A G A A A G G G A G A A A G G G G G G G A G G G G G A G A G A G A G G G A G A G A A A A G G A A G G A G G G A G A G A A G G A A G G A G A G A G A G A A A G A G A G G G G G A G G G A G A G A A G G G G G G G G A G A G A A A G A G A G A G G G G G A A G G A G A G G G A A A G G G G G G G A A G G G G G G G G G G G G G G G G G G G G G G G G A G G G G G A G A A G G G G G G A G G G A A A A G G G G A A A G A G A G A G A G A A A G G G G G A G G G A G A G G G A A G G A G A A A G A G A G A A G G G G A G A A A G G G G G A G G G A G A A A G A G G G A G A G G G A G G G A A G G A G A G A A A G A G A G G G A G A G A G A G A G A G A G A A G G A A G G G G G G G G A G G G G G G G A G A A A G G G G G A A A G A G G G A G G G G G A A A G G G A G G G A G A G A A A G A A A G A G A G A G G G A A A G A A G G G G A A A G A G G G A G A G G G A A G G G G G G A G G G A G G G A G G G A G A G G G G G A G G G A G A G G G G G A G G G A G A G G G G G A G G G A G G G A G A G G G A G G G A G G G G G G G G G A G G G A G G G G G A A G G G G G G G G A G A A G G A G G G G G A G A G A G A A G G G G G G A A A G A G G G A G G G A A A A G G G G A G A A A G G G A G G G A G G G G G A G A G A G A A G G A G
19 rs12610908 0 29782730 A G G G G G G G G G G G G G G G A G A G G G G G G G G G G G A G A A G G G G G G G G G G G G A G G G G G G G G G A G G G G G G G G G A G G G A G G G G G G G A G G G G G G G G G G G G G A G A G G G G G G G G G A G A A G G A G G G A G A G G G A G G G G G A G G G G G G G G G G G G G G G G G G G G G G G G G G G G G A G A G A G G G G G G G G G G G G G G G A G G G G G G G A G G G G G G G G G G G G G G G G G A G A G G G G G G G G G G G A G G G G G G G G G A G G G G G G G G G G G G G G G A G G G G G A A G G G G G G G G G G G G A G G G A G G G G G G G G G G G G G G G G G G G G G G G G G G G G G A A G G A A G G G G A G G G G G G G G G A A G G G G G G G G G G G G G G A G G G G G A G A G G G G G G G G G G G G G G G A G G G G G G G G G G G G G G G A A G G G G A G G G G G G G G G G G A G G G A A A A G G G G G G A G A G G G A G G G G G G G G G G G G G G G A A G G G G A G G G G G G G G G G G G G G G G G A G A G A G G G A G G G G G G G G G A G G G G G G G G G A G G G G G G G G G G G G G G G G G A G G G G G A A G G G G G G A G G G G G G G G G G G A G A G G G A G G G G G G G G G G G G G G G G G G G G G G G G G A G G G G G A A G G A G G G G G G G G G G G A G A G A G A G G G G G G G G G G G G G G G A G A G G G G G A G G G G G A G A G A G G G A G G G G G G G G G G G G G G G G G A G G G G G G G G G G G A G G G G G G G A G G G G G A G A A G G G G G G A G A G G G G G G G G G G G G G G G A G G G G G G G G G G G G G G G G G G G G G G G G G G G G G G G G G A G G G A G A G A G G G G G G G G G A G G G G G G G G G A A G G G G A G G G G G G G G G G G G G G G G G A G A G G G G G A G G G A G A G G G G G A A G G G G G G G G G G G G G G A G G G G G G G G G A G G G G G G G G G G G G G G G A G G G G G G G A A G G G G G G G G G G G G G G G G G G A G G G G G G G G G G G A G G G G G G G A G G G A G G G G G G G G G G G A G G G A G G G G G G G A G G G G G G G G G G G G G A G G G A G G G G G G G G G A G G G G G A G A G G G G G G G G G G G G G G G G G G G A G G G G G G G G G G G G G G G G G A G G G G G G G G G G G G G A G G G G G G G A G G G A G A G G G G G A G G G G G G G G G G G G G G G G G G G A G G G G G G G A G G G G G G G G G G G G G G G G G G G G G G G A G G G G G G G G G G G A G A G G G G G G G G G G G G G G G G G G G G G G G G G G G G G A G G G G G G G G G G G G G G G A A A G A G G G G G G G G G G G A G A A G G A G G G G G G G G G A G G G G G G G G G G G A G G G G G A G G G G G A G A G G G G G G G A G G G G G G G A G G G G G G G A G G G G G A G A G G G G G A G G G G G G G G G A G G G A G G G G G G G G G A G A G A G A A G G G G A G A G G G G G G G G G G G G G A G G G A G A G G G G G G G A G G G A G G G G G G G G G G G G G G G G G A G G G G G G G A G G G G G G G G G G G A G G G G G G G G G G G G G G G A G G G G G G G A G G G A G G G G G G G A G A G G G G G A G G G G G G G G G G G G G G G A G G G G G G G G G G G G G G G G G G G G G G G G G G G G G G G G G G G G G G G G G A G G G G G A G G G G G G G A G G G G G G G G G G G A G G G G G G G G G G G G G G G G G G G A G G G G G G G G G A G G G G G G G G G A G G G G G G G A G A A A G G G A G A G A G G G G G G G G G G G A G G G A G A G G G G G G G G G G G G G G G G G G G G G G G A G A G G G G G G G G G G G G G G G A G A G G G G G G G G G A G A G G G A A G G A G G G G G A G G G A G G G G G G G A A A G A G G G G G G G A G G G G G G G G G G G A G G G G G G G G G A G A A A G G G G G A G G G A G G G G G G G G G A G G G G G G G G G G G G G G G A G G G A G G G G G G G G G G G G G G G G G A G G G A G G G A G G G G G G G A G A G A G G G G G A A A G G G G G A G G G A G G G A G G G G G G G A G G G A G A G G G A G G G G G G G G G G G G G A G A G G G G G A G G G G G G G G G A G G G G G G G A G A G G G G G G G G G G G A G G G G G A G G G A G G G G G G G G G G G G G G G A G G G G G G G A G G G G G G G G G G G G G A G G G G G G G A G G G G G G G G G G G A A A G G G G G G G G G G G A G A G G G G G G G G G G G G G G G A G G G A G G G G G G G G G G G G G G G A G A G G G A A A G A G A G G G G G G G A G A G G G A G G G G G G G G G G G G G G G G G G G G G G G G G G G G G G G A G G G A G G G G G G G G G G G A G G G A G A G A G A A G G G G G G G G G G G G G G A G A G G G G G A G G G G G G G G G A G G G G G G G G G G G G G A G G G G G G G G G G G G G G G G G G G G G G G G G A A G G G G G G G G G G G G G G G G G G G G G G G G G G G G G G G G A G G G G G G G G G A G A G G G G G G G A G A G A A G G A G G G G G G G A G G G G G A G G G G G G G A G A G A G G G G G G G A G G G G G G G G G G G G G G G A G G G G G G G G G G G A G G G G G G G G G G G G G G G G G G G G G G G A A G G G G G G A A A G A G G G G G G G A G G G G G G G G G G G A A A G G G G G A G A G A G G G A G G G A G A A G G A G G G G G G G G G G G G G G G G G A G G G G G G G G G G G G G A G G G G G A G G G G G G G A G G G A G G G A A G G G G G G G G G G A G A G G G G G G G G G G G G G G G G G A G G G G G G G G G G G A G G G G G G G G G A G G G A G A A G G G G G G G G A G G G G G A A G G G G G G G G G G G G G G G G G G G G A G G G G G G G G G G G A G A G G G G G G G G G A G A G A G G G A G G G G G G G G G G G G G G G A G G G G G A G A G G G G G G G G G G G G G G G G G G G G G G G G G G G G G G G A G G G A G G G G G G G G G A G G G G G A G G G G G G G A G G G G G G G G G G G G G G G G G A G G G G G G G G G G G G G G G A G G G G G G G G G A G G G G G G G A G G G A G G G G G G G G G G G G G G G G G G G G G G G A G G G G G G G A G A G A G G G G G G G G G G G A G G G G G G G G G G G G G G G G G G G G G G G G G G G A G G G G G G G G G A G G G G G G G A G G G G G G G G G A A G G G G G G G G A G G G A A G G G G G G G G A A G G A G G G G G G G G G G G G G G G G G A G G G A G G G G G A G G G G G G G A G G G A G G G G G G G G G G G G G A G G G A G G G G G G G A G G G G G G G G G A G G G A G A G G G G G G G G G G G A G A G G G G G A G G G A G G G G G A G G G G G G G G G G G G G A G A G A G A G G G A A A G G G G G G G G G G G G G G G G G G G A G A G A G G G A G G G G G A G A G G G A G G G A G G G G G G G G G G G G G G G A G G G A G G G G G G G A G G G G G G G A G G G G G G G G G A G G G A G A G G G G G A G G G G G A G G G A G A G G G A G A G G G A G A G G G G G G G G G G G G G G G G G G G G G G G G G A G G G A G A G G G G G G G A G G G G G G G G G G G G G G G G G A G G G G G A G G G G G G G G G G G G G G G G G G G G G G G G G A G A G G G G G G G A G G G G G G G G G A G G G G G G G A G A G G G G G G G G G G G A A G G A G A G G G A G G G G G G G G G A G G G A G G G G G G G A G G G A G G G G G G G G G A G G G G G A G G G G G G G G G A G G G G G A G G G A G G G G G G G A G A G G G G G G G G G G G G G G G A G G G G G A G G G A G A G A G A G G G A G G G G G A G G G G G G G G G G G A G G G A G A G A G G G A G A G G G G G A G A G G G G G G G A G G G G G G G G G A G A G G G A A A G G G A G A G G G G G A A G G G G G G G G G G G G A A G G G G A G G G G G G G G G G G A G G G A G G G G G G G G G G G G G G G G G G G G G G G G G A G A A A G G G G G G G A G G G G G G G G G G G G G G G A G G G G G G G A G G G G G G G G G G G G G G G G G G G G G A G A G G G G G G G A G G G G G G G A G G G G G A G G G G G G G G G G G A G G G G G G G G G A G A G G G A G G G G G G G A G G G G G G G G G G G A G A G G G G G G G G G G G G G G G G G G G G G G G G G G G G G G G G G A G G G G G A G G G G G G G G G G G G G A G G G G G A G A G G G G G G G G G G G G G G G G G G G G G G G G G G G G G A G G G G G A G G G G G G G G G G G G G G G G G G G G G G G A A G G G G G G A A A G G G G G G G G G G G G G G G G G G G A G G G G G G G G G G G G G A G G G A G A G G G G G A G A G G G G G G G G G G G G G G G G G A A G G A G G G G G G G G G G G G G G G G G G G G G G G G G G G G G G G A G G G A G G G G G A G G G G G A G G G G G G G G G G G A G G G A G G G A G G G G G A G G G G G A G G G G G A G G G G G G G G G G G G G G G G G G G A G G G G G G G G G G G G G G G A G G G A A G G G G G G A G G G G G G G G G A G G G G G G G A G A G G G G G G G G G A G G G G G G G G G G G G G G G G G G G G G A G A G A G A G G G G G G G G G G G G G G G G G G G A G A G G G A G G G G G G G A G G G A G G G
19 rs8102600 0 29793077 A A A A A A G A G A A A A A A A A A A A A A G A G A G A A A G A A A A A G A G A A A A A A A A A G A A A A A G A A A A A A A A A A A A A A A A A G A A A A A G G G A G A A A A A A A G G A A A A G A A A A A A A G A A A A A A A G A A A G A A A A A A A A A A A A A A A G A G G A A A A A A G G G A G A A A G A A A A A A A A A A A A A G A A A A A A A G A A A A A A A A A A A G A A A A A A A G A A A A A G A A A G A A A A A A A A A A A A A A A A A A A A A A A G A G A A A G A G A G A G A A A G A A A A A A A G A A A A A G G A A A A A A G A A A A A A A A A A A A A G A A A A A G A A A G A G A A A A A A A A A A A G A A A A A G G G A A A A A A A A A A A A A A A A A G A A A A A G A G A A A A A G A A A A A G A A A A A A A A A A A A A A A A A A A A A A A A A A A G A A A A A A A A A A A A A A A G A A A A A G A A A A A A A G A A A G A A A G A G A A A G A A A A A A A G A G A A A A A G G G A A A A A A A A A A A A A A A A A G A A A G A A A G A A A A A A A A A A A A A G A G A G A A A A A G A G G A A G A A A G A G A A A A A A A A A A A A A A A A A A A A A A A A A A A A A A A A A G A G A A A A A G A G G G A A A G A A A A A G A A A A A A A G A A A A A A A A A A A A A A A A A A A A A G A G A G A A A A A A A G A A A G G G A A A A A A A A A A A A A A A A A A A A A G A G A A A A A A A A A G A A A A A G A A A A A A A G A A A A A A A G A A A A A A A A A A A A A G A A A A A A A A A A A A A A A A A A A G A A A A A A A A A G A A A A A A A A A A A G G A A A A A A A A A A A A A A G A A A A A A A A A G A G A A A A A A A G A A A A A G A A A G A A A A A A A A A G A A A G A A A A A A A A A A A A A A A A A G A A A A A A A G A A A G A A A G A G A A A A A A A A A A A A A A A G A A A A A A A A A A A A A A A A A G A A A A A A A A A A A A A G A A A A A A A A A G A A A A A A A A A G A A A G A A A A A A A A A G A G A A A G A G A A A G G G A A A A A A A A A A A A A G A G A A A A A A A G A A A A A A A A A G A A A A A G A A A A A A A G A A A G A A A A A A A A A G A A A A A A A G A A A A A A A G A A A G A A A A A G A A A A A A A A A A A A A G A G A A A G A G A A A A A G A A A G A G A A A A A A A A A A A G A G A A A A A A A A A A A A A A A A A A A A A A A A A A A A A A A A A A A A A A A A A A A A A A A A A A A A A A A A A A A A A A A A A A A A A A A A A A A G A A A A A A A A A A A A A A A A A A A A A A A A A A A A A A A A A A A A A A A A A G G A A G A A A G A A A A A A A A A A A A A A A G A A A A A A A G G A A G A A A A A G A G A A A A A A A G A A A A A A A A A A A A A G A A A A A A A A A A A A A G A G A A A A A G A A A G A A A A A A A A A A A A A A A G A A A A A G A A A A A A A G A A A A A G A A A A A A A A A A A A A A A A A G A A A A A G A A A A A A A G A G A A A A A A A G A A A A A A A A A A A G G A A A A A A A A A A A A A A G A G A A A A A G A A A A A G A G A A A A A G A A A G A A A A A A A A A G A G A G A A A A A A A G A G A A A A A G A G A A A G G G A A A A A G A G A A A A A A A G A A A G A A A A A G A G A G A A A A A G A G A A A A A G A A A A A A A A A G A G A A A A A A A G A G A G A A A A A G A A A A A A A G A A A A A A A A A A A A A A A A A A A A A A A A A A A A A A A G A G A A A A A G A A A A A A A A A A A A A A A G A A A A A G A A A A A A A A A A A A A A A A A A A A A A A A A G G A A A A G A A A A A A A A A A A A A G A A A A A A A G A G A A A A A A A A A A A G A A A G A G A A A A A A A A A G A A A A A G A G A A A A A A A A A A A A A A A A A A A A A A A A A A A A A A A A A A A G A G A A A A A A A A A G A A A A A A A A A A A A A A A G A A A A A A A A A G A A A A A A A A A A A A A A A A A A A A A G A A A A A A A A A A A G A A A A A A A A A A A A A G A G A A A A A G A G A A A G A A A A A G A A A A A A A A A G G G G G A A A A A A A A A A A A A G A G G G A A A A A A A G A A A G A A A A A A A G A A A A A A A G A A A G A A A G A G A A A A A A A A A A A A A A A A A G A A A A A A A A A G A G A A A A A A A A A A A G A A A A A A A A A A A A A A A A A A A A A A A A A G A A A A A A A A A A A G A G G A A G A A A A A A A A A A A A A A A A A A A A A A A G A G A G G A A G A A A A A A A A A G A A A A A A A G A G A A A G A A A A A A A A A A A A A A A A A A A A A A A A A A A A A A A A A G A G A A A A A A A A A G A A A A A G A G A A A A A G A A A A A A A A A A A A A A A A A A A A A A A A A G A G A A A G A A A G A A A A A A A G G G A G A A A G A A A A A G G A A A A A A A A A A A A G G A A A A A A G A G G A A G A A A A A G A A A A A A A A A G A A A A A A A A A A A G A A A A A A A A A G A A A A A A A G A A A A A A A A A A A A A A A G A A A A A A A A A A A A A A A G A A A G A G G A A A A G A G A G A A A A A A A A A A A A A A A G A A A A A G A A A G A A A A A A A A A G A A A A A A A A A G A A A A A A A A A G A A A G G G A G A A A A A A A A A G A G G G A G A A A A A A A A A A A A A A A A A A A A A A A G A A A G G A A A A A A G A A A A A A A A A G A A A A A A A A A A A A A A A A A A A A A A A A A A A A A G A A A A A G A G A A A A A A A G A A A A A A A A A A A A A A A A A G A A A G A A A G A A A A A A A A A G A A A G A G A A A G A A A G A G A G A A A G A A A A A G A A A G A A A A A G A A A A A A A A A G A A A A A A A A A G G G A A A A A G A A A A A A A G A G A A A A A A A G A A A A A G A A A A A A A A A A A A A A A G A G A G A G A A A A A G A A A A A A A G A A A A A A A A A A A G A A A A A A A A A G A A A A A A A A A G A G A A A A A A A A A A A G A A A G A A A A A A A A A A A A A A A A A A A A A A A G G A A G A A A A A A A A A G A A A G A G A A A A A G A A A A A A A A A A A G G A A G G A A G A A A A A A A G A A A A A A A G A A A A A A A A A A A A A A A A A A A A A A A A A A A A A A A A A G A A A A A G A A A A A A A A A A A G A A A A A A A A A G A A A A A A A A A A A A A A A A A A A A A A A A A G A A A A A A A A A A A G A A A A A A A A A A A G A A A G A A A A A G A G A A A A A A A A A A A G A A A A A G A A A A A G A A A A A A A G A A A A A A A G A A A G A G A G A A A A A A A G A A A A A A A A A A A G A A A G A A A A A G A G A A A A A A A A A G A A A G A A A G A G A A A A A G A A A A A G A G G G A G A A A A A A A A A A A A A A A A A A A A A A A A A A A A A A A G A A A G A G A A A A A G A A A A A A A A A A A A A A A A A A A A A A A A A A A A A A A A A A A G A G A G A A A A A A A A A A A A A G A A A G A G A G A A A G A A A G A A A G G A A G A G A G A A A A A A A G A A A A A G A G A A A A A A A G A A A G A A A G A A A A A A A A A A A A A G A A A A A A A G A A A G A A A A A G A G A A A A A A A A A A A G A G G A A G A A A A A A A A A G A G A G A G A G A G A G A A A A A A A A A A A A A A A G A A A A A G A A A A A A A G A A A A A A A A A A A A A A A G A A A A A G A A A A A A A A A A A A A A A A A G A A A A A A A G A A A A A A A A A G G A A A A G A A A A A A A G A A A G A G A G A A A A A G G A A A A G A A A A A G A A A A A A A A A A A G G A A A A G A G A A A A A A A A A A A G A A A A A A A A A G A A A A A G A A A A A A A A A A A A A A A G A A A A A A A A A A A A A A A A A G A A A G A A A G A A A G A A A A A G A A A A A G A A A A A A A A A G A A A A A A A A A G A A A A A A A A A G A A A A A A A A A A A A A G A G A A A A A A A A A A A A A A A A A A A A A A A A A G A A A G A A A A A A A A A G A A A A A A A A A G A G G A A A A A A A A A A A A A A A A G G A A G A A A G A G A A A A A A A A A A A A A G A G G A A A A A A A A A A G A A A A A A A A A G A A A A A A A A A A A A A A A G A G A A A A A A A A A A A A A G A G A A A G A A A A A A A A A A A A A A A A A A A A A A A A A A A A A G A A A A A A A G A A A A A A A G A A A A A A A G A G A G A G A A A A A A A A A A A G A G A A A A A G A A A G A A A A A G A G A A A A A G A A A A A A A A A G A G A A A A A A A A A A A A A A A A A A A A A A A G A A A A A G A A A A A A A A A A A G A A A A A A A A A A A G A A A A A A A G A A A A A G A A A G A A A A A G A A A G A A A A A A A A A A A A A A A A A G A A A A A A A A A A A A A A A G A G A A A G G A A A A A A A A G A A A G A A A A A A A A A A A A A A A A A A A A A A A G A A A A A A A G A A A A A G A G A A A A A A A A A A A A A G G A A A A A A A A A A A A A A A A A A A A A A A A A A A A A A G A A A A A A A G A A A A A A A G A A A G A A A G A A A A A A A G A
19 rs1558363 0 29865313 C T C T C T T T T T C T C T C T T T T T T T C T T T T T T T T T T T C T T T C T C T C C T T C T C T C C C T T T T T C T C T C T C T C T C C T T C T C C C C T T C T C T C T C T C T T T C T C T T T C T T T C T T T C T C T C T C T C T C T T T T T T T T T C T C T T T C T T T C C T T C T T T T T C T C C C T C T C T C T C T C T C T T T T T C C T T C T C T T T T T C T C T T T C T T T C T C T C C C T C T C T T T T T C T C C T T T T T T T T C T C T C T C T C T T T C T C T T T C T T T C C T T C T C T C T T T C T T T T T T T C T C T C T C T C T T T C T C T C T T T C T C C T T C T T T C T T T C C C C T T T T T T C T C T T T T T C T C T C T T T T T C C T T T T C T C T C T C T C T T T C C T T T T C C T T C T C T C C C C C T C T C T C T T T C T C C T T C T C T T T C T T T C C T T C T T T T T C T C T T T C T C T C T T T C C C T C T C T T T C C C T C T C T C C T T T T C C C C T T T T C C C C C T T T C T T T C T T T C T C T C T C T C T C T T T T T C C T T C T C T T T T T C T T T T T T T T T C T C T T T C T C T T T C C C T T T T T C T T T C T C C T T C T T T C T C T T T T T C T C T C T T T T T T T C C T T C T C T C T T T C T T T T T T T C T C C T T T T C T T T C T T T C T T T C T C T C C C C T T T T C T T T C T C T C C T T C T C T T T C T C T C T C T T T C T T T T T C T C T C T C T C T T T C T C T C T T T T T T T C T C T C T T T T T C C C C C T T T C C C T C C C T T T C T C T C T T T C T T T T T C C T T C T C T C T C C C T C T T T C T C T T T C T C T C T T T C T C T C T T T T T T T C T C T C T C C T T C T C T T T C T C T C T C T C C T T C T C C T T C T C C C T T T C T C C C T C T T T C T T T T T C T T T T T T T C C C T C C C T C T C T C T T T C C T T T T C T C T C T C T T T C T C C C T C T C T T T C T T T C C C T C T C C C T T T T T T T C T C T C T T T C C T T C T C T C C C T C C C T C T C T C T C T T T C T C T C T C T C T C T T T T T T T C T C T C T T T T T C T C C C C C T T T C T C T T T C T C C C T C T C T C T C T C T T T T T T T C C C C C T C C C T C T T T C T C T C C C T T T T T C T C T C T C C T T C T T T C T T T C T C T C T C T C T T T T T C T C T C C C T C T T T C T T T C T C C C T T T C C C C C T C T C T C C C T C C T T C T T T C T C T C C C T C T C C T T C C C C T T T T C T T T C T C T C T C C C C C T C T C C T T T T C T C C C T T T C C C T T T C T C T T T T T T T C T C T T T C T C T T T C T T T C T C T C T C T C T C T C T C T C T C T C T T T C T T T T T T T C T T T C T C T T T T T T T C T C T C T C T C T C C C T C C C T C T T T T T C T C T C T C T T T T T C T T T C T C T C T T T C T C T C C C T T T T T C T C T C C T T C C T T C T C T C T C T T T C T C T C T T T C C C T C C C C T T C C C T T T C T C C C T T T T T C T C T C T T T C T C C C C T T C T T T C C C T T T C C C T C C T T T T T T T T T T C T C C C T T T C T T T C T T T C C C T C T C T C T C T T T T T C T C T C T C C C T T T C T T T C T C T C T T T T T C C C T T T T T C C C T T T T T C C T T T T C C C T C T C T C T T T C T T T C C C T C T T T C T C T C C T T T T C C C T C T C T T T T T C C C T T T C T C T T T T T T T T T T T C T C C C T C T T T T T C C C C C C C T C T C T T T T T C T C C C T C C C T C T T T C T C T C T T T C C T T T T C T C T T T T T T T C C C T C T C T C C C C T T C T T T C T T T C T C T C T T T T T C C T T T T C T T T T T C T C T T T C T T T C C C T C C T T T T C T C T C T C T T T C T T T C T T T C T T T C C C T C T C T C T T T C T C T C T C T C T C T C T C T C C C T C T T T T T C T C T C T C T C T C T C T C T C T C T T T C T C T T T C T T T C T T T T T C T C C C T C T T T T T T T T T C T C T C C T T C T T T C T T T C T C C C C C C C T T T C T C T T T C T C T C T T T C T C T C C C T C C C T T T T T C T C T C T T T C C C T T T T T T T T T T T C T T T T T C T C T C C C T C C C T C T T T C T T T T T T T T T T T T T C C C T T T C C C C C T T T T T C T C T C T C C C T T T C T C T T T C T T T C T T T C T C T C C T T C C C T C C C C T T T T C T C T T T T T C T T T C T T T C T T T C C C T C T T T T T T T T T T T C T C T C T C T C T T T T T T T T T T T C C C C C T C T T T T T C C C T C T C T C T T T C T C C C T T T C C C C C T C T C T C C T T C T C T T T C C C T C T C T C T C T C T C T T T C C C C T T C T T T T T T T C C C C C T C C T T C T C C T T C T T T T T C T T T T T T T C T C T T T T T C T C T T T C T T T C C C T C C C T T T C C C T T T C C C T T T T T T T C T T T C T T T C T T T C T C T C T T T T T C T C C T T C T C T C C C C C T T T C C C T C C T T T T C T T T T T T T C T C T T T C T C C C T C C C T C T C T C T C C C T T T T T T T C C C C T T C T C T C T T T C T C T C T C T C T C T C T C T C T C C C T C T C T C T C T T T C C C T C T C C C C C T C T C T C T C C T T C C T T C C T T C T T T C C C T T T C C T T T T C T T T C T C T C T C T C T C T C T T T T T T T C T C T C T T T C T C T T T C T T T C T C T T T T T T T T T C T T T T T C T C C T T C C C C C T C T T T T T C T T T C T C T C T C C C T T T T T C T T T T T C C T T C T C T C T C T C T C T T T C T C T C C T T T T T T C C T T C T C C T T C T T T T T C T T T T T T T C T C T T T C T T T C C T T T T C T C T T T C T C T C T C C T T T T C T T T C T T T C T C T C T T T T T C T C C C T C T C C C T T T T T C T C T C C C T C T C C T T C T T T C T C T C T T T C T T T C C C T C T C C T T C T C T T T C T C T C T T T T T C C C T T T T T T T T T C T C C C C C T T T C T C C C T C T T T C C T T C T C T T T T T C T C T C C C T C T C T C T C T C C C T C T C C C T C T C T C C T T C T C T T T C C C T T T C T T T C T C T C C C T C C T T C C C T C T C T C T C T C C C C C C C C C T C T C T C C C T C T T T T T C C T T T T C T C C T T C T T T C T T T C T C T C T C C C C C C C T T T T T C T C T C C C T T T C T C T C T C T C C C T C T C T T T C T C C C T C C C T C T C T C T C T T T C T C T C T T T C T C T C T C C C C T T C T C T C T C T C C C T C T C T T T T T T T C T C T C T C T C T C T T T T T C C C T T T T T C T C T C T C T T T C T C T C T C T T T C T C T C T C T C T T T C C T T T T C C T T C T T T T T C T C C C C T T T T T T C T C C C T C C C T C T C T C T C T C T C T T T C T C C C T C T T T C T T T C T C T C T T T C C C T C C C T C T C C C T C T C T C C C T C T C T T T C C T T C T T T C T C T C C C T C T C T T T C T T T C C C T T T T T T T C T C T T T T T T T T T C T T T C T C C T T T T T T T T C T C T T T C T C T C T C T C C T T C T T T C C C T C C C T C C T T T T C T C T C T C T T T T T T T C T C T C T C C C T C T T T T T T T T T T T T T C T C C C C C C T T C T C T C T C T T T C T T T C T C T T T C C T T C C C T C T C T C T C C C C C T C T T T T T C C C T T T C T T T C T T T C T T T T T C T C T C C C T T T C T C T T T C T C T C C T T C T C T C C C C T T T T T T T T T T C T C C T T T T T T C T T T C T T T T T C T C T C T C T T T C T T T T T C T C T T T T T C C C C C T C T C T C T C C C C C C C T C T T T C C T T C T C T T T T T C T T T C T C T C T C T C T T T C T T T C T T T C T T T T T C T C T C T T T C C C T C T C T C C C T C T C C C C T T C T C T C T C T C T C C C T C T C T T T T T C T T T C T C T C T C T C C T T T T T T C T C T C T C T T T C T C T C T C C C T C C C T C T C C C T C T T T C T C C C T T T T T T T C T C C T T C T C T C T T T C T T T T T C C C T C T T T C T C T C T T T T T T T C C C T T T C T C T C T T T C T C C C C C C C C C T T T C C C C C T T T T T T T C C C T C T C T C T C T C T T T T T T T C C T T C C C T C T T T C T C T C C C T T T T T C T T T C T T T C T C T C C C T T T T T C T C T C C C T T T C T C T T T T T T T C C C T C T T T C T C T C T C C C T C T C T C T T T C T T T T T T T T T C T T T C T C C C C C T C T T T C T C T T T C T C C C T T T C T C C C T T T C T C T C T T T T T C T C C C T C C C T C T T T C T C T C T C T T T C T C T T T C C C T T T C T C T C C C T C T C C C T C T C T C C T T C C T T C C C T T T C C C T C T C T C T C T C C C T C T T T C C C T C T C T T T C T C T C T C C T T C T C T C C C T T T C T C T C T C T C T C C C T C C T T C T T T T T C T T T C T C T T T T T C T T T C C C T C C T T C C C T C T T T T T C C T T T T C T C T C C C T C T C C C T C T C T C T T T C T C T C T C T C T C T C T C T T T C T C T T T T T
19 rs758770 0 29870136 G A G A G A A A A A G A G A G A A A A A A A G A A A A A A A A A A A G A A A G A G A G G A A G A G A G G G A A A A A G A G A G A G A G A G G A A G A G G G G A A G A G A G A G A G A A A G A G A A A G A A A G A A A G A G A G A G A G A G A A A A A A A A A G A G A A A G A A A G G A A G A A A A A G A G G G A G A G A G A G A G A G A A A A A G G A A G A G A A A A A G A G A A A G A A A G A G A G G G A G A G A A A A A G A G G A A A A A A A A G A G A G A G A G A A A G A G A A A G A A A G G A A G A G A G A A A G A A A A A A A G A G A G A G A G A A A G A G A G A A A G A G G A A G A A A G A A A G G G G A A A A A A G A G A A A A A G A G A G A A A A A G G A A A A G A G A G A G A G A A A G G A A A A G G A A G A G A G G G G G A G A G A G A A A G A G G A A G A G A A A G A A A G G A A G A A A A A G A G A A A G A G A G A A A G G G A G A G A A A G G G A G A G A G G A A A A G G G G A A A A G G G G G A A A G A A A G A A A G A G A G A G A G A G A A A A A G G A A G A G A A A A A G A A A A A A A A A G A G A A A G A G A A A G G G A A A A A G A A A G A G G A A G A A A G A G A A A A A G A G A G A A A A A A A G G A A G A G A G A A A G A A A A A A A G A G G A A A A G A A A G A A A G A A A G A G A G G G G A A A A G A A A G A G A G G A A G A G A A A G A G A G A G A A A G A A A A A G A G A G A G A G A A A G A G A G A A A A A A A G A G A G A A A A A G G G G G A A A G G G A G G G A A A G A G A G A A A G A A A A A G G A A G A G A G A G G G A G A A A G A G A A A G A G A G A A A G A G A G A A A A A A A G A G A G A G G A A G A G A A A G A G A G A G A G G A A G A G G A A G A G G G A A A G A G G G A G A A A G A A A A A G A A A A A A A G G G A G G G A G A G A G A A A G G A A A A G A G A G A G A A A G A G G G A G A G A A A G A A A G G G A G A G G G A A A A A A A G A G A G A A A G G A A G A G A G G G A G G G A G A G A G A G A A A G A G A G A G A G A G A A A A A A A G A G A G A A A A A G A G G G G G A A A G A G A A A G A G G G A G A G A G A G A G A A A A A A A G G G G G A G G G A G A A A G A G A G G G A A A A A G A G A G A G G A A G A A A G A A A G A G A G A G A G A A A A A G A G A G G G A G A A A G A A A G A G G G A A A G G G G G A G A G A G G G A G G A A G A A A G A G A G G G A G A G G A A G G G G G A A A G A A A G A G A G A G G G G G A G A G G A A A A G A G G G A A A G G G A A A G A G A A A A A A A G A G A A A G A G A A A G A A A G A G A G A G A G A G A G A G A G A G A G A A A G A A A A A A A G A A A G A G A A A A A A A G A G A G A G A G A G G G A G G G A G A A A A A G A G A G A G A A A A A G A A A G A G A G A A A G A G A G G G A A A A A G A G A G G A A G G A A G A G A G A G A A A G A G A G A A A G G G A G G G G A A G G G A A A G A G G G A A A A A G A G A G A A A G A G G G G A A G A A A G G G A A A G G G A G G A A A A A A A A A A G A G G G A A A G A A A G A A A G G G A G A G A G A G A A A A A G A G A G A G G G A A A G A A A G A G A G A A A A A G G G A A A A A G G G A A A A A G G A A A A G G G A G A G A G A A A G A A A G G G A G A A A G A G A G G A A A A G G G A G A G A A A A A G G G A A A G A G A A A A A A A A A A A G A G G G A G A A A A A G G G G G G G A G A G A A A A A G A G G G A G G G A G A A A G A G A G A A A G G A A A A G A G A G A A A A A G G G A G A G A G G G G A A G A A A G A A A G A G A G A A A A A G G A A A A G A A A A A G A G A A A G A A A G G G A G G A A A A G A G A G A G A A A G A A A G A A A G A A A G G G A G A G A G A A A G A G A G A G A G A G A G A G A G G G A G A A A A A G A G A G A G A G A G A G A G A G A G A A A G A G A A A G A A A G A A A A A G A G G G A G A A A A A A A A A G A G A G G A A G A A A G A A A G A G G G G G G G A A A G A G A A A G A G A G A A A G A G A G G G A G G G A A A A A G A G A G A A A G G G A A A A A A A A A A A G A A A A A G A G A G G G A G G G A G A A A G A A A A A A A A A A A A A G G G A A A G G G G G A G A A A G A G A G A G G G A A A G A G A A A G A A A G A A A G A G A G G A A G G G A G G G G A A A A G A G A A A A A G A A A G A A A G A A A G G G A G A A A A A A A A A A A G A G A G A G A G A A A A A A A A A A A G G G G G A G A A A A A G G G G G A G A G A A A G A G G G A A A G G G G G A G A G A G G A A G A G A A A G G G A G A G A G A G A G A G A A A G G G G A A G A A A A A A A G G G G G A G G A A G A G G A A G A A A A A G A A A A A A A G A G A A A A A G A G A A A G A A A G G G A G G G A A A G G G A A A G G G A A A A A A A G A A A G A A A G A A A G A G A G A A A A A G A G G A A G A G A G G G G G A A A G G G A G G A A A A G A A A A A A A G A G A A A G A G G G A G G G A G A G A G A G G G A A A A A A A G G G G A A G A G A G A A A G A G A G A G A G A G A G A G A G A G G G A G A G A G A G A A A G G G A G A G G G G G A G A G A G A G G A A G G A A G G A A G A A A G G G A A A G G A A A A G A A A G A G A G A G A G A G A G A A A A A A A G A G A G A A A G A G A A A G A A A G A G A A A A A A A A A G A A A A A G A G G A A G G G G G A G A A A A A G A A A G A G A G A G G G A A A A A G A A A A A G G A A G A G A G A G A G A G A A A G A G A G G G A A A A A G G A A G A G G A A G A A A A A G A A A A A A A G A G A A A G A A A G G A A A A G A G A A A G A G A G A G G A A A A G A A A G A A A G A G A G A A A A A G A G G G A G A G G G A A A A A G A G A G G G A G A G G A A G A A A G A G A G A A A G A A A G G G A G A G G A A G A G A A A G A G A G A A A A A G G G A A A A A A A A A G A G G G G G A A A G A G G G A G A A A G G A A G A G A A A A A G A G A G G G A G A G A G A G A G G G A G A G G G A G A G A G G A A G A G A A A G G G A A A G A A A G A G A G G G A G G A A G G G A G A G A G A G A G G G G G G G G G A G A G A G G G A G A A A A A G G A A A A G A G G A A G A A A G A A A G A G A G A G G G G G G G A A A A A G A G A G G G A A A G A G A G A G A G G G A G A G A A A G A G G G A G G G A G A G A G A G A A A G A G A G A A A G A G A G A G G G G A A G A G A G A G A G G G A G A G A A A A A A A G A G A G A G A G A G A A A A A G G G A A A A A G A G A G A G A A A G A G A G A G A A A G A G A G A G A G A A A G G A A A A G G A A G A A A A A G A G G G G A A A A A A G A G G G A G G G A G A G A G A G G G A G A A A G A G G G A G A A A G A A A G A G A G A A A G G G A G G G A G A G G G A G A G A G G G A G A G A A A G G A A G A A A G A G A G G G A G A G A A A G A A A G G G A A A A A A A G A G A A A A A A A A A G A A A G A G G A A A A A A A A G A G A A A G A G A G A G A G G A A G A A A G G G A G G G A G G A A A A G A G A G A G A A A A A A A G A G A G A G G G A G A A A A A A A A A A A A A G A G G G G G G A A G A G A G A G A A A G A A A G A G A A A G G A A G G G A G A G A G A G G G G G A G A A A A A G G G A A A G A A A G A A A G A A A A A G A G A G G G A A A G A G A A A G A G A G G A A G A G A G G G G A A A A A A A A A A G A G G A A A A A A G A A A G A A A A A G A G A G A G A A A G A A A A A G A G A A A A A G G G G G A G A G A G A G G G G G G G A G A A A G G A A G A G A A A A A G A A A G A G A G A G A G A A A G A A A G A A A G A A A A A G A G A G A A A G G G A G A G A G G G A G A G G G G A A G A G A G A G A G A G G G A G A G A A A A A G A A A G A G A G A G A G G A A A A A A G A G A G A G A A A G A G A G A G G G A G G G A G A G G G A G A A A G A G G G A A A A A A A G A G G A A G A G A G A A A G G A A A A G G G A G A A A G A G A G A A A A A A A G G G A A A G A G A G A A A G A G G G G G G G G G A A A G G G G G A A A A A A A G G G A G A G A G A G A G A A A A A A A G G A A G G G A G A A A G A G A G G G A A A A A G A A A G A A A G A G A G G G A A A A A G A G A G G G A A A G A G A A A A A A A G G G A G A A A G A G A G A G G G A G A G A G A A A G A A A A A A A A A G A A A G A G G G G G A G G A A G A G A A A G A G G G A A A G A G G G A A A G A G A G A A A A A G A G G G A G G G A G A A A G A G A G A G A A A G A G A A A G G G A A A G A G A G G G A G A G G G A G A G A G G A A G G A A G G G A A A G G G A G A G A G A G A G G G A G A A A G G G A G A G A A A G A G A G A G G A A G A G A G G G A A A G A G A G A G A G A G G G A G G A A G A A A A A G A A A G G G A A A A A G A A A G G G A G G A A G G G A G A A A A A G G A A A A G A G A G G G A G A G G G A G A G A G A A A G A G A G A G A G A G A G A G A A A G A G A A A A A
19 rs1076416 0 29879196 A G A G A G G G G G A G A G A G A G G G G G A G G G G G G G G G G G A G G G A G A G A A G G A G A G A A A G G G G G A G A G A G A A A G A A G G A G A A A A G G A G A G A G A G A A G G A A A G A G A G G G A G G G G G A A A G A G A A A G A G A G A G G G A G A G A G A G G G A A A G A G G G G G A G A A A A A G A G A G A G A G A G G G G G A A G G A G A G A G G G A G A G G G A G G G A A A G A A A G A G A A G G A G A A A A G G G G A G G G A G A A A G A G A G G G A G A G G G A G A G A A G G A A A G A G G G A G G G G G G G A G A G A G A G A G A G A G A G A G G G A G A A G G A G G G A A A G A A A A A A G G A G A G A G G G G G A G A G A G A G G G A A G G A G A G A A A G A A A A G G A A G G G G A A G G A G A G A A A A A G A G A G A G G G A G A A G G A G A G G G A A A G A A A G A G G G G G A G A G G G A G A G A G A G A A A G A G A G G G A A A G A G A G A A G G G G A A A A G G G G A A A G A G G G A G G G A A G G A G A G A G G G A A G G G G G G A A G G A A A G G G G G A G A G G G G G G G A G A G G G A G A G G G A A A G A G G G A G G G A A A A G G A G G G A A A A G G G G A G A G A G G G G G A G A A G G A G A G G G G G A A G G G G A G A G A A G G A G A A G G A G G G A G G G A G A G A A A A G G G G A G A G A G A G A A G G A G A A G G A G A G A G A G G G A G G G A G A G A A A G A A A G G G A A A A A G G G G G A G A G A G A G A G A G A A A A A G G G A G A G A A A G G G A G A G A A G G A G G G A G A A G G A G A G A G A A A G A A G G A G A A G G A G A G A G G G A G A G G G A G A G G G A G A A A G A A G G A G A G G G A G A G A G A G A A G G A G A A G G A G A A A G G G A G A A A G A G G G G G G G G G A G G G A G G G A A G G A A A G A G A G A G A G A A A G G G A G A G A G A G G G A A A A A G A G A G A G A A G G A A A G A G A A A G G G G G G G A G A G A G G G A A G G A G A G A A A G A G A G A A A A A G A G G G A G A G A G A G A A A G G G G G G G A G A G A A G G G G A G A A A A A G G G A G A G G G A A A A A G A G A G A A A G A G A G G G G G A A A A A G A A A G A G G G A G A G A A A G G G A G A G A G A G A A G G A G A G A G G G A G A G A A A G A G G G G G A A A A A A A G A G G G A G G G A G A A A A G G A A A A A G A G A G A A A G A A G G A A A G A G A G A A A G A G A A G G A A A A A G G G A G G G A G A A A G A A A A A A A G A A G G G G A G A A A G G G A A A A G G A G G G G G G G G G A G A G G G A G A G G G A G G G A G A G A G A G A G A G A A A G A G A G A G G G G G G G G G G G A A G G A G A G G G G G A G A G A G A G A G A G A A A G A A A G A A A G G G A G A G A G A G A G A G A A G G A G A G A G G G A G A G A A A G G G A A A G A G A A A G A A G G A A A G A A A A G G A G A A A G G G A A A G A A A A A G A A A G A G A A A A G G A G G G A G A G A G A G A G A A A A G G A A G G A A A G G G A A A G A A A G A G G G G G G G A G A A A G G G A G G G A G G G A A A G A G A G A G A G G G G G A G A G A A A A A G G G A G A G A G A G A G G G G G A A A G G G G G A A A G G G G G A A G G G G A A A G A G A G A G A G A G G G A A A A A G A G A G A G A A G G G G A A A G A G A G G G G G A A A G A G A G A G A G G G G G A G A G A A A A A G A G G G A G A A A A A G A G A G A G G G A G A G A A A G A A A G A G G G A A A G A G G G A A G G G G A A A G G G G G A G A A A G A G A G A A A G G G A G A G A G A G A G A G A G A G A G A A G G G G A G G G G G A G A G G G A G A A A A A G A A G G A G A A A A A G A G A G G G G G A G G G A G A G A G A G A G A G A G A G A G A A A G A G A G A G A G A G A A A G A G G G G G A G A G A G A G A A A G A G A G A G A G A G A G G G G G A G A G A G A A G G A G A G A G A A G G G G G G G G A G A A A A G G A A G G A G G G A G A A A A A A A G G G A G A A G G A G A G A G G G G G A G A A A G A A A G G G G G A G A G A A G G A A A G G G G G G G A G G G A G G G G G A G A G A A A A A A A G A G A G A G G G G G G G G G G G G G A A A G G G A A A A A G G G G G A G A G A G A A A G G G A G A G G G A G G G A G A G A A A G A A G G A A A G A A A A G G G G A G A G G G A G A A G G A G G G A G A G A A A G A G A G G G G G G G G G A G A G A A A G A G G G G G A G G G G G A A A A A G A G G G G G A A A G A G A G A G A G A G A A A G G G A A A A A G A G A A A A A G A G A G G G A A A G A G A G A G A G A G A A G G A A A G A G A G G G G G G G A A A A A G A A G G A G A A G G A A G G G G A A G G G G A A A G A A G G G G A G A G G G A G G G A A A G A A A G G G A A A G G G A A A G A G G G A G A G G G A G A G A G G G A G A G A G A G G G A G A A G G A G A G A G A A A G G G A A A G A A G G G G A G A G G G G G A G A G A G A G A A A G A A A G A G A G A G A A A G G G G G A G A A A A A G A G A A A G G G A G A G A G A G A G A G A G A G A G A A A A A G A G A G A G A G A A A A A G A A A A A G A A A G A G A A G G A A G G A A G G A G G G A A A G G G A A G G G G A G G G A A A G A G A G A G A G A G G G A G G G A A A G A A G G A G A A G G A G A G A A A G G G G G G G G G A G G G G G A G A A G G A A A A A G A G G G G G A G G G A G A A A G A A A G G G G G A G G G A G A A G G A G A G A G A G A G A G G G A G A A A A A G A G A G A A G G A G A A G G A G G G G G A G A G G G G G A G A A A G A G G G A A G G G G A G A G G G A G A G A G A A G G G G A G G G A G G G A A A G A G G G A G A G A A A G A G A A A A G G G G A G A G A A A G A G A A G G A G G G A G A A A G G G A G G G A A A G A G A A G G A G A G G G A A A G A G A G A G A A A G G G A G G G A G A G A A A A A G G G A G A A A G A G G G A A G G A G A G G G G G A G A G A A A G A G A G A A A G A A A G A G A A A G A G A A A A G G A G A G G G A A A A A G A G G G A G A G A A A G A A G G A G A G A G A G A G A G A A A A A A A A A G A G A G A A A G A G G G G G A A G G G G A G A A A G A G G G A G G G A G A G A G A A A G A A A G A G G G A G A G A A A G G G A G A G A A A G A A A G A A A G G G A A A A A G A A A A A G A G A G A G G G A G A A A G A G A G A G A G A A A A G G A G A G A A A G A A A G A G A A G G G G G G A G A G A G A G A G A G G G A G A A A G G G A G A G A G G G A G G G A G A G A G A G G G A G A G A A A G A A G G A A G G G G A A G G A G G G G G A G A A A A G G G G G G A G A A A A A A A G A G A G A G A A A G A G G G A A A A A G A G A G A G G G A G A G A G G G A A A G A A A G A G A A A G A G A G A A A G A G A G A G A A G G A G A G A G A G A A A G A G A G G G A G G G A A A G A G G G A G A G A G G G A G A G A G A G G G A G A A G G A G G G G G A G A G G G A G A G A A A G A A G G A G A G A A A A A A A G A A G G G G A G A G A A A G A A A G G G A G A G A G A A A A G G G G G G G G G G G G G G A A A A A A A A A G A G A G A G A G A G A G A G A G A G G G A A G G A A A G A G A G A G A A A A G G A G G G G G A A A G G G A G G G A G G G A G G G G G A G A G A A A G G G A G A G G G A G A G A A G G G G A A A A A A G G A G A G G G G G A G A A G G A G G G A G A G A G G G G G A G A G A G G G A G A G A G G G G G A G A A G G A A A A A G A G A G A G A A A A A A A G A G A G A A G G A G A G G G G G A G G G A A A G A G A G A G A G A G G G A G G G A G A G A G A G A G A G G G A A A G A G A G A A A G A G A A A A G G A G G G A G A G A G A G A G A G A G G G G G A G G G A G A G A G A G A A G G G G G G A G A A A G A G G G A G A G A G A A A G A A A G A G A A A G A G G G A G A A A G A G A G G G A G A A A G A A A G A G G G G G A G G G A A A G A A A G A G A G G G A G A G G G A A G G G G A G A G A G A G A G A A A A A A A A A G G G A A A A A G G G G G G G A A A G A G A G A G A G A G G G G G G G A A G G A A A G A G G G A G A G A A A A G G A G A G G G A G G G A G A G A A A A G G A G A G A G A A A G G G A G A G G G G G A G A A A A A G G G A G A G A G A G A G A G A G A G G G A G G G G G G G G G A A G G A G A A A A A G A A G G A G A G A G A G A A A G A G A G A A A G G G A G A G A G G G G G A A A A A G A A A G A G G G A G A G A G A G G G A G A G G G A A A G G G A A A G A A A G A G A A A G A G A A A A G G A A A G A A A G A G A A A G A G A G A G A G A A A A A A G G A A A G A G A G G G A G A G A G A A A G A G A G A A A G A G A G A G A G A G A G A A A A A A A G A A G G G G A G A G A A A G A G G G A G G G A A A G A A G G A A A G A G A G A A A A A G A G A G A G A A A G A G A A A A A G A G A G G G A G A G A A A G A G A G A G A G A G A G G G G G G G
19 rs11668561 0 29886533 C C C C C C C C C C C C C C C C T C C C C C C C C C C C C C C C C C C C C C C C C C C C C C C C C C C C C C C C C C C C T C C C T C C C C C C C C C C C C C C C C C C C C C C C T C C C C C C C C C C C C C C C C C C C C C C C C C T C C C C C C C T C C C C C C C C C C C C C C C C C C C C C C C C C C C C C C C C C C C C C C C C C C C C C C C C C C C C C C C C C C C C C C C C C C C C C C C C C C C C C T C C C C C C C C C C C C C T C C C T C T C C C C C C C C C C C C C C C C C T C C C C C T C C C C C C C C C C C C C C C C C C C C C C C C C C C C C C C C C C C C C C C C C C C C C T C T C C C C C T C C C C C C C C C C C C C C C C C C C T C C C C C C C T C C C T C C C T C C C C C C C C C C C C C C C C C C C C C C C C C C C C C C C C C C C C C C C C C C C C C C C T C C C T C C C C C C C C C C C C C C C C C C C C C C C C C C C C C C C C C C C C C C C C C C C C C C C C C C C C C C C C C C C C C C C C C T C C C C C C C C C C C T C C C C C C C C C C C T C C C C C C C C C C C C C C C C C C C C C C C C C T C C C C C C C C C C C C C C C C C C C C C C C C C C C C C C C C C C C C C C C C C C C T C C C C C C C C C C C C C T C C C C C C C C C C C C C T C C C C C C C C C C C C C C C C C C C C C C C C C C C C C C C C C C C C C C C C C C C C C C C C C C C C C C C C C T C C C C C C C T C C C C C T C C C C C C C C C T C C C C C C C T C C C C C C C C C C C C C C C C C C C C C C C C C C C C C C C C C T C C C C C C C C C C C C C C C T C C C C C C C C C C C C C C C C C C C C C C C T C T C C C C C T C C C C C C C C C C C C C C C C C C C C C C C C C C C T C C C C C C C C C C C C C C C C C C C C C C C C C C C C C C C C C C C C C C C C C C C C C C C C C T C C C C C C C C C C C C C C C C C C C C C C C C C C C C C C C C C C C C C C C C C C C C C C C C C C C C C C C C C C C C C C C C C C C C C C C C C C C T C C C C C C C C C C C C C C C T C C C C C C C C C C C C C C C C C C C C C C C C C C C C C C C C C C C C C C C C C C C C C C C C C C C C C C C C C C C C C C C C C C C C C C C C C C C C C C C C C T C C C C C C C C C C C C C C C C C C C C C C C T C C C C C C C C C C C T C C C C C C C C C C C C C C C C C T C C C C C C C C C C C C C C C C C C C T C C C T C C C C C C C C C C C C C C C C C C C C C C C C C C C C C T C C C C C C C T C C C C C C C C C C C C C C C C C C C C C C C C C C C C C C C C C C C C C C C C C C C C C C C C C C C C C C C C C C C C C T C C C C C C C C C C C C C C C C C C C C C C C C C C C C C C C C C C C C C C C C C C C C C C C C C C C T C T C C C C C C C C C C C C C T C C C C C C C C C C C C C C C C C C C C C C C T C C C C C C C T C C C C C T C C C C C T C C C C C C C C C C C C C C C C C C C T C C C C C C C C C C C C C C C C C C C C C C C C C C C C C C C C C T C C C C C C C C C C C C C C C T C C C C C C C C C C C C C C C C C C C C C C C C C C C C C C C C C T C C C C C C C C C C C T C C C C C C C C C T C C C C C C C C C C C C C C C C C C C C C C C C C C C C C C C C C C C C C C C C C C C T C C C C C C C T C C C T C C C C C C C C C C C C C C C C C C C C C C C C C C C T C C C C C C C C C C C C C T C C C C C C C C C C C C C C C C C C C C C C C C C C C T C C C C C T C C C C C C C C C C C C C C C C C C C C C C C C C C C C C C C T C C C C C C C C C C C C C C C C C T C C C T C C C C C C C C C T C C C C C C C C C C C C C C C C C C C C C T T C C C C C C C C C C T C C C C C C C T C C C C C C C C C C C T C C C C C C C C C C C T C C C C C C C C C C C C C C C C C C C C C C C C C C C C C C C C C C C C C C C C C C C C C C C T C C C C C C C C C T C C C T C C C C C C C C C T C C C C C C C C C C C C C C C C C T C C C C C C C T C C C C C C C C C C C C C T C C C C C C C C C C C C C C C C C C C C C C C C C C C C C C C T C C C C C C C C C C C C C T C C C C C C C C C C C C C C C T C C C C C C C C C C C C C C C C C C C C C C C C C C C C C C C C C T C C C C C C C C C C C C C C C C C C C C C C C C C C C C C C C T C C C C C C C C C C C C C C C C C C C C C C C C C T C T C C C C C C C C C C C C C C C C C C C C C C C C C C C C C C C C C C C C C C C C C T C C C C C C C C C C C C C C C C C C C C C C C C C C C T C C C C C C C C C C C C C C C C C C C C C C C C C C C C C C C C C C C C C C C C C C C C C C C C C C C T C C C C C C C C C C C C C C C C C C C C C C C C C C C C C C C T C C C C C C C C C C C C C C C C C C C C C C C C C C C C C C C C C C C C C C C C C C C T C T C C C C C C C C C C C T C C C C C C C C C C C T C C C C C C C C C C C C C C C C C C C C C C C C C C C C C C C C C C C C C C C C C C C T C C C C C C C C C C C C C C C C C C C C C C C C C C C C C C C T C C C C C C C C C C C C C C C C C C C C C C C C C C C C C C C C C C C C C C C T C C C C C C C C C C C C C C C C C C C C C C C C C C C C C C C C C C C C C C C C C C C C C C C C C C C C C C C C C C C C C C C C C C C C C C C T C C C T C C C C C T C C C C C C C T C C C C C C C C C C C C C C C C C C C C C C C C C C C C C C C C C C C C C C C C C T C C C C C C C C C C C C C C C C C C C C C C C C C C C C C C C C C C C C C T C C C C C C C C C C C C C T C C C C C C C C C C C C C C C C C C C C C T C T C C C C C C C C C C C C C C C C C C C C C C C C C C C C C C C C C C C C C C C C C C C C C T C C C C C C C C C C C T C C C C C C C C C C C C C C C C C C C C C C C C C C C C C C C C C C C C C C C C C C C C C C C C C C C C C C C C C T C T C C C C C C C T C C C C C C C C C C C C C C C C C C C C C C C C C C C C C C C C C C C C C C C C C C C C C C C C C T C C C C C C C C C T C C C C C T C C C C C C C C C C C C C C C T C C C C C C C C C C C C C C C C C C C C C C C C C C C C C C C C C C C C C C C C C C C C C C C C C C C C C C C C C C C C C C C C C C C C C C C C C C C C C C C C C C C C C C C T C C C C C C C C C C C C C C C C C T C C C C C C C T C C C C C C C C C C C C C T C C C C C C C C C C C C C T C C C C C C C C C C C C C C C C C C C C C C C C C C C C C C C C C C C C C C C C C C C C C C C C C C C C C T C C C C C C C C C C C C C C C C C C C C C C C C C C C C C C C C C C C C C C C C C C C C C C C C C C C C C C C C C C C C C C C C C C C C C C C C C T C C C C C C C C C C C C C C C T C C C C C C C C C C C T C C C C C C C C C C C C C C C C C C C C C C C C C C C C C C C C C C C C C C C C C C C C C C C T C C C C C C C C C C C C C C C C C C C C C C C C C C C C C C C C C C C C C T C C C C C C C C C C C C C T C C C C C C C C C C C C C C C T C C C C C C C C C T C C C T C C C C C C C C C C C C C C C T C C C T C C C C C C C C C C C C C C C C C C C C C C C C C C C C C T C T C C C C C C C C C C C C C C C T C C C T C C C C C C C C C C C C C C C C C C C C C C C C C C C C C C C C C C C C C C C C C C C C C C C C C C C C C C C C C C C C C C C C C C C C C C C C C C C C C C C T C C C C C C C T C T C C C C C C C C C C C T C C C C C T C C C C C C C C C C C C C C C T C C C C C C C C C C C T T C C C C C C C C C C C C C C C C C C C C C C C C C C C C C C C C C C C C C C C C C C C C C C C C C C C C T C C C C C C C C C C C C C T C C C C C C C C C C C C C C C C C C C C C C C C C C C C C C C C C C C C C C C C C C C C C C C C C C C C C C C C C C C C C C C C C C C C C C C C C T C C C C C C C C C C C C C C C C C C C C C C C C C C C C C C C C C C C C C T C T C C C C C C C T C C C C C C C C C C C C C C C C C C C C C C C C C C C C C T C T C C C C C C C C C C C C C C C T C C C C C C C C C C C C C C C C C C C C C C C C C C C C C C C C C C C C C C C C C C C C C C C C C C C C C C C C C C C C C C C C C T C C C C C C C C C C C C C C C C C C C C C C C T C C C C C C C C C C C C C C C C C C C T C C C C C C C C C C C C C C C C C C C C C C C C C C C C C C C C C C C C C T C C C C C C C C C C C C C C C C C C C T C C C C C C C T C C C C C C C C C C C C C C C C C C C C C C C C C C C C C C C C C C C C C C C C C C C C C C C C C C C C C C C C C C C C C C C C C C C C C C C C C C C C C C C T C C C C C T C C C C C C C C C C C C C C C T C C C C C C C C C C C C C C C C C C C C C C C C C C C C C C C C C C C C C C C C C C C C C C C C C T C T C C C C C C C C C C C C C C C T C C C C C C C C C C C C C C C C C C C C C T C T C C C T C C C C C C C C C C C C C C C C C C C C C C C C C C C C C C C C C C C C C C C C C T C C C C C C C C C
19 rs11669309 0 29892297 C C C C C C T C T C T C T C C C T C C C C C T C T T C C T C C C C C T C C C T T C C C C T T C C T C T C C C C C T C T C C C T C C C C C C C T C T C C C T C T C C C C C C C T C C C T T C C C C C C C C C C C C T C C C C C C C T C C C C C C C C C C C T C C C C C T C C C C C C C C C T C T C C C T C C C C C C C T C T C T C C C C C C C C C C C C C C C T C C C C C C C T C T C C C C C C C T C C C C C C C T C C C C C C C C C C C C C C C T C C C C C C C C C C C T C T C T C C C C C C C C C T C C C C C T C C C C C C C C C C C C C T C C C C C C C C C C C C C C C C C T C C C C C C C T C C C C C C C C C C C T C C C C C T C C C C C C C C C C C C C C C C C T C C C C C C C C C C C C C C C C C T C C C C C T C T C T C C C C C C C T C C C C C C C T C C C T C T T C C T C C C T C T C C C C C T C T C C C C C T C C C T C C C C C C C C C C C C C C C C C C C C C C C C C T C T C T C C C T C C C C C C C C C T C C C T C C C T C C C C C C C C C C C T C C C C C C C C C C C C C T C C C C C C C C C T C C C C C C C T C T C T C C C C C C C T C C C C C C C C C C C C C C C C C C C C C T C C C T C C C C C C C T C C C C C C C C C C C C C C C T C C C C C C C C C C C C C T C C C C C C C C C T C C C C C C C C C C C C C C C C C C C T C T C C C C C C C C C T C C C T C T C T C T C C C T C C C C C C C T C C C C C C C C C C C C C C C C C T C C C T C T C C C C C C C C C C C C C C C C C C C C C T C T C C C C C T C C C C C C C C C T T C C C C C C C C T C C C T C C C C C T C C C C C C C T C C C C C T C C C C C C C C C C C T C C C C C C C C C T C C C C C C C C C C C T C C C C C C C C C C C T C C C C C C C C C C C T C C C T C T C C C C C C C C C T C C C C C C C C C C C T C C C C C C C C C C C C C C C C C C C C C C C T C C C C C C C C C T C C C C C T C C C C C T C C C C C T C C C C C T C C C C C C C T C C C C C C C C C C C C C C C C C C C C C C C C C C C C C T C T C C C C C C C C C C C C C C C C C C C C C C C C C C C T C C C C C T C C C C C C C C C C C C C C C C C T C T C C C C C C C C C C C C C C C C C T C C C C C T C C C C C C C C C C C T C C C C C T C C C T C C C T C C C C C C C C C C C C C T C C C C C C C C C C C C C C C C C C C C C C C C C C C C C T C T C C C C C C C C C T C C C T T T C T C C C C C C C C C C C T C T C T C C C C C C C C C C C T C C C T C T T C C C C C C C C C C C C C C C C C C C C T C T C C C C C T C C C C C T C C C T C T C C C C C C C T C T C C C C C T C C C C C C C C C T C T C T C C C C C C C C C T C C C C C C C C C T T C C T C C C C C T C C C C C C C C C C C C C T C C C C C C C C C C C T C C C T T C C C C T C C C C C T C C C C C C C C C C C C C C C C C C C C C C C C C C C C C C C T C C C C C C C C C C C C C T C T C C C C C T C C C T T C C T C C C C C T C C C C C C C C C T T C C C C C C C C C C C C C C C C T C T C T C C C C C C C T C C C C C C C C C C C C C T C C C C C C C C C T C C C C C C C C C C C T C C C C C T T C C C C C C T C C C C C C C C C C C T C C C T C C C C C C C C C C C C C C C C C C C T C T C C C T C C C T C C C C C C C C C C C T C T C C C T C T C T C C C T C C C T C C C C C C C T C T C C C C C C C C C C C C C T C C C C C T C T C T C C C T C C C C C C C T C C C C C T C C C C C C C C C T C C C T C C C C C C C T C T C C C C C C C C C T C C C C C C C C C T C T C C C C C T C C C C C C C C C C C C C T C T T C C C C C C C C T C C C C C C C C C T C C C C C C C C C C C C C C C T C C C T C C C C C C C C C C C T C T C C C T C C C C C C C C C C C C C C C T C C C C C T T C C C C C C C C C C C C C C C C C C C C C C C C C C T C T C T C C C C C C C C C C C C C C C C C T C T C C C C C T C C C C C C C C C C C T C C C C C C C C C C C C C T C C C C C T C C C C C T C T C C C C C C C C C C C C C T C C C T C C C C C C C C C C C T C C C C C C C C C C C T C T C T C T C C C C C C C T C T C T C C C C C T T C C T C T C T C C C C C C C C C C C C C T C T C C C C C C C C C T C T C T C C C C C T C T C C C C C C C C C C C C C C C C C C C T C C C C C C C T C C C T C C C C C C C C C T C T C C C T C T C C C T C C C T C T C C C T C C C T C C C T C T C T C T C C C C C C C T C T C T C C C T C T C T C C C C C C C C C C C C C C C T C C C C C C C C C C C T C T C C C C C C C C C C C C C C C C C T C C C C C C C C C T C C C C C T C C C T C C C C C C C T C T C C C C C C C T T C C C C T C T C C C C C C C C C T C C C C C T C C C C C C C C C C C C C T C C C C C T C C C C C C C T C C C C C C C C C T C C C C C C C C C C C C C T C C C C C C C C C C C C C C C T C C C C C C C C C C C T C C C C C C C C C C C T C C C C C T T C C C C C C C C C C C C C C T C T C T C C C C C C C C C C C C C T C C C T C C C C C C C C C T C C C C C C C C C C C C C C C C C C C C C C C C C T C C C C C C C C C C C C C C C C C C C C C C C T C C C T C C C C C C C T C C C C C C C C C C C C C C C C C T C C C C C C C C C C C C C C C C C C C C C C C C C C C T C C C C C T T C C C C C C C C C C C C C C C C C C C C C C T C C C T C T C C C T C T C C C C C C C C C T T C C C C C C C C C C C C C C C C T C C C T C C C C C C C C C C C C C T C T C C C C C C C C C C C C C C C T C C C C C C C T C C C C C C C C C T C C C T C T C C C T C T C C C C C C C C C C C C C C C T C T C C C C C C C C C T C C C C C C C T C C C C C C C T C C C C C C C C C C C C C C C C C C C T T T C C C C C C C T C C C C C C C T C C C C C C C T C T C C C T C C C C C C C C C T C C C C C T C T C C C C C T C C C C C C C T C C C C C T C C C C C C C C C C C C C C C C C C C C C C C C C C C C C C C T C T C C C C C C C C C C C C C C C C C C C C C C C T C C C C C C C C C C C T C C C T C C C C C C C C C T C C C C C T C C C C C C C T C T C C C C C T C C C C C C C C C C C C C C C C C C C C C C C C C C C C C C C C C C C C C C C C C C C C C C C C C T C C C C C C C C C C C C C C C C C C C T C C C C C T C C C T C C C T C C C T C T C C C C C C C T C C C C C C C C C C C T C C C C C C C C C C C C C T C C C T C C C C C T C C C T C C C C C C C T C T C C C C C C C C C T C C C C C C C C C C C T C T C C C C C C C C C C C T C C C C C T C C C T C C C C C C C C C C C C C C C C C T C C C C C C C T C C C C C C C C C C C C C C C T C T C C C C C C C C C C C C C C C C C C C T C C C C C C C C C C C C C C C T C C C C C C C C C T C C C C C C C C C T C C C C C C C T C C C C C C C C C C C T C C C C C C C C C T C C C C C T C C C C C T C C C C C C C C C T C T T C C T C T C T C C C T C C C C C C C C C T C C C C C C C C C C C C C C C C C T T C C C C C C C C C C C C T T C C T C C C C C C C C C C C C C C C T T T C C C C C C C C C C C C C C C T C C C T C C C C C C C C C C C C C T C C C C C C C C C T C C C C C C C C C C C C C T C T T C C C C C C T C C C T C C C C C C C T C C C C C C C C C T C C C C C C C T T C C C C C C C C C C C C C C C C C C C C C C T C T C C C T T C C C C C C C C C C C C C C C C C C C C C C C C C C C C T C C C C C C C T C C C C C C C T C T C C C C C C C C C C C C C C C C C T C C C C C C C C C C C T C T C C C T C C C C C C C T C T C C C T C C C T C C C C C C C C C C C C C C C C C C C C C C C C C C C C C T C T C C C C C C C C C C C C C C C C C T C T C C C C C C C C C C C T C C C T C C C C C C C T C C C C C C C C C C C T C C C T C C C T C C C C C C C C C C C C C C C C C T C C C T C C C C C C C C C C C C C T C T C C C T C C C T C C C T C C C C C C C C C C C T C C C C C T C T C T T C C T C T C C C C C C C C C T T C C C C C C C C C C C C C C C C C C C C C C T C T C C C C C C C C C T C C C C C C C T T C C C C T C C C C C C C C C T C C C T C C C C C C C C C T C T C C C C C C C T C C C C C C C C C T C T C T C C C C C T C C C T C C C T C C C C C C C C C T C C C C C C C C C T C C C C C C C C C C C C C C C C C C C C C C C C C T C T C C C C C C C C C T C T C T C T C C C C C C C C C C C C C C C C C T C C C C C C C C C C C C C T C C C C C C C T C C C C C C C C C C C C C C C T C C C C C C C C C T C C C C C C C T C C C C C C C T C T C T C C C C C C C C C C C C C C C C C C C C C C C T C T C C C C C C C C C C C C C C C T C T C T T C C C C C C C C C C C C T C T C C C T C C C C C C C C C C C T C T C T C C C T C C C C C T C C C C C C C C C C C C C T C C C C C C C C C C C C C C C C C C C C C C C C C C C C C C C T T C C C C C C C C C C C C
19 rs7256832 0 29894805 A A A A A A G A G A G A G A A A G G A A A A G A G G A A G A A A A A G A A A G G A A A A G G A A G A G A A A A A G A G A G A G A G A A A A A G A G A A A G A G A A A A A A A G A G A G G A A A A A A A A A A A A G A A A A A A A G A G A A A A A A A G A G A A A A A G A A A A A A A A A G A G A A A G A A A A A A A G A G A G A A A A A A A A A A A A A A A G A A A A A A A G A G G A A A A A A G A A A A A A A G G A A A A A A A A A A A A G A G A G A G A A A A A A A G A G A G A A A A A G A A A G A G A A A G A A A A A A A A A A A A A G A A A A A A A A A A A A A A A A A G A A A A A A A G A G A G A A A A A G A G A A A A A G A A A A A A A A A A A G A A A A A G A G A A A G A G A G A A A A A A A G A A A A A G A G A G A A A A A A A G A A A A A A A G A A A G A G G A A G A A A G G G A G A A A G A G A A A A A G A A A G A A A A A A A A A A A A A A A A A A A A A A A A A G A G A G A A A G A A A A A A A A A G A A A G A G A G A A A A A G A G A G A G G A A A A A A A A G A A A G A G A A A A A A A G A A A A A A A G A G A G G A A A A A A G A A A A A A A A A A A A A A A A A A A A A G A A A G A A A A A A A G A G A A A A A A A A A A A A A G G A A A A A A A A A A A A G G G A A A A A A A G A A A A A G A A A A A A A A A A A A A G A G A A A A A A A A A G A A A G A G A G A G A A A G A G A A A A A G A G A A A A A G A A A A A A A A A G G A A G A G A G A A A A A A A A A A A G A A A G A A A G A G A A A A A G A A A A A G A A A G G A A A A A A A A G A G A G A A A A A G A A A A A A A G A A A A A G G G A G A A A A A G A G A A A A A A A A A G A A A A A A A A A G A G A A A G A A A A A A A G A A A A A A A A A A A G A G A G A G A A A A A A A A A G A G A A A A A A A A A G A G A A A A A A A A A A A A A A A A A G A A A G A A A A A A A A A G A A A A A G A A A A A G A A A A A G A A A A A G A A A A A A A G A A A A A G A A A A A G A A A A A A A A A A A G A A A G A G A G A A A A A A A A A A A A A A A A A A A A A A A A A A A G A A A A A G A A A A A A A A A A A A A A A A A G A G A A A A A A A A A A A A A A A A A G A A A A A G G A A A A G A A A A A G A A A A A G A A A G A G A G A A A A A A A A A G A A A G A A A A A A A A A A A A A G A A A A A A A A A A A A A A A G A G A G A A A G A A A G A A A G G G A G A A A A A A A A A A A G A G A G A G A A A A A A A G A G A A A G A G G A A A A A A A A A A A A A A A A A A A A G A G A A A A A G A A A A A G A A A G A G A A A A A A A G A G A G A A A G A A A A A A A A A G A G A G A A A A A A A A A G A A A A A A A A A G G A A G A A A A A G A A A G A G A A A G A A A G A A A A A G A A A A A G A A A G G A A A A G A A A A A G A G A A A A A A A G A A A A A G A A A A A G A A A A A A A A A G A A A A A A A A A G A A A G A G A G A A A G G A A G G A A G A A A A A G A A A A A A A G A G G A A A A G A A A A A A A G A A A G A G A G A A A A A A A G A A A A A A A A A A A A A G A A A G A A A A A G A A A A A G A A A A A G A A A G A G G A A A A A A G A A A A A A A A A A A G A A A G A A A A A A A A A A A A A A A A A G A G A G A A A G G A A G G A A A A A A A A A A G A G A A A G A G A G A A A G A G A G A A A A A A A G A G A G A A A A A A A A A A A G A A A A A G G G A G A A A G A G A A A A A G G A A A A G A A A A A A A A A G A A A G A A A A A A A G A G A G A A A A A A A G A A A G A A A A A G G G A G A A A G A A A A A G A A A G A A A G A G G A A A A A A A A G A G G A A A A A A G A A A G A A A A A A A G A G A G A A A G A A A G A G A A A A A G A G A G A G A A A G A A A A A A A A A A A G A A A A A G G A A A A A A A A A A A A A A A A A A A A A A G A A A G A G A G A G A A A G A A A A A G A A A G A G A G A A A A A G A A A A A A A G A A A G A A A G A A A A A A A A A G A A A G A G A A A A A G A G A G A A A A A A A A A A A G A A A G A A A G A A A A A A A G A A A A A G A A A A A G A G A G A G A A A G A A A G A G A G A A A A A G G A A G A G A G A A A A A A A A A A A G A G A G A A A A A A A A A G A G A G A A A G A G A G A A A A A G A A A A A A A A A A A A A G A A A A A A A G A A A G G G A A A A A A A G A G A A A G A G A A A G A A A G A G A A A G A A A G A A A G A G A G G G A A A A A A A G A G A G A A A G A G A G A A A A A G A A A A A A A A A G A A A A A A A A A A A G A G A A A A A A A A A A A A A A A A A G A A A A A A A G A G G A A A A G A A A G A A A A A A A G A G A A A A A A A G G A A G A G A G A A A A A A A A A G A A A A A G A A A A A A A A A A A A A G A A A A A G A A A G A G A G A A A A A A A A A G G A A A A A A A A A A G A G A A A A A A A A A A A G A A A G A A A A A A A A A A A G A A A A A A A A A A A G A G A A A G G A A A A A A A A A A A A A A G A G A G A A A A A A A G A A A A A G A A A G A A A A A A A A A G A A A A A A A A A A A A A A A A A A A G A A A A A G A A A A A A A A A A A A A A A A A A A A A A A G A A A G A A A A A A A G A A A A A A A A A A A A A A A A A G A A A A A A A A A A A G A A A G A A A A A G A A A A A G A G A A A G G A A A A A A A A A A A A A A A A A A A A A A G A A A G A G A A A G A G A G A A A A A A A G G A A A A A A A A A A A A A A A A G A A A G A A A A A A A G A A A A A G A G A A A A A G A A A A A A A A A G A A A A A A A G A A A G A G A A A G A A A G A G A A A G A G A A A A A A A A A A A A A A A G A G A A A A A A A A A G A G A A A A A G A A A A A G A G A A A A A A A A A A A A A A A A A A A G G G A A A A A A A G A A A A A A A G A A A A A A A G A G A A A G A A A G A G A A A G A A A G A G A G A A A A A G A A A A A A A G A A A A A G A A A A A G A A A A A A A A A A A A A A A A A A A G A A A A A G A G A G A A A A A G A A A A A A A A A A A A A A A G G A A A A A A A A A A G A A A G A A A A A A A A A G A A A A A G A A A A A A A G A G A A A A A G A A A A A A A A A A A A A G A A A A A A A A A A A A A A A A A A A G A A A A A G A A A A A A A A A G A A A A A A A G A A A A A A A G A A A G A A A A A G A A A G G A A G A A A G A G A A A G A A A G A A A A A A A A A A A G A A A A A A A A A A A A A G A A A G A A A A A G A A A G A A A A A A A G A G G A A A A A A A A G A A A A A A A A A A A G A G A A A A A A A A A A A G A A A A A G A A A G A A A A A A A A A A A A A A A A A G A A A A A A A G A G A A A A A A A A A A A A A G A G G A A A A A A A A A A G A A A A A A A G A A A A A A A A A A A A A A A G A A A G A A A A A G A A A A A A A A A G A A A G A A A G A A A A A A A A A A A G A A A A A G A A A G A A A A A G A A A A A G G A A A A A A A A G A G G G A G A G A G A A A G A A A A A G A A A G A A A A A G A A A G A A A A A A A G G A A A A A A G A A A G A G G A A G A A A A A A A A A G A A A A A G G G A A A A A G A G A A A A A A A G A A A G A A A G A A A G A A A A A G A A A A A A A A A G A G A A A A A A A A A A A G A G G A A A A A A G A A A G A A A A A A A G A A A A A A A A A G A A A A A A A G G A A A A A A A A G A A A A A A A G A G A A A G A G A A A G G G A A A A A G A A A A A A A A A A A A A G A G A A A A A G A A A A A G G G A A A A A A A G A G A A A A A A A A A A A A A A A A A G A A A A A A A A A A A G A G A A A G A A A A A G A G A G A A A G A A A G A G A A A A A A A A A A A A A A A A A A A A A A A A A A A G A G A A A A A A A A A G A A A A A A A G A G A A A A A A A A A A A G A A A G A A A A A A A G G A A A A A A A A A A G A A A G A A A G A A A A A A A A A A A A A A A A A G G G A G A A A A A G A A A A A A A G A G A A A G A A A G A A A G A A A A A G A G A G A G A A A G A G A G A G G A A G G G A A A A A A A A A G G A A A A A A A A A A A A A A A A A A A A A A G A G A A A A A A A A A G A A A A A A A G G A A A A G A A A G A A A A A G A A A G A A A A A A A A A G A G A G A A A A A G A A A A A A A A A G A G A G G A A A A G A A A G A A A G A G A A A A A A A G A A A A A A A A A G A A A G A A A A A A A A A A A A A A A A A A A G A G A G A A A G A A A A A G A G A G A G A A A A A A A A A A A A A A A A A G A A A A A A A A A A A A A G A A A A A A A G A A A A A A A A A A A A A A A G A A A A A A A A A G A G A A A A A G G A A A A A A G A G A G A A A G A A A A A A A A A A A A A A A A A A A G A G A A A A A A A A A A A A A A A G A G A G G A A A A A A G A G A A A G A G A A A G A A A A A G A A A A A G A G A G A A A G A A A A A G A G A G A A A G A A A A A G A A A A A A A A A A A A A A A A A A A A A A A A A A A A A A A G G A A G A A A G A A A A A
19 rs7254979 0 29898187 A A A A A A G A G A G A G A A A G A A A G A G A G G G A G A A A A A G A G A G G A A A A G G A A G A G A A A A A G A G A A A G A G A A A A A G A G A G G G A G A A A G A A A G A A A G G A A A A A A G A A A G A G A A A A A G A G A A A G A A A G A A A G G G A A A G A A A A A G G A A G A G A G A G A A A A A A A G A G A G A A A A A A A A A A A A A A A G A A A A A A A G A G A A A A A G A G A A A A A A A G A A A A A A A G A A A G A A A G A A A A A G A A A G A G A G A G G A A A A A A G A G A A A G A G A A A A A A A A A A A G A G G A A A A G A A A A A A A A A A A G A G A A A A A G A G A A A G G A A A A G A A A A A G A G A A A A A G G A A A A G G A A G A A A G A G A A A G A A A A A G A G A G A A A G A G A G A G A G A G A G A G A A A A A G G A A G A G G A A G A A A G A G G A A G A G A G A G A A A G A A A G G A A A A G A A A A A G G A A G A A A A A A A G A G A G A G G A A G G A A G A G A A A G A A A G A G G G A A A A A G A G A G A G G A A A A G A G A A A A A G A G A A A A A A A G A A A A A A A G A G A G A A A A A A A G A G A A A A A A A A A A A A A A A A A G A G A A A G A A A A A A A G A G G G A A A A A A A A A A A G G A A A A A A A A G A A A G A A A A A A A A A G A A A G A A A A A A A A A A A A A A A G A A A A A A A G A A A G A A A G A G A G A G A A A G A G A A A A A A A G A G A A A G A G A G A G A A A G G G A G A G A G A A A A A A A G A G A G G A A G A G A G A G A A A A A G G A A A A A A A A G G A A G A G A A A G A G A G A A A A A G A A A A A A A A A A A A A G G A A G A G A A A G A G A G A A A A A A A G A A A A A A A G A A A G A G A A A A A A A A A G A A A G A G A A A A A G A A A G A G A A A G A A A A A G A G A G A A A A A G A G G A A G A A A A A A A A A G A A A A A A A G A G G A A G A A A A A G A G A A A G A A A A A G A A A A A G A A A A A G A A A A A A A G A A A A A G A A A A A A A G A A A A A A A A A G G G A G A G A G A G A A A A A A A A A A A G A A A A A G A A A A A A A G A A A A A G A G A A A G G G A G A A A G A G A G A G A G A A A A A G A A A A A G A G A G A A A A A G A G G G A G A A A A A G G A A A A G A A A G A A A G A A A A A A A A A G A G A G A A A A A G A A A G A G A A A A A G A A A A A A A A A G A G A G A A A A A A A A A G A A A G A G A G A A A G A G A G A A A G A G G G A A A G A G A A A A A G A G G G A G G A A G A A A A A A A G A A A A A A A A A G A G A A A A A G A A A A A G A A A G A G A A A A A G A G A G A A A A A G A A A G A G A A A G A G A G A G A A A A A A A G A A A A A G A A A G G A A G G G A A A G A A A G A A A A A G A G A G A A A A A A A G A G A G A A A G G A A A A G A G A A A G A G A G A A A G A A A A A A A G A G A A A A A A A G A G A A A G A A A A A A A A A G A G A G A G A G A A A G A A A G G A A G A A A A A G A A A G A A A A A G G G A A A A A A A G A A A A A G A G A G A G A A A A A G A G A A A A A A A A A G A A A G A A A A A G A A A G A G A G A G A G A A A G A A A G A G G G A A A G A G A A A G A G A G A A A G A A A G A A A G A A A G A G A A A A A A A A A G A G A A A G A A A G A A A A A G A A A A A G A G A A A G G G A G A A A G A G A G A A A A A A A G A G A A A G A A A A A A A A A G A G A A A G G G A G A A A G A G A A A G A G A G A A A G A A A A A A A A A G A G A G A A A G A G A G A G A A A G A A A A A G A A A G A A A A A G A G A G A G A G A A A G G A A A A G A A A G G G G A A A A G A A A G A G A G A A A A A G A G A G A A A A A G A A A G A G G G A G A G A A A G A G A A A G G G G A A G A A A G A A A A A G A G G G A G A A A G A G G A A A A A A G A A A A A G A G A G A G A G A G A A A G A G A G A G A A A G A A A A A G A G A A A G G G A A A A A G A A A G A A A A A A A G A A A A A A A A A A A A A G A A A G A G A A A A A G A G A A A G A A A A A G A A A G A A A G A A A A A A A A A A A G A A A A A G A A A G A G A A A G A G A A A G A A A G A G A G G G A A A G G A A G A G A G A A A G A A A G A G A G A G A G A A A G A G A A A G A G A G A G A G A G A G A A A A A A A G A A A G A G A A A G A G G A A A A A A G A A A G A G A A A G A A A G G G A A A G G G A A A G A A A G A G A A A G A A A G A A A G A G A G A G A A A G A G A G G G A G A A A G A G A G A A A A A A A A A A A A A A A G G A A G A A A G A G A G G G A A A A A G A A A A A A A A A A A G A G A A A G A G A G A A A A A G A A A G A A A A A A A G A G A A A A A A A G G A A G A G A G A A A A A A A A A G A A A G A G G A A A A G A A A G A A A G A G A A A G A G A A A A A G A A A G A G A A A G A A A G A A A A A A A A A G A A A A A A A A A A A G A G A G A A A A A A A A A A A G A A A A A G A A A A A G A A A A A G G A A A A A A A A A A A A A A G A G A G A A A G A A A A A A A A A G A G A G A G G A A A A G G G G A A A A A A G A A A A A A A A A G A A A G A A A G A A A A A A A A A A A A A A A A A A A A A A A G A A A G A A A A A A A G G A A A A A A A A G A A A A A A A G A G A A A A A G A A A G A A A A A A A A A G A A A A A G A G A A A G G A A A A A A A A A A A A G A A A G A A A A A G G A A G A G A A A A A G A G A A A A A A A G A A A A A A A A A A A A A A A A A G A A A G A A A A A A A A A A A G A G A G A A A A A A A G A A A A A A A G A G A G A A A G A G A G A G A A A G A G A G A G A G A G A G A G A A A G A G A A A A A A A G A G A A A A A A A G A G G A A A A A A G A A A A A A A G A A A A A A A A A A A A A A A G A A A G G G A A A G A A A G A A A A A G A G A A A A A A A G A G A A A G A A A G A A A A A G A A A A A G A G A A A G A G A A A A A A A G A A A A A G A A A A A G A A A A A A A A A G A A A A A G A A A A A A A A A G A G A G G A A A A A A G A A A G A A A A A A A G A G A A A A A A A A A G A G A A A G A G A A A G A A A G A A A A A G A G A A A A A G A G A G A A A G A A A G A A A G A G A A A A A A A A A A A G A A A A A A A A A G A G A A A A A G A A A A A G A A A G A G A A A G A G A A A A A A A A A G A G A G A A A G A A A G A G A G A A A G G G A G A A A G A G A A A G A A A A A A A G G A A A A G A G G A A A A G A A A G A A A G A G A A A G A A A A A G A G A G A A A A A A A A A G A A A A A A A A A A A G A G A G A A A A A A A G A G A G A A A G A A A G A G A A A A A A A A A A A A A A A G A A A A A A A G G G A A A A A G A A A A A A A G G G A A A A A A A A A A A A A A A A A A A G A A A A A A A G A A A A A A A G A A A G A A A A A G A A A A A A A A A G A G A G A G A G A G A A A A A A A A A G G A A G A A A A A G A G A G A G A A A G A G G A A A A A A G A G A G G A A G A G A G A G A G A G A A A A A A A G A A A A A G A G A A A G G A A G A G G A A A A A A A A A A A A G G A A G A A A A A A A A A G A A A A A G G G A G A A A G G A A G A A A A A G A G A G A A A A A G A A A A A G G G A A A A A G A A A G A G A A A A A A A G A A A G A G G A A A A A A G A G A G A A A A A A A G A A A G A A A A A G A A A G A A A G G A A G A A A A A A A A A A A A A A A A A A A G A G A A A G G A A A A A A A A A A A A A A A A G A A A G A G A A A A A G A A A A A A A G A A A A A A A G A G A G A A A A A A A A A A A A A G A G G A A G A A A A A A A A A G A G A G A G A G A G A G A G A A A G A G A G G A A A A G A G A A A A A A A A A A A A A G A A A A A G A G A G A A A G A A A A A A A A A A A A A G G G A A A A A A A A A A A G A A A G A A A A A G A G A A A A A A A A A A A G A A A G A A A G A A A A A G A A A A A G A A A A A G A A A G A A A A A G A A A G A A A G A G A A A G A A A G A G A G A G A G A G A A A A A G A A A A A G A G A G G G A G G G G A A G G A A G A G G A A G A A A A A A A G A G A A A A A G A A A G A G A A A A A A A G A G G A A A A G A G G A A A A G A G A G A A A A A G G A A G A A A G A A A A A G A G A A A G A A A G A A A A A G A G A G A G A G A A A A A G G G A G A A A G A G A A A G A A A G A A A A A A A A A G A A A A A A A G A A A G A A A A A A A G A A A A A G A G A A A G A A A A A G A G A A A G A A A A A A A A A G A A A A A A A G A A A G A A A A A A A A A G A A A A A A A G A A A A A A A G A A A A A A A G G A A A A G A A A G A G A A A A A G A A A A A G A G A G A G A G A G A G A A A A A A A A A G A A A A A A A G A G A G A G A A A A A G G G A A A G A G A G G G A A A G G A A G A A A G A G A G A G G A A A A A A A A A A G A G A G A A A G A A A A A G A G A A A A A A A A A A A G A A A A A A A A A G A A A A A A A A A A A A A A A A A G A G A G G A A A A G A G G A A A A
[truncated: 409,228 more chars]
