# Supplementary material for: Large-scale interaction effects reveal missing heritability in schizophrenia, bipolar disorder and posttraumatic stress disorder
Source: Transl Psychiatry. 2017 Apr 11;7(4):e1089–. doi: 10.1038/tp.2017.61 (PMC5416702; doi:10.1038/tp.2017.61)
Supplement: Supplementary Software [file tp201761x6.zip › gedi_v1.1/examples/chr19sim_1.fam]

1 1 0 0 2 2
2 2 0 0 2 2
3 3 0 0 2 2
4 4 0 0 2 2
5 5 0 0 2 2
6 6 0 0 2 2
7 7 0 0 2 2
8 8 0 0 2 2
9 9 0 0 2 2
10 10 0 0 2 2
11 11 0 0 2 2
12 12 0 0 2 2
13 13 0 0 2 2
14 14 0 0 2 2
15 15 0 0 2 2
16 16 0 0 2 2
17 17 0 0 2 2
18 18 0 0 2 2
19 19 0 0 2 2
20 20 0 0 2 2
21 21 0 0 2 2
22 22 0 0 2 2
23 23 0 0 2 2
24 24 0 0 2 2
25 25 0 0 2 2
26 26 0 0 2 2
27 27 0 0 2 2
28 28 0 0 2 2
29 29 0 0 2 2
30 30 0 0 2 2
31 31 0 0 2 2
32 32 0 0 2 2
33 33 0 0 2 2
34 34 0 0 2 2
35 35 0 0 2 2
36 36 0 0 2 2
37 37 0 0 2 2
38 38 0 0 2 2
39 39 0 0 2 2
40 40 0 0 2 2
41 41 0 0 2 2
42 42 0 0 2 2
43 43 0 0 2 2
44 44 0 0 2 2
45 45 0 0 2 2
46 46 0 0 2 2
47 47 0 0 2 2
48 48 0 0 2 2
49 49 0 0 2 2
50 50 0 0 2 2
51 51 0 0 2 2
52 52 0 0 2 2
53 53 0 0 2 2
54 54 0 0 2 2
55 55 0 0 2 2
56 56 0 0 2 2
57 57 0 0 2 2
58 58 0 0 2 2
59 59 0 0 2 2
60 60 0 0 2 2
61 61 0 0 2 2
62 62 0 0 2 2
63 63 0 0 2 2
64 64 0 0 2 2
65 65 0 0 2 2
66 66 0 0 2 2
67 67 0 0 2 2
68 68 0 0 2 2
69 69 0 0 2 2
70 70 0 0 2 2
71 71 0 0 2 2
72 72 0 0 2 2
73 73 0 0 2 2
74 74 0 0 2 2
75 75 0 0 2 2
76 76 0 0 2 2
77 77 0 0 2 2
78 78 0 0 2 2
79 79 0 0 2 2
80 80 0 0 2 2
81 81 0 0 2 2
82 82 0 0 2 2
83 83 0 0 2 2
84 84 0 0 2 2
85 85 0 0 2 2
86 86 0 0 2 2
87 87 0 0 2 2
88 88 0 0 2 2
89 89 0 0 2 2
90 90 0 0 2 2
91 91 0 0 2 2
92 92 0 0 2 2
93 93 0 0 2 2
94 94 0 0 2 2
95 95 0 0 2 2
96 96 0 0 2 2
97 97 0 0 2 2
98 98 0 0 2 2
99 99 0 0 2 2
100 100 0 0 2 2
101 101 0 0 2 2
102 102 0 0 2 2
103 103 0 0 2 2
104 104 0 0 2 2
105 105 0 0 2 2
106 106 0 0 2 2
107 107 0 0 2 2
108 108 0 0 2 2
109 109 0 0 2 2
110 110 0 0 2 2
111 111 0 0 2 2
112 112 0 0 2 2
113 113 0 0 2 2
114 114 0 0 2 2
115 115 0 0 2 2
116 116 0 0 2 2
117 117 0 0 2 2
118 118 0 0 2 2
119 119 0 0 2 2
120 120 0 0 2 2
121 121 0 0 2 2
122 122 0 0 2 2
123 123 0 0 2 2
124 124 0 0 2 2
125 125 0 0 2 2
126 126 0 0 2 2
127 127 0 0 2 2
128 128 0 0 2 2
129 129 0 0 2 2
130 130 0 0 2 2
131 131 0 0 2 2
132 132 0 0 2 2
133 133 0 0 2 2
134 134 0 0 2 2
135 135 0 0 2 2
136 136 0 0 2 2
137 137 0 0 2 2
138 138 0 0 2 2
139 139 0 0 2 2
140 140 0 0 2 2
141 141 0 0 2 2
142 142 0 0 2 2
143 143 0 0 2 2
144 144 0 0 2 2
145 145 0 0 2 2
146 146 0 0 2 2
147 147 0 0 2 2
148 148 0 0 2 2
149 149 0 0 2 2
150 150 0 0 2 2
151 151 0 0 2 2
152 152 0 0 2 2
153 153 0 0 2 2
154 154 0 0 2 2
155 155 0 0 2 2
156 156 0 0 2 2
157 157 0 0 2 2
158 158 0 0 2 2
159 159 0 0 2 2
160 160 0 0 2 2
161 161 0 0 2 2
162 162 0 0 2 2
163 163 0 0 2 2
164 164 0 0 2 2
165 165 0 0 2 2
166 166 0 0 2 2
167 167 0 0 2 2
168 168 0 0 2 2
169 169 0 0 2 2
170 170 0 0 2 2
171 171 0 0 2 2
172 172 0 0 2 2
173 173 0 0 2 2
174 174 0 0 2 2
175 175 0 0 2 2
176 176 0 0 2 2
177 177 0 0 2 2
178 178 0 0 2 2
179 179 0 0 2 2
180 180 0 0 2 2
181 181 0 0 2 2
182 182 0 0 2 2
183 183 0 0 2 2
184 184 0 0 2 2
185 185 0 0 2 2
186 186 0 0 2 2
187 187 0 0 2 2
188 188 0 0 2 2
189 189 0 0 2 2
190 190 0 0 2 2
191 191 0 0 2 2
192 192 0 0 2 2
193 193 0 0 2 2
194 194 0 0 2 2
195 195 0 0 2 2
196 196 0 0 2 2
197 197 0 0 2 2
198 198 0 0 2 2
199 199 0 0 2 2
200 200 0 0 2 2
201 201 0 0 2 2
202 202 0 0 2 2
203 203 0 0 2 2
204 204 0 0 2 2
205 205 0 0 2 2
206 206 0 0 2 2
207 207 0 0 2 2
208 208 0 0 2 2
209 209 0 0 2 2
210 210 0 0 2 2
211 211 0 0 2 2
212 212 0 0 2 2
213 213 0 0 2 2
214 214 0 0 2 2
215 215 0 0 2 2
216 216 0 0 2 2
217 217 0 0 2 2
218 218 0 0 2 2
219 219 0 0 2 2
220 220 0 0 2 2
221 221 0 0 2 2
222 222 0 0 2 2
223 223 0 0 2 2
224 224 0 0 2 2
225 225 0 0 2 2
226 226 0 0 2 2
227 227 0 0 2 2
228 228 0 0 2 2
229 229 0 0 2 2
230 230 0 0 2 2
231 231 0 0 2 2
232 232 0 0 2 2
233 233 0 0 2 2
234 234 0 0 2 2
235 235 0 0 2 2
236 236 0 0 2 2
237 237 0 0 2 2
238 238 0 0 2 2
239 239 0 0 2 2
240 240 0 0 2 2
241 241 0 0 2 2
242 242 0 0 2 2
243 243 0 0 2 2
244 244 0 0 2 2
245 245 0 0 2 2
246 246 0 0 2 2
247 247 0 0 2 2
248 248 0 0 2 2
249 249 0 0 2 2
250 250 0 0 2 2
251 251 0 0 2 2
252 252 0 0 2 2
253 253 0 0 2 2
254 254 0 0 2 2
255 255 0 0 2 2
256 256 0 0 2 2
257 257 0 0 2 2
258 258 0 0 2 2
259 259 0 0 2 2
260 260 0 0 2 2
261 261 0 0 2 2
262 262 0 0 2 2
263 263 0 0 2 2
264 264 0 0 2 2
265 265 0 0 2 2
266 266 0 0 2 2
267 267 0 0 2 2
268 268 0 0 2 2
269 269 0 0 2 2
270 270 0 0 2 2
271 271 0 0 2 2
272 272 0 0 2 2
273 273 0 0 2 2
274 274 0 0 2 2
275 275 0 0 2 2
276 276 0 0 2 2
277 277 0 0 2 2
278 278 0 0 2 2
279 279 0 0 2 2
280 280 0 0 2 2
281 281 0 0 2 2
282 282 0 0 2 2
283 283 0 0 2 2
284 284 0 0 2 2
285 285 0 0 2 2
286 286 0 0 2 2
287 287 0 0 2 2
288 288 0 0 2 2
289 289 0 0 2 2
290 290 0 0 2 2
291 291 0 0 2 2
292 292 0 0 2 2
293 293 0 0 2 2
294 294 0 0 2 2
295 295 0 0 2 2
296 296 0 0 2 2
297 297 0 0 2 2
298 298 0 0 2 2
299 299 0 0 2 2
300 300 0 0 2 2
301 301 0 0 2 2
302 302 0 0 2 2
303 303 0 0 2 2
304 304 0 0 2 2
305 305 0 0 2 2
306 306 0 0 2 2
307 307 0 0 2 2
308 308 0 0 2 2
309 309 0 0 2 2
310 310 0 0 2 2
311 311 0 0 2 2
312 312 0 0 2 2
313 313 0 0 2 2
314 314 0 0 2 2
315 315 0 0 2 2
316 316 0 0 2 2
317 317 0 0 2 2
318 318 0 0 2 2
319 319 0 0 2 2
320 320 0 0 2 2
321 321 0 0 2 2
322 322 0 0 2 2
323 323 0 0 2 2
324 324 0 0 2 2
325 325 0 0 2 2
326 326 0 0 2 2
327 327 0 0 2 2
328 328 0 0 2 2
329 329 0 0 2 2
330 330 0 0 2 2
331 331 0 0 2 2
332 332 0 0 2 2
333 333 0 0 2 2
334 334 0 0 2 2
335 335 0 0 2 2
336 336 0 0 2 2
337 337 0 0 2 2
338 338 0 0 2 2
339 339 0 0 2 2
340 340 0 0 2 2
341 341 0 0 2 2
342 342 0 0 2 2
343 343 0 0 2 2
344 344 0 0 2 2
345 345 0 0 2 2
346 346 0 0 2 2
347 347 0 0 2 2
348 348 0 0 2 2
349 349 0 0 2 2
350 350 0 0 2 2
351 351 0 0 2 2
352 352 0 0 2 2
353 353 0 0 2 2
354 354 0 0 2 2
355 355 0 0 2 2
356 356 0 0 2 2
357 357 0 0 2 2
358 358 0 0 2 2
359 359 0 0 2 2
360 360 0 0 2 2
361 361 0 0 2 2
362 362 0 0 2 2
363 363 0 0 2 2
364 364 0 0 2 2
365 365 0 0 2 2
366 366 0 0 2 2
367 367 0 0 2 2
368 368 0 0 2 2
369 369 0 0 2 2
370 370 0 0 2 2
371 371 0 0 2 2
372 372 0 0 2 2
373 373 0 0 2 2
374 374 0 0 2 2
375 375 0 0 2 2
376 376 0 0 2 2
377 377 0 0 2 2
378 378 0 0 2 2
379 379 0 0 2 2
380 380 0 0 2 2
381 381 0 0 2 2
382 382 0 0 2 2
383 383 0 0 2 2
384 384 0 0 2 2
385 385 0 0 2 2
386 386 0 0 2 2
387 387 0 0 2 2
388 388 0 0 2 2
389 389 0 0 2 2
390 390 0 0 2 2
391 391 0 0 2 2
392 392 0 0 2 2
393 393 0 0 2 2
394 394 0 0 2 2
395 395 0 0 2 2
396 396 0 0 2 2
397 397 0 0 2 2
398 398 0 0 2 2
399 399 0 0 2 2
400 400 0 0 2 2
401 401 0 0 2 2
402 402 0 0 2 2
403 403 0 0 2 2
404 404 0 0 2 2
405 405 0 0 2 2
406 406 0 0 2 2
407 407 0 0 2 2
408 408 0 0 2 2
409 409 0 0 2 2
410 410 0 0 2 2
411 411 0 0 2 2
412 412 0 0 2 2
413 413 0 0 2 2
414 414 0 0 2 2
415 415 0 0 2 2
416 416 0 0 2 2
417 417 0 0 2 2
418 418 0 0 2 2
419 419 0 0 2 2
420 420 0 0 2 2
421 421 0 0 2 2
422 422 0 0 2 2
423 423 0 0 2 2
424 424 0 0 2 2
425 425 0 0 2 2
426 426 0 0 2 2
427 427 0 0 2 2
428 428 0 0 2 2
429 429 0 0 2 2
430 430 0 0 2 2
431 431 0 0 2 2
432 432 0 0 2 2
433 433 0 0 2 2
434 434 0 0 2 2
435 435 0 0 2 2
436 436 0 0 2 2
437 437 0 0 2 2
438 438 0 0 2 2
439 439 0 0 2 2
440 440 0 0 2 2
441 441 0 0 2 2
442 442 0 0 2 2
443 443 0 0 2 2
444 444 0 0 2 2
445 445 0 0 2 2
446 446 0 0 2 2
447 447 0 0 2 2
448 448 0 0 2 2
449 449 0 0 2 2
450 450 0 0 2 2
451 451 0 0 2 2
452 452 0 0 2 2
453 453 0 0 2 2
454 454 0 0 2 2
455 455 0 0 2 2
456 456 0 0 2 2
457 457 0 0 2 2
458 458 0 0 2 2
459 459 0 0 2 2
460 460 0 0 2 2
461 461 0 0 2 2
462 462 0 0 2 2
463 463 0 0 2 2
464 464 0 0 2 2
465 465 0 0 2 2
466 466 0 0 2 2
467 467 0 0 2 2
468 468 0 0 2 2
469 469 0 0 2 2
470 470 0 0 2 2
471 471 0 0 2 2
472 472 0 0 2 2
473 473 0 0 2 2
474 474 0 0 2 2
475 475 0 0 2 2
476 476 0 0 2 2
477 477 0 0 2 2
478 478 0 0 2 2
479 479 0 0 2 2
480 480 0 0 2 2
481 481 0 0 2 2
482 482 0 0 2 2
483 483 0 0 2 2
484 484 0 0 2 2
485 485 0 0 2 2
486 486 0 0 2 2
487 487 0 0 2 2
488 488 0 0 2 2
489 489 0 0 2 2
490 490 0 0 2 2
491 491 0 0 2 2
492 492 0 0 2 2
493 493 0 0 2 2
494 494 0 0 2 2
495 495 0 0 2 2
496 496 0 0 2 2
497 497 0 0 2 2
498 498 0 0 2 2
499 499 0 0 2 2
500 500 0 0 2 2
1001 1001 0 0 2 1
1002 1002 0 0 2 1
1003 1003 0 0 2 1
1004 1004 0 0 2 1
1005 1005 0 0 2 1
1006 1006 0 0 2 1
1007 1007 0 0 2 1
1008 1008 0 0 2 1
1009 1009 0 0 2 1
1010 1010 0 0 2 1
1011 1011 0 0 2 1
1012 1012 0 0 2 1
1013 1013 0 0 2 1
1014 1014 0 0 2 1
1015 1015 0 0 2 1
1016 1016 0 0 2 1
1017 1017 0 0 2 1
1018 1018 0 0 2 1
1019 1019 0 0 2 1
1020 1020 0 0 2 1
1021 1021 0 0 2 1
1022 1022 0 0 2 1
1023 1023 0 0 2 1
1024 1024 0 0 2 1
1025 1025 0 0 2 1
1026 1026 0 0 2 1
1027 1027 0 0 2 1
1028 1028 0 0 2 1
1029 1029 0 0 2 1
1030 1030 0 0 2 1
1031 1031 0 0 2 1
1032 1032 0 0 2 1
1033 1033 0 0 2 1
1034 1034 0 0 2 1
1035 1035 0 0 2 1
1036 1036 0 0 2 1
1037 1037 0 0 2 1
1038 1038 0 0 2 1
1039 1039 0 0 2 1
1040 1040 0 0 2 1
1041 1041 0 0 2 1
1042 1042 0 0 2 1
1043 1043 0 0 2 1
1044 1044 0 0 2 1
1045 1045 0 0 2 1
1046 1046 0 0 2 1
1047 1047 0 0 2 1
1048 1048 0 0 2 1
1049 1049 0 0 2 1
1050 1050 0 0 2 1
1051 1051 0 0 2 1
1052 1052 0 0 2 1
1053 1053 0 0 2 1
1054 1054 0 0 2 1
1055 1055 0 0 2 1
1056 1056 0 0 2 1
1057 1057 0 0 2 1
1058 1058 0 0 2 1
1059 1059 0 0 2 1
1060 1060 0 0 2 1
1061 1061 0 0 2 1
1062 1062 0 0 2 1
1063 1063 0 0 2 1
1064 1064 0 0 2 1
1065 1065 0 0 2 1
1066 1066 0 0 2 1
1067 1067 0 0 2 1
1068 1068 0 0 2 1
1069 1069 0 0 2 1
1070 1070 0 0 2 1
1071 1071 0 0 2 1
1072 1072 0 0 2 1
1073 1073 0 0 2 1
1074 1074 0 0 2 1
1075 1075 0 0 2 1
1076 1076 0 0 2 1
1077 1077 0 0 2 1
1078 1078 0 0 2 1
1079 1079 0 0 2 1
1080 1080 0 0 2 1
1081 1081 0 0 2 1
1082 1082 0 0 2 1
1083 1083 0 0 2 1
1084 1084 0 0 2 1
1085 1085 0 0 2 1
1086 1086 0 0 2 1
1087 1087 0 0 2 1
1088 1088 0 0 2 1
1089 1089 0 0 2 1
1090 1090 0 0 2 1
1091 1091 0 0 2 1
1092 1092 0 0 2 1
1093 1093 0 0 2 1
1094 1094 0 0 2 1
1095 1095 0 0 2 1
1096 1096 0 0 2 1
1097 1097 0 0 2 1
1098 1098 0 0 2 1
1099 1099 0 0 2 1
1100 1100 0 0 2 1
1101 1101 0 0 2 1
1102 1102 0 0 2 1
1103 1103 0 0 2 1
1104 1104 0 0 2 1
1105 1105 0 0 2 1
1106 1106 0 0 2 1
1107 1107 0 0 2 1
1108 1108 0 0 2 1
1109 1109 0 0 2 1
1110 1110 0 0 2 1
1111 1111 0 0 2 1
1112 1112 0 0 2 1
1113 1113 0 0 2 1
1114 1114 0 0 2 1
1115 1115 0 0 2 1
1116 1116 0 0 2 1
1117 1117 0 0 2 1
1118 1118 0 0 2 1
1119 1119 0 0 2 1
1120 1120 0 0 2 1
1121 1121 0 0 2 1
1122 1122 0 0 2 1
1123 1123 0 0 2 1
1124 1124 0 0 2 1
1125 1125 0 0 2 1
1126 1126 0 0 2 1
1127 1127 0 0 2 1
1128 1128 0 0 2 1
1129 1129 0 0 2 1
1130 1130 0 0 2 1
1131 1131 0 0 2 1
1132 1132 0 0 2 1
1133 1133 0 0 2 1
1134 1134 0 0 2 1
1135 1135 0 0 2 1
1136 1136 0 0 2 1
1137 1137 0 0 2 1
1138 1138 0 0 2 1
1139 1139 0 0 2 1
1140 1140 0 0 2 1
1141 1141 0 0 2 1
1142 1142 0 0 2 1
1143 1143 0 0 2 1
1144 1144 0 0 2 1
1145 1145 0 0 2 1
1146 1146 0 0 2 1
1147 1147 0 0 2 1
1148 1148 0 0 2 1
1149 1149 0 0 2 1
1150 1150 0 0 2 1
1151 1151 0 0 2 1
1152 1152 0 0 2 1
1153 1153 0 0 2 1
1154 1154 0 0 2 1
1155 1155 0 0 2 1
1156 1156 0 0 2 1
1157 1157 0 0 2 1
1158 1158 0 0 2 1
1159 1159 0 0 2 1
1160 1160 0 0 2 1
1161 1161 0 0 2 1
1162 1162 0 0 2 1
1163 1163 0 0 2 1
1164 1164 0 0 2 1
1165 1165 0 0 2 1
1166 1166 0 0 2 1
1167 1167 0 0 2 1
1168 1168 0 0 2 1
1169 1169 0 0 2 1
1170 1170 0 0 2 1
1171 1171 0 0 2 1
1172 1172 0 0 2 1
1173 1173 0 0 2 1
1174 1174 0 0 2 1
1175 1175 0 0 2 1
1176 1176 0 0 2 1
1177 1177 0 0 2 1
1178 1178 0 0 2 1
1179 1179 0 0 2 1
1180 1180 0 0 2 1
1181 1181 0 0 2 1
1182 1182 0 0 2 1
1183 1183 0 0 2 1
1184 1184 0 0 2 1
1185 1185 0 0 2 1
1186 1186 0 0 2 1
1187 1187 0 0 2 1
1188 1188 0 0 2 1
1189 1189 0 0 2 1
1190 1190 0 0 2 1
1191 1191 0 0 2 1
1192 1192 0 0 2 1
1193 1193 0 0 2 1
1194 1194 0 0 2 1
1195 1195 0 0 2 1
1196 1196 0 0 2 1
1197 1197 0 0 2 1
1198 1198 0 0 2 1
1199 1199 0 0 2 1
1200 1200 0 0 2 1
1201 1201 0 0 2 1
1202 1202 0 0 2 1
1203 1203 0 0 2 1
1204 1204 0 0 2 1
1205 1205 0 0 2 1
1206 1206 0 0 2 1
1207 1207 0 0 2 1
1208 1208 0 0 2 1
1209 1209 0 0 2 1
1210 1210 0 0 2 1
1211 1211 0 0 2 1
1212 1212 0 0 2 1
1213 1213 0 0 2 1
1214 1214 0 0 2 1
1215 1215 0 0 2 1
1216 1216 0 0 2 1
1217 1217 0 0 2 1
1218 1218 0 0 2 1
1219 1219 0 0 2 1
1220 1220 0 0 2 1
1221 1221 0 0 2 1
1222 1222 0 0 2 1
1223 1223 0 0 2 1
1224 1224 0 0 2 1
1225 1225 0 0 2 1
1226 1226 0 0 2 1
1227 1227 0 0 2 1
1228 1228 0 0 2 1
1229 1229 0 0 2 1
1230 1230 0 0 2 1
1231 1231 0 0 2 1
1232 1232 0 0 2 1
1233 1233 0 0 2 1
1234 1234 0 0 2 1
1235 1235 0 0 2 1
1236 1236 0 0 2 1
1237 1237 0 0 2 1
1238 1238 0 0 2 1
1239 1239 0 0 2 1
1240 1240 0 0 2 1
1241 1241 0 0 2 1
1242 1242 0 0 2 1
1243 1243 0 0 2 1
1244 1244 0 0 2 1
1245 1245 0 0 2 1
1246 1246 0 0 2 1
1247 1247 0 0 2 1
1248 1248 0 0 2 1
1249 1249 0 0 2 1
1250 1250 0 0 2 1
1251 1251 0 0 2 1
1252 1252 0 0 2 1
1253 1253 0 0 2 1
1254 1254 0 0 2 1
1255 1255 0 0 2 1
1256 1256 0 0 2 1
1257 1257 0 0 2 1
1258 1258 0 0 2 1
1259 1259 0 0 2 1
1260 1260 0 0 2 1
1261 1261 0 0 2 1
1262 1262 0 0 2 1
1263 1263 0 0 2 1
1264 1264 0 0 2 1
1265 1265 0 0 2 1
1266 1266 0 0 2 1
1267 1267 0 0 2 1
1268 1268 0 0 2 1
1269 1269 0 0 2 1
1270 1270 0 0 2 1
1271 1271 0 0 2 1
1272 1272 0 0 2 1
1273 1273 0 0 2 1
1274 1274 0 0 2 1
1275 1275 0 0 2 1
1276 1276 0 0 2 1
1277 1277 0 0 2 1
1278 1278 0 0 2 1
1279 1279 0 0 2 1
1280 1280 0 0 2 1
1281 1281 0 0 2 1
1282 1282 0 0 2 1
1283 1283 0 0 2 1
1284 1284 0 0 2 1
1285 1285 0 0 2 1
1286 1286 0 0 2 1
1287 1287 0 0 2 1
1288 1288 0 0 2 1
1289 1289 0 0 2 1
1290 1290 0 0 2 1
1291 1291 0 0 2 1
1292 1292 0 0 2 1
1293 1293 0 0 2 1
1294 1294 0 0 2 1
1295 1295 0 0 2 1
1296 1296 0 0 2 1
1297 1297 0 0 2 1
1298 1298 0 0 2 1
1299 1299 0 0 2 1
1300 1300 0 0 2 1
1301 1301 0 0 2 1
1302 1302 0 0 2 1
1303 1303 0 0 2 1
1304 1304 0 0 2 1
1305 1305 0 0 2 1
1306 1306 0 0 2 1
1307 1307 0 0 2 1
1308 1308 0 0 2 1
1309 1309 0 0 2 1
1310 1310 0 0 2 1
1311 1311 0 0 2 1
1312 1312 0 0 2 1
1313 1313 0 0 2 1
1314 1314 0 0 2 1
1315 1315 0 0 2 1
1316 1316 0 0 2 1
1317 1317 0 0 2 1
1318 1318 0 0 2 1
1319 1319 0 0 2 1
1320 1320 0 0 2 1
1321 1321 0 0 2 1
1322 1322 0 0 2 1
1323 1323 0 0 2 1
1324 1324 0 0 2 1
1325 1325 0 0 2 1
1326 1326 0 0 2 1
1327 1327 0 0 2 1
1328 1328 0 0 2 1
1329 1329 0 0 2 1
1330 1330 0 0 2 1
1331 1331 0 0 2 1
1332 1332 0 0 2 1
1333 1333 0 0 2 1
1334 1334 0 0 2 1
1335 1335 0 0 2 1
1336 1336 0 0 2 1
1337 1337 0 0 2 1
1338 1338 0 0 2 1
1339 1339 0 0 2 1
1340 1340 0 0 2 1
1341 1341 0 0 2 1
1342 1342 0 0 2 1
1343 1343 0 0 2 1
1344 1344 0 0 2 1
1345 1345 0 0 2 1
1346 1346 0 0 2 1
1347 1347 0 0 2 1
1348 1348 0 0 2 1
1349 1349 0 0 2 1
1350 1350 0 0 2 1
1351 1351 0 0 2 1
1352 1352 0 0 2 1
1353 1353 0 0 2 1
1354 1354 0 0 2 1
1355 1355 0 0 2 1
1356 1356 0 0 2 1
1357 1357 0 0 2 1
1358 1358 0 0 2 1
1359 1359 0 0 2 1
1360 1360 0 0 2 1
1361 1361 0 0 2 1
1362 1362 0 0 2 1
1363 1363 0 0 2 1
1364 1364 0 0 2 1
1365 1365 0 0 2 1
1366 1366 0 0 2 1
1367 1367 0 0 2 1
1368 1368 0 0 2 1
1369 1369 0 0 2 1
1370 1370 0 0 2 1
1371 1371 0 0 2 1
1372 1372 0 0 2 1
1373 1373 0 0 2 1
1374 1374 0 0 2 1
1375 1375 0 0 2 1
1376 1376 0 0 2 1
1377 1377 0 0 2 1
1378 1378 0 0 2 1
1379 1379 0 0 2 1
1380 1380 0 0 2 1
1381 1381 0 0 2 1
1382 1382 0 0 2 1
1383 1383 0 0 2 1
1384 1384 0 0 2 1
1385 1385 0 0 2 1
1386 1386 0 0 2 1
1387 1387 0 0 2 1
1388 1388 0 0 2 1
1389 1389 0 0 2 1
1390 1390 0 0 2 1
1391 1391 0 0 2 1
1392 1392 0 0 2 1
1393 1393 0 0 2 1
1394 1394 0 0 2 1
1395 1395 0 0 2 1
1396 1396 0 0 2 1
1397 1397 0 0 2 1
1398 1398 0 0 2 1
1399 1399 0 0 2 1
1400 1400 0 0 2 1
1401 1401 0 0 2 1
1402 1402 0 0 2 1
1403 1403 0 0 2 1
1404 1404 0 0 2 1
1405 1405 0 0 2 1
1406 1406 0 0 2 1
1407 1407 0 0 2 1
1408 1408 0 0 2 1
1409 1409 0 0 2 1
1410 1410 0 0 2 1
1411 1411 0 0 2 1
1412 1412 0 0 2 1
1413 1413 0 0 2 1
1414 1414 0 0 2 1
1415 1415 0 0 2 1
1416 1416 0 0 2 1
1417 1417 0 0 2 1
1418 1418 0 0 2 1
1419 1419 0 0 2 1
1420 1420 0 0 2 1
1421 1421 0 0 2 1
1422 1422 0 0 2 1
1423 1423 0 0 2 1
1424 1424 0 0 2 1
1425 1425 0 0 2 1
1426 1426 0 0 2 1
1427 1427 0 0 2 1
1428 1428 0 0 2 1
1429 1429 0 0 2 1
1430 1430 0 0 2 1
1431 1431 0 0 2 1
1432 1432 0 0 2 1
1433 1433 0 0 2 1
1434 1434 0 0 2 1
1435 1435 0 0 2 1
1436 1436 0 0 2 1
1437 1437 0 0 2 1
1438 1438 0 0 2 1
1439 1439 0 0 2 1
1440 1440 0 0 2 1
1441 1441 0 0 2 1
1442 1442 0 0 2 1
1443 1443 0 0 2 1
1444 1444 0 0 2 1
1445 1445 0 0 2 1
1446 1446 0 0 2 1
1447 1447 0 0 2 1
1448 1448 0 0 2 1
1449 1449 0 0 2 1
1450 1450 0 0 2 1
1451 1451 0 0 2 1
1452 1452 0 0 2 1
1453 1453 0 0 2 1
1454 1454 0 0 2 1
1455 1455 0 0 2 1
1456 1456 0 0 2 1
1457 1457 0 0 2 1
1458 1458 0 0 2 1
1459 1459 0 0 2 1
1460 1460 0 0 2 1
1461 1461 0 0 2 1
1462 1462 0 0 2 1
1463 1463 0 0 2 1
1464 1464 0 0 2 1
1465 1465 0 0 2 1
1466 1466 0 0 2 1
1467 1467 0 0 2 1
1468 1468 0 0 2 1
1469 1469 0 0 2 1
1470 1470 0 0 2 1
1471 1471 0 0 2 1
1472 1472 0 0 2 1
1473 1473 0 0 2 1
1474 1474 0 0 2 1
1475 1475 0 0 2 1
1476 1476 0 0 2 1
1477 1477 0 0 2 1
1478 1478 0 0 2 1
1479 1479 0 0 2 1
1480 1480 0 0 2 1
1481 1481 0 0 2 1
1482 1482 0 0 2 1
1483 1483 0 0 2 1
1484 1484 0 0 2 1
1485 1485 0 0 2 1
1486 1486 0 0 2 1
1487 1487 0 0 2 1
1488 1488 0 0 2 1
1489 1489 0 0 2 1
1490 1490 0 0 2 1
1491 1491 0 0 2 1
1492 1492 0 0 2 1
1493 1493 0 0 2 1
1494 1494 0 0 2 1
1495 1495 0 0 2 1
1496 1496 0 0 2 1
1497 1497 0 0 2 1
1498 1498 0 0 2 1
1499 1499 0 0 2 1
1500 1500 0 0 2 1
