# Supplementary material for: Large-scale interaction effects reveal missing heritability in schizophrenia, bipolar disorder and posttraumatic stress disorder
Source: Transl Psychiatry. 2017 Apr 11;7(4):e1089–. doi: 10.1038/tp.2017.61 (PMC5416702; doi:10.1038/tp.2017.61)
Supplement: Supplementary Software [file tp201761x6.zip › gedi_v1.1/examples/chr19sim_2.fam]

501 501 0 0 1 2
502 502 0 0 1 2
503 503 0 0 1 2
504 504 0 0 1 2
505 505 0 0 1 2
506 506 0 0 1 2
507 507 0 0 1 2
508 508 0 0 1 2
509 509 0 0 1 2
510 510 0 0 1 2
511 511 0 0 1 2
512 512 0 0 1 2
513 513 0 0 1 2
514 514 0 0 1 2
515 515 0 0 1 2
516 516 0 0 1 2
517 517 0 0 1 2
518 518 0 0 1 2
519 519 0 0 1 2
520 520 0 0 1 2
521 521 0 0 1 2
522 522 0 0 1 2
523 523 0 0 1 2
524 524 0 0 1 2
525 525 0 0 1 2
526 526 0 0 1 2
527 527 0 0 1 2
528 528 0 0 1 2
529 529 0 0 1 2
530 530 0 0 1 2
531 531 0 0 1 2
532 532 0 0 1 2
533 533 0 0 1 2
534 534 0 0 1 2
535 535 0 0 1 2
536 536 0 0 1 2
537 537 0 0 1 2
538 538 0 0 1 2
539 539 0 0 1 2
540 540 0 0 1 2
541 541 0 0 1 2
542 542 0 0 1 2
543 543 0 0 1 2
544 544 0 0 1 2
545 545 0 0 1 2
546 546 0 0 1 2
547 547 0 0 1 2
548 548 0 0 1 2
549 549 0 0 1 2
550 550 0 0 1 2
551 551 0 0 1 2
552 552 0 0 1 2
553 553 0 0 1 2
554 554 0 0 1 2
555 555 0 0 1 2
556 556 0 0 1 2
557 557 0 0 1 2
558 558 0 0 1 2
559 559 0 0 1 2
560 560 0 0 1 2
561 561 0 0 1 2
562 562 0 0 1 2
563 563 0 0 1 2
564 564 0 0 1 2
565 565 0 0 1 2
566 566 0 0 1 2
567 567 0 0 1 2
568 568 0 0 1 2
569 569 0 0 1 2
570 570 0 0 1 2
571 571 0 0 1 2
572 572 0 0 1 2
573 573 0 0 1 2
574 574 0 0 1 2
575 575 0 0 1 2
576 576 0 0 1 2
577 577 0 0 1 2
578 578 0 0 1 2
579 579 0 0 1 2
580 580 0 0 1 2
581 581 0 0 1 2
582 582 0 0 1 2
583 583 0 0 1 2
584 584 0 0 1 2
585 585 0 0 1 2
586 586 0 0 1 2
587 587 0 0 1 2
588 588 0 0 1 2
589 589 0 0 1 2
590 590 0 0 1 2
591 591 0 0 1 2
592 592 0 0 1 2
593 593 0 0 1 2
594 594 0 0 1 2
595 595 0 0 1 2
596 596 0 0 1 2
597 597 0 0 1 2
598 598 0 0 1 2
599 599 0 0 1 2
600 600 0 0 1 2
601 601 0 0 1 2
602 602 0 0 1 2
603 603 0 0 1 2
604 604 0 0 1 2
605 605 0 0 1 2
606 606 0 0 1 2
607 607 0 0 1 2
608 608 0 0 1 2
609 609 0 0 1 2
610 610 0 0 1 2
611 611 0 0 1 2
612 612 0 0 1 2
613 613 0 0 1 2
614 614 0 0 1 2
615 615 0 0 1 2
616 616 0 0 1 2
617 617 0 0 1 2
618 618 0 0 1 2
619 619 0 0 1 2
620 620 0 0 1 2
621 621 0 0 1 2
622 622 0 0 1 2
623 623 0 0 1 2
624 624 0 0 1 2
625 625 0 0 1 2
626 626 0 0 1 2
627 627 0 0 1 2
628 628 0 0 1 2
629 629 0 0 1 2
630 630 0 0 1 2
631 631 0 0 1 2
632 632 0 0 1 2
633 633 0 0 1 2
634 634 0 0 1 2
635 635 0 0 1 2
636 636 0 0 1 2
637 637 0 0 1 2
638 638 0 0 1 2
639 639 0 0 1 2
640 640 0 0 1 2
641 641 0 0 1 2
642 642 0 0 1 2
643 643 0 0 1 2
644 644 0 0 1 2
645 645 0 0 1 2
646 646 0 0 1 2
647 647 0 0 1 2
648 648 0 0 1 2
649 649 0 0 1 2
650 650 0 0 1 2
651 651 0 0 1 2
652 652 0 0 1 2
653 653 0 0 1 2
654 654 0 0 1 2
655 655 0 0 1 2
656 656 0 0 1 2
657 657 0 0 1 2
658 658 0 0 1 2
659 659 0 0 1 2
660 660 0 0 1 2
661 661 0 0 1 2
662 662 0 0 1 2
663 663 0 0 1 2
664 664 0 0 1 2
665 665 0 0 1 2
666 666 0 0 1 2
667 667 0 0 1 2
668 668 0 0 1 2
669 669 0 0 1 2
670 670 0 0 1 2
671 671 0 0 1 2
672 672 0 0 1 2
673 673 0 0 1 2
674 674 0 0 1 2
675 675 0 0 1 2
676 676 0 0 1 2
677 677 0 0 1 2
678 678 0 0 1 2
679 679 0 0 1 2
680 680 0 0 1 2
681 681 0 0 1 2
682 682 0 0 1 2
683 683 0 0 1 2
684 684 0 0 1 2
685 685 0 0 1 2
686 686 0 0 1 2
687 687 0 0 1 2
688 688 0 0 1 2
689 689 0 0 1 2
690 690 0 0 1 2
691 691 0 0 1 2
692 692 0 0 1 2
693 693 0 0 1 2
694 694 0 0 1 2
695 695 0 0 1 2
696 696 0 0 1 2
697 697 0 0 1 2
698 698 0 0 1 2
699 699 0 0 1 2
700 700 0 0 1 2
701 701 0 0 1 2
702 702 0 0 1 2
703 703 0 0 1 2
704 704 0 0 1 2
705 705 0 0 1 2
706 706 0 0 1 2
707 707 0 0 1 2
708 708 0 0 1 2
709 709 0 0 1 2
710 710 0 0 1 2
711 711 0 0 1 2
712 712 0 0 1 2
713 713 0 0 1 2
714 714 0 0 1 2
715 715 0 0 1 2
716 716 0 0 1 2
717 717 0 0 1 2
718 718 0 0 1 2
719 719 0 0 1 2
720 720 0 0 1 2
721 721 0 0 1 2
722 722 0 0 1 2
723 723 0 0 1 2
724 724 0 0 1 2
725 725 0 0 1 2
726 726 0 0 1 2
727 727 0 0 1 2
728 728 0 0 1 2
729 729 0 0 1 2
730 730 0 0 1 2
731 731 0 0 1 2
732 732 0 0 1 2
733 733 0 0 1 2
734 734 0 0 1 2
735 735 0 0 1 2
736 736 0 0 1 2
737 737 0 0 1 2
738 738 0 0 1 2
739 739 0 0 1 2
740 740 0 0 1 2
741 741 0 0 1 2
742 742 0 0 1 2
743 743 0 0 1 2
744 744 0 0 1 2
745 745 0 0 1 2
746 746 0 0 1 2
747 747 0 0 1 2
748 748 0 0 1 2
749 749 0 0 1 2
750 750 0 0 1 2
751 751 0 0 1 2
752 752 0 0 1 2
753 753 0 0 1 2
754 754 0 0 1 2
755 755 0 0 1 2
756 756 0 0 1 2
757 757 0 0 1 2
758 758 0 0 1 2
759 759 0 0 1 2
760 760 0 0 1 2
761 761 0 0 1 2
762 762 0 0 1 2
763 763 0 0 1 2
764 764 0 0 1 2
765 765 0 0 1 2
766 766 0 0 1 2
767 767 0 0 1 2
768 768 0 0 1 2
769 769 0 0 1 2
770 770 0 0 1 2
771 771 0 0 1 2
772 772 0 0 1 2
773 773 0 0 1 2
774 774 0 0 1 2
775 775 0 0 1 2
776 776 0 0 1 2
777 777 0 0 1 2
778 778 0 0 1 2
779 779 0 0 1 2
780 780 0 0 1 2
781 781 0 0 1 2
782 782 0 0 1 2
783 783 0 0 1 2
784 784 0 0 1 2
785 785 0 0 1 2
786 786 0 0 1 2
787 787 0 0 1 2
788 788 0 0 1 2
789 789 0 0 1 2
790 790 0 0 1 2
791 791 0 0 1 2
792 792 0 0 1 2
793 793 0 0 1 2
794 794 0 0 1 2
795 795 0 0 1 2
796 796 0 0 1 2
797 797 0 0 1 2
798 798 0 0 1 2
799 799 0 0 1 2
800 800 0 0 1 2
801 801 0 0 1 2
802 802 0 0 1 2
803 803 0 0 1 2
804 804 0 0 1 2
805 805 0 0 1 2
806 806 0 0 1 2
807 807 0 0 1 2
808 808 0 0 1 2
809 809 0 0 1 2
810 810 0 0 1 2
811 811 0 0 1 2
812 812 0 0 1 2
813 813 0 0 1 2
814 814 0 0 1 2
815 815 0 0 1 2
816 816 0 0 1 2
817 817 0 0 1 2
818 818 0 0 1 2
819 819 0 0 1 2
820 820 0 0 1 2
821 821 0 0 1 2
822 822 0 0 1 2
823 823 0 0 1 2
824 824 0 0 1 2
825 825 0 0 1 2
826 826 0 0 1 2
827 827 0 0 1 2
828 828 0 0 1 2
829 829 0 0 1 2
830 830 0 0 1 2
831 831 0 0 1 2
832 832 0 0 1 2
833 833 0 0 1 2
834 834 0 0 1 2
835 835 0 0 1 2
836 836 0 0 1 2
837 837 0 0 1 2
838 838 0 0 1 2
839 839 0 0 1 2
840 840 0 0 1 2
841 841 0 0 1 2
842 842 0 0 1 2
843 843 0 0 1 2
844 844 0 0 1 2
845 845 0 0 1 2
846 846 0 0 1 2
847 847 0 0 1 2
848 848 0 0 1 2
849 849 0 0 1 2
850 850 0 0 1 2
851 851 0 0 1 2
852 852 0 0 1 2
853 853 0 0 1 2
854 854 0 0 1 2
855 855 0 0 1 2
856 856 0 0 1 2
857 857 0 0 1 2
858 858 0 0 1 2
859 859 0 0 1 2
860 860 0 0 1 2
861 861 0 0 1 2
862 862 0 0 1 2
863 863 0 0 1 2
864 864 0 0 1 2
865 865 0 0 1 2
866 866 0 0 1 2
867 867 0 0 1 2
868 868 0 0 1 2
869 869 0 0 1 2
870 870 0 0 1 2
871 871 0 0 1 2
872 872 0 0 1 2
873 873 0 0 1 2
874 874 0 0 1 2
875 875 0 0 1 2
876 876 0 0 1 2
877 877 0 0 1 2
878 878 0 0 1 2
879 879 0 0 1 2
880 880 0 0 1 2
881 881 0 0 1 2
882 882 0 0 1 2
883 883 0 0 1 2
884 884 0 0 1 2
885 885 0 0 1 2
886 886 0 0 1 2
887 887 0 0 1 2
888 888 0 0 1 2
889 889 0 0 1 2
890 890 0 0 1 2
891 891 0 0 1 2
892 892 0 0 1 2
893 893 0 0 1 2
894 894 0 0 1 2
895 895 0 0 1 2
896 896 0 0 1 2
897 897 0 0 1 2
898 898 0 0 1 2
899 899 0 0 1 2
900 900 0 0 1 2
901 901 0 0 1 2
902 902 0 0 1 2
903 903 0 0 1 2
904 904 0 0 1 2
905 905 0 0 1 2
906 906 0 0 1 2
907 907 0 0 1 2
908 908 0 0 1 2
909 909 0 0 1 2
910 910 0 0 1 2
911 911 0 0 1 2
912 912 0 0 1 2
913 913 0 0 1 2
914 914 0 0 1 2
915 915 0 0 1 2
916 916 0 0 1 2
917 917 0 0 1 2
918 918 0 0 1 2
919 919 0 0 1 2
920 920 0 0 1 2
921 921 0 0 1 2
922 922 0 0 1 2
923 923 0 0 1 2
924 924 0 0 1 2
925 925 0 0 1 2
926 926 0 0 1 2
927 927 0 0 1 2
928 928 0 0 1 2
929 929 0 0 1 2
930 930 0 0 1 2
931 931 0 0 1 2
932 932 0 0 1 2
933 933 0 0 1 2
934 934 0 0 1 2
935 935 0 0 1 2
936 936 0 0 1 2
937 937 0 0 1 2
938 938 0 0 1 2
939 939 0 0 1 2
940 940 0 0 1 2
941 941 0 0 1 2
942 942 0 0 1 2
943 943 0 0 1 2
944 944 0 0 1 2
945 945 0 0 1 2
946 946 0 0 1 2
947 947 0 0 1 2
948 948 0 0 1 2
949 949 0 0 1 2
950 950 0 0 1 2
951 951 0 0 1 2
952 952 0 0 1 2
953 953 0 0 1 2
954 954 0 0 1 2
955 955 0 0 1 2
956 956 0 0 1 2
957 957 0 0 1 2
958 958 0 0 1 2
959 959 0 0 1 2
960 960 0 0 1 2
961 961 0 0 1 2
962 962 0 0 1 2
963 963 0 0 1 2
964 964 0 0 1 2
965 965 0 0 1 2
966 966 0 0 1 2
967 967 0 0 1 2
968 968 0 0 1 2
969 969 0 0 1 2
970 970 0 0 1 2
971 971 0 0 1 2
972 972 0 0 1 2
973 973 0 0 1 2
974 974 0 0 1 2
975 975 0 0 1 2
976 976 0 0 1 2
977 977 0 0 1 2
978 978 0 0 1 2
979 979 0 0 1 2
980 980 0 0 1 2
981 981 0 0 1 2
982 982 0 0 1 2
983 983 0 0 1 2
984 984 0 0 1 2
985 985 0 0 1 2
986 986 0 0 1 2
987 987 0 0 1 2
988 988 0 0 1 2
989 989 0 0 1 2
990 990 0 0 1 2
991 991 0 0 1 2
992 992 0 0 1 2
993 993 0 0 1 2
994 994 0 0 1 2
995 995 0 0 1 2
996 996 0 0 1 2
997 997 0 0 1 2
998 998 0 0 1 2
999 999 0 0 1 2
1000 1000 0 0 1 2
1501 1501 0 0 1 1
1502 1502 0 0 1 1
1503 1503 0 0 1 1
1504 1504 0 0 1 1
1505 1505 0 0 1 1
1506 1506 0 0 1 1
1507 1507 0 0 1 1
1508 1508 0 0 1 1
1509 1509 0 0 1 1
1510 1510 0 0 1 1
1511 1511 0 0 1 1
1512 1512 0 0 1 1
1513 1513 0 0 1 1
1514 1514 0 0 1 1
1515 1515 0 0 1 1
1516 1516 0 0 1 1
1517 1517 0 0 1 1
1518 1518 0 0 1 1
1519 1519 0 0 1 1
1520 1520 0 0 1 1
1521 1521 0 0 1 1
1522 1522 0 0 1 1
1523 1523 0 0 1 1
1524 1524 0 0 1 1
1525 1525 0 0 1 1
1526 1526 0 0 1 1
1527 1527 0 0 1 1
1528 1528 0 0 1 1
1529 1529 0 0 1 1
1530 1530 0 0 1 1
1531 1531 0 0 1 1
1532 1532 0 0 1 1
1533 1533 0 0 1 1
1534 1534 0 0 1 1
1535 1535 0 0 1 1
1536 1536 0 0 1 1
1537 1537 0 0 1 1
1538 1538 0 0 1 1
1539 1539 0 0 1 1
1540 1540 0 0 1 1
1541 1541 0 0 1 1
1542 1542 0 0 1 1
1543 1543 0 0 1 1
1544 1544 0 0 1 1
1545 1545 0 0 1 1
1546 1546 0 0 1 1
1547 1547 0 0 1 1
1548 1548 0 0 1 1
1549 1549 0 0 1 1
1550 1550 0 0 1 1
1551 1551 0 0 1 1
1552 1552 0 0 1 1
1553 1553 0 0 1 1
1554 1554 0 0 1 1
1555 1555 0 0 1 1
1556 1556 0 0 1 1
1557 1557 0 0 1 1
1558 1558 0 0 1 1
1559 1559 0 0 1 1
1560 1560 0 0 1 1
1561 1561 0 0 1 1
1562 1562 0 0 1 1
1563 1563 0 0 1 1
1564 1564 0 0 1 1
1565 1565 0 0 1 1
1566 1566 0 0 1 1
1567 1567 0 0 1 1
1568 1568 0 0 1 1
1569 1569 0 0 1 1
1570 1570 0 0 1 1
1571 1571 0 0 1 1
1572 1572 0 0 1 1
1573 1573 0 0 1 1
1574 1574 0 0 1 1
1575 1575 0 0 1 1
1576 1576 0 0 1 1
1577 1577 0 0 1 1
1578 1578 0 0 1 1
1579 1579 0 0 1 1
1580 1580 0 0 1 1
1581 1581 0 0 1 1
1582 1582 0 0 1 1
1583 1583 0 0 1 1
1584 1584 0 0 1 1
1585 1585 0 0 1 1
1586 1586 0 0 1 1
1587 1587 0 0 1 1
1588 1588 0 0 1 1
1589 1589 0 0 1 1
1590 1590 0 0 1 1
1591 1591 0 0 1 1
1592 1592 0 0 1 1
1593 1593 0 0 1 1
1594 1594 0 0 1 1
1595 1595 0 0 1 1
1596 1596 0 0 1 1
1597 1597 0 0 1 1
1598 1598 0 0 1 1
1599 1599 0 0 1 1
1600 1600 0 0 1 1
1601 1601 0 0 1 1
1602 1602 0 0 1 1
1603 1603 0 0 1 1
1604 1604 0 0 1 1
1605 1605 0 0 1 1
1606 1606 0 0 1 1
1607 1607 0 0 1 1
1608 1608 0 0 1 1
1609 1609 0 0 1 1
1610 1610 0 0 1 1
1611 1611 0 0 1 1
1612 1612 0 0 1 1
1613 1613 0 0 1 1
1614 1614 0 0 1 1
1615 1615 0 0 1 1
1616 1616 0 0 1 1
1617 1617 0 0 1 1
1618 1618 0 0 1 1
1619 1619 0 0 1 1
1620 1620 0 0 1 1
1621 1621 0 0 1 1
1622 1622 0 0 1 1
1623 1623 0 0 1 1
1624 1624 0 0 1 1
1625 1625 0 0 1 1
1626 1626 0 0 1 1
1627 1627 0 0 1 1
1628 1628 0 0 1 1
1629 1629 0 0 1 1
1630 1630 0 0 1 1
1631 1631 0 0 1 1
1632 1632 0 0 1 1
1633 1633 0 0 1 1
1634 1634 0 0 1 1
1635 1635 0 0 1 1
1636 1636 0 0 1 1
1637 1637 0 0 1 1
1638 1638 0 0 1 1
1639 1639 0 0 1 1
1640 1640 0 0 1 1
1641 1641 0 0 1 1
1642 1642 0 0 1 1
1643 1643 0 0 1 1
1644 1644 0 0 1 1
1645 1645 0 0 1 1
1646 1646 0 0 1 1
1647 1647 0 0 1 1
1648 1648 0 0 1 1
1649 1649 0 0 1 1
1650 1650 0 0 1 1
1651 1651 0 0 1 1
1652 1652 0 0 1 1
1653 1653 0 0 1 1
1654 1654 0 0 1 1
1655 1655 0 0 1 1
1656 1656 0 0 1 1
1657 1657 0 0 1 1
1658 1658 0 0 1 1
1659 1659 0 0 1 1
1660 1660 0 0 1 1
1661 1661 0 0 1 1
1662 1662 0 0 1 1
1663 1663 0 0 1 1
1664 1664 0 0 1 1
1665 1665 0 0 1 1
1666 1666 0 0 1 1
1667 1667 0 0 1 1
1668 1668 0 0 1 1
1669 1669 0 0 1 1
1670 1670 0 0 1 1
1671 1671 0 0 1 1
1672 1672 0 0 1 1
1673 1673 0 0 1 1
1674 1674 0 0 1 1
1675 1675 0 0 1 1
1676 1676 0 0 1 1
1677 1677 0 0 1 1
1678 1678 0 0 1 1
1679 1679 0 0 1 1
1680 1680 0 0 1 1
1681 1681 0 0 1 1
1682 1682 0 0 1 1
1683 1683 0 0 1 1
1684 1684 0 0 1 1
1685 1685 0 0 1 1
1686 1686 0 0 1 1
1687 1687 0 0 1 1
1688 1688 0 0 1 1
1689 1689 0 0 1 1
1690 1690 0 0 1 1
1691 1691 0 0 1 1
1692 1692 0 0 1 1
1693 1693 0 0 1 1
1694 1694 0 0 1 1
1695 1695 0 0 1 1
1696 1696 0 0 1 1
1697 1697 0 0 1 1
1698 1698 0 0 1 1
1699 1699 0 0 1 1
1700 1700 0 0 1 1
1701 1701 0 0 1 1
1702 1702 0 0 1 1
1703 1703 0 0 1 1
1704 1704 0 0 1 1
1705 1705 0 0 1 1
1706 1706 0 0 1 1
1707 1707 0 0 1 1
1708 1708 0 0 1 1
1709 1709 0 0 1 1
1710 1710 0 0 1 1
1711 1711 0 0 1 1
1712 1712 0 0 1 1
1713 1713 0 0 1 1
1714 1714 0 0 1 1
1715 1715 0 0 1 1
1716 1716 0 0 1 1
1717 1717 0 0 1 1
1718 1718 0 0 1 1
1719 1719 0 0 1 1
1720 1720 0 0 1 1
1721 1721 0 0 1 1
1722 1722 0 0 1 1
1723 1723 0 0 1 1
1724 1724 0 0 1 1
1725 1725 0 0 1 1
1726 1726 0 0 1 1
1727 1727 0 0 1 1
1728 1728 0 0 1 1
1729 1729 0 0 1 1
1730 1730 0 0 1 1
1731 1731 0 0 1 1
1732 1732 0 0 1 1
1733 1733 0 0 1 1
1734 1734 0 0 1 1
1735 1735 0 0 1 1
1736 1736 0 0 1 1
1737 1737 0 0 1 1
1738 1738 0 0 1 1
1739 1739 0 0 1 1
1740 1740 0 0 1 1
1741 1741 0 0 1 1
1742 1742 0 0 1 1
1743 1743 0 0 1 1
1744 1744 0 0 1 1
1745 1745 0 0 1 1
1746 1746 0 0 1 1
1747 1747 0 0 1 1
1748 1748 0 0 1 1
1749 1749 0 0 1 1
1750 1750 0 0 1 1
1751 1751 0 0 1 1
1752 1752 0 0 1 1
1753 1753 0 0 1 1
1754 1754 0 0 1 1
1755 1755 0 0 1 1
1756 1756 0 0 1 1
1757 1757 0 0 1 1
1758 1758 0 0 1 1
1759 1759 0 0 1 1
1760 1760 0 0 1 1
1761 1761 0 0 1 1
1762 1762 0 0 1 1
1763 1763 0 0 1 1
1764 1764 0 0 1 1
1765 1765 0 0 1 1
1766 1766 0 0 1 1
1767 1767 0 0 1 1
1768 1768 0 0 1 1
1769 1769 0 0 1 1
1770 1770 0 0 1 1
1771 1771 0 0 1 1
1772 1772 0 0 1 1
1773 1773 0 0 1 1
1774 1774 0 0 1 1
1775 1775 0 0 1 1
1776 1776 0 0 1 1
1777 1777 0 0 1 1
1778 1778 0 0 1 1
1779 1779 0 0 1 1
1780 1780 0 0 1 1
1781 1781 0 0 1 1
1782 1782 0 0 1 1
1783 1783 0 0 1 1
1784 1784 0 0 1 1
1785 1785 0 0 1 1
1786 1786 0 0 1 1
1787 1787 0 0 1 1
1788 1788 0 0 1 1
1789 1789 0 0 1 1
1790 1790 0 0 1 1
1791 1791 0 0 1 1
1792 1792 0 0 1 1
1793 1793 0 0 1 1
1794 1794 0 0 1 1
1795 1795 0 0 1 1
1796 1796 0 0 1 1
1797 1797 0 0 1 1
1798 1798 0 0 1 1
1799 1799 0 0 1 1
1800 1800 0 0 1 1
1801 1801 0 0 1 1
1802 1802 0 0 1 1
1803 1803 0 0 1 1
1804 1804 0 0 1 1
1805 1805 0 0 1 1
1806 1806 0 0 1 1
1807 1807 0 0 1 1
1808 1808 0 0 1 1
1809 1809 0 0 1 1
1810 1810 0 0 1 1
1811 1811 0 0 1 1
1812 1812 0 0 1 1
1813 1813 0 0 1 1
1814 1814 0 0 1 1
1815 1815 0 0 1 1
1816 1816 0 0 1 1
1817 1817 0 0 1 1
1818 1818 0 0 1 1
1819 1819 0 0 1 1
1820 1820 0 0 1 1
1821 1821 0 0 1 1
1822 1822 0 0 1 1
1823 1823 0 0 1 1
1824 1824 0 0 1 1
1825 1825 0 0 1 1
1826 1826 0 0 1 1
1827 1827 0 0 1 1
1828 1828 0 0 1 1
1829 1829 0 0 1 1
1830 1830 0 0 1 1
1831 1831 0 0 1 1
1832 1832 0 0 1 1
1833 1833 0 0 1 1
1834 1834 0 0 1 1
1835 1835 0 0 1 1
1836 1836 0 0 1 1
1837 1837 0 0 1 1
1838 1838 0 0 1 1
1839 1839 0 0 1 1
1840 1840 0 0 1 1
1841 1841 0 0 1 1
1842 1842 0 0 1 1
1843 1843 0 0 1 1
1844 1844 0 0 1 1
1845 1845 0 0 1 1
1846 1846 0 0 1 1
1847 1847 0 0 1 1
1848 1848 0 0 1 1
1849 1849 0 0 1 1
1850 1850 0 0 1 1
1851 1851 0 0 1 1
1852 1852 0 0 1 1
1853 1853 0 0 1 1
1854 1854 0 0 1 1
1855 1855 0 0 1 1
1856 1856 0 0 1 1
1857 1857 0 0 1 1
1858 1858 0 0 1 1
1859 1859 0 0 1 1
1860 1860 0 0 1 1
1861 1861 0 0 1 1
1862 1862 0 0 1 1
1863 1863 0 0 1 1
1864 1864 0 0 1 1
1865 1865 0 0 1 1
1866 1866 0 0 1 1
1867 1867 0 0 1 1
1868 1868 0 0 1 1
1869 1869 0 0 1 1
1870 1870 0 0 1 1
1871 1871 0 0 1 1
1872 1872 0 0 1 1
1873 1873 0 0 1 1
1874 1874 0 0 1 1
1875 1875 0 0 1 1
1876 1876 0 0 1 1
1877 1877 0 0 1 1
1878 1878 0 0 1 1
1879 1879 0 0 1 1
1880 1880 0 0 1 1
1881 1881 0 0 1 1
1882 1882 0 0 1 1
1883 1883 0 0 1 1
1884 1884 0 0 1 1
1885 1885 0 0 1 1
1886 1886 0 0 1 1
1887 1887 0 0 1 1
1888 1888 0 0 1 1
1889 1889 0 0 1 1
1890 1890 0 0 1 1
1891 1891 0 0 1 1
1892 1892 0 0 1 1
1893 1893 0 0 1 1
1894 1894 0 0 1 1
1895 1895 0 0 1 1
1896 1896 0 0 1 1
1897 1897 0 0 1 1
1898 1898 0 0 1 1
1899 1899 0 0 1 1
1900 1900 0 0 1 1
1901 1901 0 0 1 1
1902 1902 0 0 1 1
1903 1903 0 0 1 1
1904 1904 0 0 1 1
1905 1905 0 0 1 1
1906 1906 0 0 1 1
1907 1907 0 0 1 1
1908 1908 0 0 1 1
1909 1909 0 0 1 1
1910 1910 0 0 1 1
1911 1911 0 0 1 1
1912 1912 0 0 1 1
1913 1913 0 0 1 1
1914 1914 0 0 1 1
1915 1915 0 0 1 1
1916 1916 0 0 1 1
1917 1917 0 0 1 1
1918 1918 0 0 1 1
1919 1919 0 0 1 1
1920 1920 0 0 1 1
1921 1921 0 0 1 1
1922 1922 0 0 1 1
1923 1923 0 0 1 1
1924 1924 0 0 1 1
1925 1925 0 0 1 1
1926 1926 0 0 1 1
1927 1927 0 0 1 1
1928 1928 0 0 1 1
1929 1929 0 0 1 1
1930 1930 0 0 1 1
1931 1931 0 0 1 1
1932 1932 0 0 1 1
1933 1933 0 0 1 1
1934 1934 0 0 1 1
1935 1935 0 0 1 1
1936 1936 0 0 1 1
1937 1937 0 0 1 1
1938 1938 0 0 1 1
1939 1939 0 0 1 1
1940 1940 0 0 1 1
1941 1941 0 0 1 1
1942 1942 0 0 1 1
1943 1943 0 0 1 1
1944 1944 0 0 1 1
1945 1945 0 0 1 1
1946 1946 0 0 1 1
1947 1947 0 0 1 1
1948 1948 0 0 1 1
1949 1949 0 0 1 1
1950 1950 0 0 1 1
1951 1951 0 0 1 1
1952 1952 0 0 1 1
1953 1953 0 0 1 1
1954 1954 0 0 1 1
1955 1955 0 0 1 1
1956 1956 0 0 1 1
1957 1957 0 0 1 1
1958 1958 0 0 1 1
1959 1959 0 0 1 1
1960 1960 0 0 1 1
1961 1961 0 0 1 1
1962 1962 0 0 1 1
1963 1963 0 0 1 1
1964 1964 0 0 1 1
1965 1965 0 0 1 1
1966 1966 0 0 1 1
1967 1967 0 0 1 1
1968 1968 0 0 1 1
1969 1969 0 0 1 1
1970 1970 0 0 1 1
1971 1971 0 0 1 1
1972 1972 0 0 1 1
1973 1973 0 0 1 1
1974 1974 0 0 1 1
1975 1975 0 0 1 1
1976 1976 0 0 1 1
1977 1977 0 0 1 1
1978 1978 0 0 1 1
1979 1979 0 0 1 1
1980 1980 0 0 1 1
1981 1981 0 0 1 1
1982 1982 0 0 1 1
1983 1983 0 0 1 1
1984 1984 0 0 1 1
1985 1985 0 0 1 1
1986 1986 0 0 1 1
1987 1987 0 0 1 1
1988 1988 0 0 1 1
1989 1989 0 0 1 1
1990 1990 0 0 1 1
1991 1991 0 0 1 1
1992 1992 0 0 1 1
1993 1993 0 0 1 1
1994 1994 0 0 1 1
1995 1995 0 0 1 1
1996 1996 0 0 1 1
1997 1997 0 0 1 1
1998 1998 0 0 1 1
1999 1999 0 0 1 1
2000 2000 0 0 1 1
