# Supplementary material for: Large-scale interaction effects reveal missing heritability in schizophrenia, bipolar disorder and posttraumatic stress disorder
Source: Transl Psychiatry. 2017 Apr 11;7(4):e1089–. doi: 10.1038/tp.2017.61 (PMC5416702; doi:10.1038/tp.2017.61)
Supplement: Supplementary Software [file tp201761x6.zip › gedi_v1.1/examples/run/gedi.sh]

#!/bin/bash
data='chr19sim'
gedi=../../src/gedi

# IL analysis using tped/tfam file
${gedi} -il --tped ../${data}.tped --tfam ../${data}.tfam --out il_dda1.dat

# IL analysis using binary file under genotypic model
${gedi} -il --bfile ../${data} -genotypic --out il_dda2.dat

# IL analysis using logistic regression
${gedi} -il -lr --bfile ../${data} --out il_dda3.dat

# IL meta-analysis 
${gedi} -il -lr --metab fileb.txt --out il_dda4.dat

# IL prediction with cross-validation
${gedi} -il -pr --bfile ../${data} --pcut 0.1 --out il.cv

# CL analysis with EE
${gedi} -cl -ee --bfile ../${data} --pcut 0.1 --out cl_dda2.dat 

# CL analysis with MF and cross-validation
${gedi} -cl --bfile ../${data} -mf --pcut 0.1 --eps 0.1 0.2 -pr --out cl_dda1.cv

# CL cross-validation under meta-analysis
${gedi} -cl -pr --metab fileb.txt --pcut 0.1 -genotypic -mf --eps 0.1 0.2 --out cl_pr3.cv
