# Supplementary material for: Large-scale interaction effects reveal missing heritability in schizophrenia, bipolar disorder and posttraumatic stress disorder
Source: Transl Psychiatry. 2017 Apr 11;7(4):e1089–. doi: 10.1038/tp.2017.61 (PMC5416702; doi:10.1038/tp.2017.61)
Supplement: Supplementary Software [file tp201761x6.zip › gedi_v1.1/src/gedi.h]

#ifndef GEDI
#define GEDI

#include <cstdlib>
#include <vector>

enum Model {DOM,REC,GEN,ADD};   // choice of models

struct Theta{
  double alpha;
  std::vector<std::vector<double> > beta;
  std::vector<std::vector<std::vector<float> > > gamm;
};

void il_tped(std::string &tped,std::string &tfam,std::string &meta_file,std::string &out_file,bool q_lr);

void il_bed(std::string &meta_file,std::string &bed,bool q_lr);

void pr_tped(std::string &tped,std::string &tfam,std::string &meta,
    std::string &par,std::string &out_file);

void read_ped(int nsnp,std::ifstream &rf,std::vector<char> &minor,
    std::vector<std::vector<std::vector<bool> > > &ai);

void read_map(std::ifstream &mf,std::vector<int> &chr,std::vector<std::string> &rs,
    std::vector<int> &pos);

void il_stat(std::ofstream &of,int nchr,std::string &rsn,int pos,char minor,int nmiss[],
    bool nna,double q,int nsample,double &alpha,double beta[]);

void pr(std::ofstream &of,const std::vector<std::vector<std::vector<bool> > > &ai,double alpha,
    const std::vector<double> &beta1,const std::vector<double> &beta2,
    const std::vector<double> &pv,std::vector<std::vector<double> > &risk);

void read_par(std::ifstream &prf,double &alpha,std::vector<double> &beta1, std::vector<double> &beta2,
    std::vector<double> &pf);

void freq(int nmiss[],const std::string &gi0,const std::string &gi1,
    const std::vector<short> &phe,char &minor,char &major,char &rsk,double f1[2][2],int s);

bool assoc(double f1[2][2],int nind[2],double &q,double &alpha,double beta[]);

bool il_dlr(double &q,double &alpha,double beta[],const std::vector<std::vector<short> > &ani);

void cl_tped(std::string &tped,std::string &tfam,std::string &par,std::string &meta,
    std::string &out_file,bool q_lr,bool q_pr,bool q_qi);

void snp_select(const std::vector<std::vector<std::vector<bool> > > &ai,int nv,
    std::vector<std::vector<std::vector<std::vector<bool> > > > &av,
    std::vector<std::vector<std::vector<std::vector<bool> > > > &aw,
    const std::vector<std::string> &rs,std::vector<std::string> &ra,
    const std::vector<std::vector<int> > &nptr);

void read_par_cl(const std::vector<std::vector<std::vector<bool> > > &ai,const std::string &par,
    std::vector<std::vector<std::vector<bool> > > &av,const std::vector<std::string> &rs,
    Theta &th);

double cl_gdi(const std::vector<std::vector<std::vector<std::vector<bool> > > > &av,
    bool q_qi,const std::vector<std::string> &rs,double lambda,
    const std::vector<std::vector<int> > &nptr,Theta &th);

double cl_dlr(const std::vector<std::string> &rs,
    const std::vector<std::vector<std::vector<bool> > > &ai,double lambda,Theta &th,bool q_qi);

void pr_cl(std::ofstream &of,const std::vector<std::vector<std::vector<bool> > > &aw,
    std::vector<std::vector<double> > &risk);

double lpr(int cc,const std::vector<std::vector<std::vector<bool> > > &ai,
    const std::vector<std::vector<double> > &f1,const std::vector<std::vector<std::vector<float> > > &f2,double lamda,double z[3],std::vector<std::vector<double> > &h,std::vector<std::vector<std::vector<float> > > &J,int i,int j,int s);

double lpr_psl(int i0,int cc,const std::vector<std::vector<std::vector<bool> > > &ai,
    const std::vector<std::vector<double> > &f1,const std::vector<std::vector<std::vector<float> > > &f2,double lambda,std::vector<double> &h,std::vector<std::vector<float> > &J,int ifx,int jfx,int s);

double invC(int nind,const std::vector<std::vector<double> > &f1,
    const std::vector<std::vector<std::vector<float> > > &f2,double &lnz,
    std::vector<std::vector<double> > &h,std::vector<std::vector<std::vector<float> > > &J,
    double epsilon);

void f12(int cc,const std::vector<std::vector<std::vector<bool> > > &ai,std::vector<std::vector<double> > &f1,
    std::vector<std::vector<std::vector<float> > > &f2);

void tped_read(std::string &tped,std::string &tfam,std::string &meta,std::string &par,int &nsample,
    std::vector<std::vector<int> > &nptr,std::vector<std::vector<std::vector<bool> > > &ai,
    std::vector<std::string> &rs,const std::vector<std::string> &exc_list);

void cl_inf(std::vector<std::vector<std::vector<bool> > > &ai,const std::vector<std::vector<int> > &nptr,
    std::string &out_file,std::string &par,bool q_lr,bool q_pr,bool q_qi,int nsample,
    const std::vector<std::string>&rs);

void bin_read(std::string &meta,int &nsample,std::vector<std::vector<int> > &nptr,
    std::vector<std::vector<std::vector<bool> > > &ai,std::vector<std::string> &rs,
    const std::vector<std::string> &exc_list);

void par_out(std::ofstream &of,const std::vector<std::string> &ra,double dev,int nsig,
      const std::vector<std::vector<std::vector<std::vector<bool> > > > &aw,Theta &th);

void byte2bit(char dat,int bit[8]);

void estop(int ecode);

void sample(int N,int n,std::vector<int> &n1);

void marginal(const std::vector<std::vector<std::vector<std::vector<bool> > > > &ai,
    const std::vector<std::vector<std::vector<std::vector<double> > > > &f1,const std::vector<std::vector<std::vector<std::vector<std::vector<float> > > > > &f2,
    const std::vector<std::string> &rs,double lkl,double z[3],double lambda,const std::vector<std::vector<int> > &nptr);

struct Par{
  const std::vector<std::vector<std::vector<bool> > > &ai;
  const std::vector<std::string> &rs;
  bool q_qi;
  Theta &th;
};

void end();

double q2p(double x,int k);

void il_bpr(std::string &meta_file,std::string &out_file,std::string &par_file,bool q_lr);

int c2i(char a);
#endif
