# Supplementary material for: Large-scale interaction effects reveal missing heritability in schizophrenia, bipolar disorder and posttraumatic stress disorder
Source: Transl Psychiatry. 2017 Apr 11;7(4):e1089–. doi: 10.1038/tp.2017.61 (PMC5416702; doi:10.1038/tp.2017.61)
Supplement: Supplementary Software [file tp201761x6.zip › gedi_v1.1/src/il.cpp]

#include <iostream>
#include <fstream>
#include <iomanip>
#include <sstream>
#include <string>
#include <cmath>
#include <algorithm>
#include <gsl/gsl_math.h>
#include <gsl/gsl_cblas.h>
#include <gsl/gsl_sf_pow_int.h>
#include <gsl/gsl_sf_gamma.h>
#include <gsl/gsl_linalg.h>
#include <gsl/gsl_multimin.h>
#include "gedi.h"

using namespace std;

extern Model model;
extern int L;                     // model multiplicity=(1,2) for (DOM/REC,GEN)
extern std::string Mname[3];
extern bool q_minor_ctl;          // true if minor allele is wrt control group
extern double Prev;               // disease prevalence
extern int ncv;                   // cross-validation order
extern bool q_cv;                 // true if cross-validation
extern bool q_meta;               // true if meta-analysis
extern bool q_metab;              // true if meta-analysis (binary)
extern bool q_dump;               // true for writing SNP list during CV
extern double pcut;               // p-value cutoff for cross-validation
extern double hwe;
extern double maf;
extern string qc_outf;            // output tped file for quality control mode
extern string bfile;              // binary file prefix
const double Tolq=1.0e-7;
extern int Npr;
extern int master;

void infer_par(int nv,const vector<vector<vector<bool> > > &ai,double &alpha,
      vector<double> &beta1,vector<double> &beta2,vector<double> &pv);

// read binary bim/fam files
void read_bfm(vector<string> &mbfile,const string& meta,int nind[2],vector<vector<int> > &nptr,
    vector<vector<short> > &phe,vector<char> &a0,vector<char> &a1,vector<int> &nchr,
    vector<long> &pos,vector<string> &rs){   

  int nsample=0;  // number of samples;
  if(!q_metab){
    mbfile.push_back(bfile);
    nsample=1;
  }
  else{
    ifstream mf;
    mf.open(meta.c_str(),ios::in);
    if(!mf.is_open()){
      if(master) cerr << "File " << meta << " cannot be opened.\n";
      end();
    }
    if(master) cout << "Binary meta analysis files:\n";
    string line;
    while(getline(mf,line)){
      istringstream iss(line);
      string name;
      iss >> name;
      if(master) cout << setw(15) << name << "  ";
      mbfile.push_back(name);
      nsample++;
    }
    if(master) cout << endl;
  }

  nptr.resize(nsample+1);          // 1st indices for each sample; nptr[s][y]
  phe.resize(nsample);

  // read fam files
  for(int s=0;s<nsample;s++){
    ifstream file;
    file.open((mbfile[s]+".fam").c_str(),ios::in);
    if(!file.is_open()){
      if(master) cerr << "File " << mbfile[s]+".fam" << " cannot be opened.\n";
      end();
    }
    string line;
    int nc=0;
    if(s>0){
      if(nind[0]==0){
        if(master) cout << "No. of ctrl = 0. Bye!\n";
        end();
      }
      if(nind[1]==0){
        if(master) cout << "No. of case = 0. Bye!\n";
        end();
      }
    }

    nptr[s].push_back(nind[0]);
    nptr[s].push_back(nind[1]);
    while(getline(file,line)){
      istringstream iss(line);
      string iid;
      int fid,y;
      iss >> iid; iss >> iid;
      for(int i=0;i<3;i++) iss >> fid;
      iss >> y; y--;
      if(y<0 || y>1){
        if(master) cerr << "Unknown phenotype code in tfam file\n";
        end();
      }
      phe[s].push_back(y);
      nind[y]++;
      nc++;
    }
    file.close();
  }
  nptr[nsample].push_back(nind[0]);
  nptr[nsample].push_back(nind[1]);

  int nsnp=0;
  // read bim files
  for(int s=0;s<nsample;s++){
    ifstream file;
    file.open((mbfile[s]+".bim").c_str(),ios::in);  
    if(!file.is_open()){
      if(master) cerr << "File " << mbfile[s]+".bim" << " cannot be opened.\n";
      end();
    }
    string line;
    int nsnp2=0;
    while(getline(file,line)){
      istringstream iss(line);
      int n;
      iss >> n;
      if(s==0) nchr.push_back(n);
      string snp;
      iss >> snp;
      if(s==0) rs.push_back(snp);
      else{
        if(snp!=rs[nsnp2]){
          if(master) cerr << "SNP " << snp << " in " <<  mbfile[s]+".bim does not match "
                          << mbfile[0]+".bim. Bye!\n";
          end();
        }
      }
      int ipos;
      iss >> ipos; iss >> ipos;
      if(s==0) pos.push_back(ipos);
      else{
        if(ipos!=pos[nsnp2]){
          if(master) cerr << "SNP " << snp << " position in " <<  mbfile[s]+".bim does not match "
                          << mbfile[0]+".bim. Bye!\n";
          end();
        }
      }
      char a;
      iss >> a;
      if(s==0) a0.push_back(a);
      else{
        if(a !=a0[nsnp2]){
          if(master) cerr << "SNP " << snp << " A1 in " <<  mbfile[s]+".bim does not match "
                          << mbfile[0]+".bim. Bye!\n";
          end();
        }
      }
      iss >> a;
      if(s==0) a1.push_back(a);
      else{
        if(a !=a1[nsnp2]){
          if(master) cerr << "SNP " << snp << " A2 in " <<  mbfile[s]+".bim does not match "
                          << mbfile[0]+".bim. Bye!\n";
          end();
        }
      }
      nsnp2++;
    }
    if(s==0) nsnp=nsnp2;
    else{
      if(nsnp2!=nsnp){
        if(master) cerr << "No. of SNPs in " << mbfile[s]+".bim does not match "
                        << mbfile[0]+".bim. Bye!\n.";
        end();
      }
    }
    file.close();
  }
}

// Perform IL analysis using bed file
void il_bed(string &meta,string &out_file,bool q_lr){

  if(master){
    if(q_minor_ctl) cout << "Minor alleles defined with respect to control group\n\n";
    else cout << "Minor alleles defined with respect to case + control groups\n\n";
  }

  vector<string> mbfile;  // binary files
  int nind[2]={0,};
  vector<vector<int> > nptr;
  vector<vector<short> > phe;
  vector<char> a0;  // 1st allele
  vector<char> a1;  // 2nd allele
  vector<int> nchr; // chr.no.
  vector<long> pos; // position
  vector<string> rs; // snps

  read_bfm(mbfile,meta,nind,nptr,phe,a0,a1,nchr,pos,rs);  // read bim fam files
  int nsample=mbfile.size();   // no. of samples
  int ntot=nind[0]+nind[1];
  int nsnp=a0.size();

  ofstream of;
  if(master){
    of.open(out_file.c_str(),ios::out);
    of << setprecision(5);
    void header(ofstream &of,int nind[]);
    header(of,nind);
  }

  // read bed files
  ifstream *f0=new ifstream[nsample];
  for(int s=0;s<nsample;s++){
    f0[s].open((mbfile[s]+".bed").c_str(),ios::in | ios::binary);
    if(!f0[s].is_open()){
      if(master) cerr << "File " << mbfile[s]+".bed" << " cannot be opened.\n";
      end();
    }
  }

  if(master){
    cout << "Reading genotypes from ";
    for(int s=0;s<nsample;s++){
      cout << mbfile[s]+".bed";
      if(s<nsample-1) cout << ", ";
      else cout << ": \n\n";
    }
  }

  char code[2];
  for(int s=0;s<nsample;s++){
    f0[s].read(code,2);
    if(code[0]!=108 || code[1]!=27){
      if(master) cerr << "File " << mbfile[s]+".bed" << " is not a PLINK binary file.\n";
      end();
    }
    f0[s].read(code,1);
    if(code[0]!=1){
      if(master) cerr << mbfile[s]+".bed" << " is not in SNP-major mode.\n";
      end();
    }
  }

  for(int i=0;i<nsnp;i++){  // loop over snps
    double alpha=0;
    double beta[2]={0,};
    if(i>=Npr && i%Npr==0 && master) cout << "reading " << i << "'th SNP..." << endl;

    double qtot=0;
    char minor,major,rsk;
    int nmist[2]={0,};
    double teff=0;
    int nscount=0;
    for(int s=0;s<nsample;s++){
      int ncase=nptr[s+1][1]-nptr[s][1];
      int nctrl=nptr[s+1][0]-nptr[s][0];
//    int nsize=nptr[s+1][0]+nptr[s+1][1]-nptr[s][0]-nptr[s][1];
      int nsize=ncase+nctrl;
      int nbyte=int(ceil(nsize/4.));              // no. of bytes for each snp
      double neff=2.0/sqrt(1.0/ncase+1.0/nctrl);  // effective sample size weight
      char *data=new char[nbyte];
      string gi0="";
      string gi1="";
      f0[s].read(data,nbyte);
      if(!f0[s]){
        if(master) cerr << "Error while reading " << mbfile[s]+".bed" << endl;
        end();
      }
      int ind=0;   // no. of individuals read
      for(int k=0;k<nbyte;k++){
        int bit[8]={0,};
        byte2bit(data[k],bit);
        int m=8;
        while(m>=2){
          if(bit[m-1]==1 && bit[m-2]==0){  // NA
            gi0+='?';
            gi1+='?';
          }
          else{
            gi0+=(bit[m-1] ? a1[i] : a0[i]);
            gi1+=(bit[m-2] ? a1[i] : a0[i]);
          }
          ind++;
          if(ind==ntot) break;
          m-=2;
        }
        if(ind==ntot) break;
      }
      int nmiss[2]={0,};
      double fr1[2][2]={{0,}};
      freq(nmiss,gi0,gi1,phe[s],minor,major,rsk,fr1,s);  // if s==0, minor/major are set; otherwise 
                                                         // they are used and not changed
      double alp=0;
      double bet[2]={0,};
      double q=0;
      bool nna=true;
      if(!q_lr)
        nna=assoc(fr1,nmiss,q,alp,bet);      // GeDI inference 
      else{                                  // LR inference
        switch(model){
           case(GEN):
             nna=(fr1[0][0]!=0 && fr1[0][1]!=0 && fr1[1][0]!=0 && fr1[1][1]!=0);
             break;
           case(ADD):
             nna=(fr1[0][0]+2*fr1[0][1]!=0 && fr1[1][0]+2*fr1[1][1]!=0);
             break;
           case(DOM):
             nna=(fr1[0][0]+fr1[0][1]!=0 && fr1[1][0]+fr1[1][1]!=0);
             break;
           default:   // recessive
             nna=(fr1[0][1]!=0 && fr1[1][1]!=0);
        }
        vector<vector<short> > ani(2);   // single snp genotype array
        if(nna){
           ani[0].resize(nmiss[0]);
           ani[1].resize(nmiss[1]);
           int nc[2]={0,};
           for(unsigned int n=0;n<gi0.size();n++){
             int y=phe[s][n];
             char c0=gi0.at(n);
             char c1=gi1.at(n);
             if((c0!=major && c0!=minor) || (c1!=major && c1!=minor)) // NA
               continue;
             int cnt=0;
             if(gi0.at(n)==minor) cnt++;
             if(gi1.at(n)==minor) cnt++;
             ani[y][nc[y]++]=cnt;
           }
           nna=il_dlr(q,alp,bet,ani); 
        }
      }
      if(nna){
        qtot+=q;
        alpha+=alp*neff;
        beta[0]+=bet[0]*neff;
        beta[1]+=bet[1]*neff;
        nmist[0]+=nmiss[0];
        nmist[1]+=nmiss[1];
        teff+=neff;
        nscount++;
      }
    } // end of sample loop
    bool nnat=nscount>0;
    if(nnat){
      alpha/=teff;
      beta[0]/=teff;
      beta[1]/=teff;
    }
    il_stat(of,nchr[i],rs[i],pos[i],minor,nmist,nnat,qtot,nscount,alpha,beta);
  }  // end of snp loop

  if(master) cout << nsnp << " snps analyzed\n\n";
  for(int s=0;s<nsample;s++) f0[s].close();
  of.close();
  delete[] f0;

}


// Perform IL analysis using tped file
void il_tped(string &tped,string &tfam,string &meta_file,string &out_file,bool q_lr){  

   int nsample=0;   // no. of samples
   vector<string> mtped; 
   vector<string> mtfam;

   if(q_meta){      // meta analysis
     ifstream mf;
     mf.open(meta_file.c_str(),ios::in);
     if(!mf.is_open()){
       if(master) cerr << "File " << meta_file << " cannot be opened." << endl;
       end();
     }
     if(master) cout << "Meta analysis files:\n";
     string line;
     while(getline(mf,line)){
       istringstream iss(line);
       string name;
       iss >> name;
       if(master) cout << setw(15) << name << " ";
       mtped.push_back(name);
       iss >> name;
       if(master) cout << setw(15) << name << endl;
       mtfam.push_back(name);
       nsample++;
     }
     if(master) cout << endl;
   }
   else{
     mtped.push_back(tped);
     mtfam.push_back(tfam);
     nsample=1;
   }

// read phenotypes

   int nind[2]={0,};
   vector<vector<int> > nptr(nsample+1);   // index of 1st person in each sample
   vector<vector<short> > phe(nsample);    // phenotype

   for(int s=0;s<nsample;s++){
     ifstream tf;
     tf.open(mtfam[s].c_str(),ios::in);
     if(!tf.is_open()){
       cerr << "File " << mtfam[s] << " cannot be opened." << endl;
       exit(1);
     }
     string line;
     int nc=0;
     if(s>0){
       if(nind[0]==0){
         if(master) cout << "No. of ctrl = 0. Bye!\n";
         end();
       }
       if(nind[1]==0){
         if(master) cout << "No. of case = 0. Bye!\n";
         end();
       }
     }
     nptr[s].push_back(nind[0]);
     nptr[s].push_back(nind[1]);
     while(getline(tf,line)){
       istringstream iss(line);
       string iid;
       int fid,y;
       iss >> iid; iss >> iid;
       for(int i=0;i<3;i++) iss >> fid;
       iss >> y; y--;
       if(y<0 || y>1){
         cerr << "Unknown phenotype code in tfam file " << mtfam[s] << endl;
         exit(1);
       }
       phe[s].push_back(y);
       nind[y]++;
       nc++;
     } 
     tf.close(); 
   }
   nptr[nsample].push_back(nind[0]);
   nptr[nsample].push_back(nind[1]);
// int ntot=nind[0]+nind[1];

   string gi0,gi1;
   double f1[2][2]={{0,}};   // frequency f1[y=0,1][Aa,AA]
   char minor,major;         // minor and major alleles
   char rsk;                 // risk allele

   int nsnp=0;
   vector<string> rsn(nsample);
   int pos;
   int posm;
   vector<vector<short> > ani(2);   // single snp genotype array

   if(master){
     if(q_minor_ctl) cout << "Minor alleles defined with respect to control group\n\n";
     else cout << "Minor alleles defined with respect to case + control groups\n\n";
   }

   ofstream of;
   if(master){
     of.open(out_file.c_str(),ios::out);
     of << setprecision(5);
   }
   void header(ofstream &of,int nind[]);
   header(of,nind);
   void tped_out(ofstream &outf,int nchr,string &rsn,string &fid,int pos,string &g0,string &g1);
   ofstream qcout;

   ifstream *f0=new ifstream[nsample];
   for(int s=0;s<nsample;s++){
     f0[s].open(mtped[s].c_str(),ios::in);
     if(!f0[s].is_open()){
       cerr << "File " << mtped[s] << " cannot be opened." << endl;
       exit(1);
     }
   }

   if(master){
     cout << "Reading genotypes from ";
     for(int s=0;s<nsample;s++){
       cout << mtped[s];
       if(s<nsample-1) cout << ", ";
       else cout << ": \n\n";
     }
   }

   string line;
   while(getline(f0[0],line)){  // loop over snps (rows)
     double alpha=0;
     double beta[2]={0,};
     int s=0;
     int nchr;
     double qtot=0;
     int nmist[2]={0,}; // no. of non-missing individuals
     double teff=0;
     int nscount=0;
     while(1){             // loop over samples
       gi0="";
       gi1="";
       istringstream iss(line);
       iss >> nchr;           // chr no.
       string iid;
       iss >> rsn[s];         // rs#
       if(rsn[s]!=rsn[0]){
         if(master)
           cerr << "SNP " << rsn[s] << " in " << mtped[s] << " does not match "
              << rsn[0] << " in " << mtped[0] << endl;
         end();
       }
       iss >> posm; 
       iss >> pos;           // position
       char c;
       while(iss >> c){
         gi0+=c;             // 1st allele
         iss >> c;
         gi1+=c;             // 2nd allele
       }
//     unsigned int nsize=nptr[s+1][0]-nptr[s][0]+nptr[s+1][1]-nptr[s][1];
       unsigned int ncase=nptr[s+1][1]-nptr[s][1];
       unsigned int nctrl=nptr[s+1][0]-nptr[s][0];
       unsigned int nsize=ncase+nctrl;
       double neff=2.0/sqrt(1.0/ncase+1.0/nctrl);
       if(gi0.size()!=nsize){
         if(master)
           cerr << " Genotype data in " << mtped[s] << " do not match " << mtfam[s] << endl;
         end();
       }
       int nmiss[2]={0,};
       freq(nmiss,gi0,gi1,phe[s],minor,major,rsk,f1,s);
       double alp=0;
       double bet[2]={0,};
       double q=0;
       bool nna=true;
       if(!q_lr)
         nna=assoc(f1,nmiss,q,alp,bet);      // GeDI inference 
       else{
         switch(model){                   // LR inference
           case(GEN):
             nna=(f1[0][0]!=0 && f1[0][1]!=0 && f1[1][0]!=0 && f1[1][1]!=0);
             break;
           case(ADD):
             nna=(f1[0][0]+2*f1[0][1]!=0 && f1[1][0]+2*f1[1][1]!=0);
             break;
           case(DOM):
             nna=(f1[0][0]+f1[0][1]!=0 && f1[1][0]+f1[1][1]!=0);
             break;
           default:   // recessive
             nna=(f1[0][1]!=0 && f1[1][1]!=0);
         }
         if(nna){
           ani[0].resize(nmiss[0]);
           ani[1].resize(nmiss[1]);
           int nc[2]={0,};
           for(unsigned int n=0;n<gi0.size();n++){
             int y=phe[s][n];
             char c0=gi0.at(n);
             char c1=gi1.at(n);
             if((c0!=major && c0!=minor) || (c1!=major && c1!=minor)) // NA
               continue;
             int cnt=0;
             if(gi0.at(n)==minor) cnt++;
             if(gi1.at(n)==minor) cnt++;
             ani[y][nc[y]++]=cnt;
           }
           nna=il_dlr(q,alp,bet,ani); 
         }
       }
       if(nna){
         qtot+=q;
         teff+=neff;
         alpha+=alp*neff;
         beta[0]+=bet[0]*neff;
         beta[1]+=bet[1]*neff;
         nmist[0]+=nmiss[0];
         nmist[1]+=nmiss[1];
         nscount++;
       }
       if(++s==nsample) break;
       getline(f0[s],line);
     }
     bool nnat=nscount>0;
     if(nnat){
       alpha/=teff;
       beta[0]/=teff;
       beta[1]/=teff;
     }
     if(master){
       if(nsnp>Npr && nsnp%Npr==0) 
         cout << "inferring parameters for " << nsnp << "'th SNP:\n";
     }
     nsnp++;
     il_stat(of,nchr,rsn[0],pos,minor,nmist,nnat,qtot,nscount,alpha,beta);
   }
   if(master) cout << nsnp << " snps analyzed\n\n";

   for(int s=0;s<nsample;s++) f0[s].close();
   if(master) of.close();
   delete[] f0;
}

void header(ofstream& of,int nind[2]){

   of << setw(4) << right << "Chr" << "  "
      << setw(12) << left << "SNP" << "  "
      << setw(12) << right <<"Position" << "  "
      << setw(3) << "MA"  << "  " 
      << setw(5) << "Model" << "  " 
      << setw(6) << "n" << "  "
      << setw(11) << left << "alpha" << "  ";
   if(model==GEN)
      of << setw(11) << "OR1" << "  "  << setw(11) << "OR2" << "  ";
   else
      of << setw(11) << "OR" << "  ";
   of << setw(11) << "q" << "  ";
   of << setw(4) << "df" << "  ";
   of << setw(11) << "P" << " ";
   double pd=double(nind[1])/(nind[0]+nind[1]);
   of << "Pd: " <<  pd << endl;
}

void il_stat(ofstream& of,int nchr,string &rsn,int pos,char minor,int nmiss[],bool nna,
             double q,int nsample,double &alpha,double beta[]){

     of << setprecision(5);
     of << setw(4) << right << nchr << "  ";
     of << setw(12) << left << rsn << "  ";
     of << setw(12) << right << pos << "  ";
     of << setw(3)  << minor << "  ";
     of << setw(5)  << Mname[model] << "  ";
     of << setw(6) << nmiss[0]+nmiss[1] << "  ";
     if(nna){              
       of << setw(11) << left << alpha << "  ";
       double eb=exp(beta[0]);
       of << setw(11) << left << eb << "  ";          // odds ratio
       if(model==GEN){
         eb=exp(beta[1]);
         of << setw(11) << eb << "  ";
       }
       of << setw(11) << q << "  ";
       int df=L*nsample;
       of << setw(4) << df << "  ";
       double p=1.0;
       if(q>0)
//       p=gsl_sf_gamma_inc_Q(0.5*L*nsample,q/2);
         p=gsl_sf_gamma_inc_Q(0.5*df,q/2);
       of << setw(11) << left << p << endl;
     }
     else{                           // bad statistics
       of << setw(11) << left << "NA" << "  ";  
       if(model==GEN) of << setw(11) << left << "NA" << "  ";
       of << setw(11) << left << "NA" << "  ";
       of << setw(11) << left << "NA" << "  ";
       of << setw(4) << left << "NA" << "  ";
       of << setw(11) << left << "NA" << endl;
     }
}

bool assoc(double f1[2][2],int nind[2],double &q,double &alpha,double beta[]){

   int ntot=nind[0]+nind[1];
   double ft[2]={0,};   // overall freq of a=1,2
   for(int a=0;a<2;a++){
     for(int y=0;y<2;y++)
       ft[a]+=f1[y][a]*nind[y];
     ft[a]/=ntot;
   }
// if(ft[0]<=0) 
   if(ft[0]<=0 || f1[1]<=0) 
     return false;
//   estop(93);

   q=0;
   if(model==GEN){
     double s,f;
     for(int y=0;y<2;y++){
       f=0;
       s=0;
       for(int a=0;a<2;a++){
         if(f1[y][a]<0) estop(83);
         if(f1[y][a]==0) 
           return false;          // bad statistics
         s+=f1[y][a]*log(f1[y][a]);
         f+=f1[y][a];
       }
       if(f<0) estop(94);
       s+=(f<1 ? (1-f)*log(1-f) : 0);
       q+=2*nind[y]*s;
     }
     s=0; f=0;
     for(int a=0;a<2;a++){
       if(ft[a]<0) estop(38);
//     s+=ft[a]*log(ft[a]);
       s+=(ft[a]>0 ? ft[a]*log(ft[a]) : 0);
       f+=ft[a];
     }
     if(f<0) estop(94);
     s+=(f<1 ? (1-f)*log(1-f) : 0);
     q-=2*ntot*s;
     alpha=log(f1[1][0]/f1[0][0]);
     for(int a=0;a<2;a++){
       beta[a]=f1[1][a]/(1-f1[1][a]);
       beta[a]/=f1[0][a]/(1-f1[0][a]);
       if(beta[a]<=0) 
//       estop(93);
         return false;
       beta[a]=log(beta[a]);
     }
   }
   else{
     double s[2]={0,};
     double x[2]={0,};  // for additive model
     double s0=0;
     double x0=0;
     if(model==DOM){
       for(int y=0;y<2;y++)
         s[y]=f1[y][0]+f1[y][1];      // Aa+AA
       s0=ft[0]+ft[1]; 
     }
     else if(model==REC){  
       for(int y=0;y<2;y++)
         s[y]=f1[y][1];               // AA
       s0=ft[1]; 
     }
     else{  // additive
       for(int y=0;y<2;y++){
         s[y]=f1[y][0]+2*f1[y][1];   
         x[y]=(s[y]-1+sqrt(1+6*s[y]-3*s[y]*s[y]))/2/(2-s[y]);
       }
       s0=ft[0]+2*ft[1]; 
       x0=(s0-1+sqrt(1+6*s0-3*s0*s0))/2/(2-s0);
     }

     if(s[0]==0 || s[1]==0 || s[0]==1 || s[1]==1)   // bad statistics
       return false;

     for(int y=0;y<2;y++){
       if(s[y]<0) 
         estop(83);
       if(s[y]>0 && s[y]<1){
         if(model==ADD)
           q+=2*nind[y]*(s[y]*log(x[y])-s0*log(x0)-log((1+x[y]+x[y]*x[y])/(1+x0+x0*x0)));
         else   // DOM or REC
           q+=2*nind[y]*(s[y]*log(s[y])+(1-s[y])*log(1-s[y]));
       }
     }
     if(s0<0) 
       estop(92);
     if(model==DOM || model==REC){
       if(s0>0 && s0<1) q-=2*ntot*(s0*log(s0)+(1-s0)*log(1-s0));
       alpha=log((1-s[1])/(1-s[0]));
       beta[0]=s[1]/(1-s[1]);
       beta[0]/=s[0]/(1-s[0]);
       if(beta[0]<=0) 
         return false;
       beta[0]=log(beta[0]);
     }
     else{ // ADD
       alpha=log((1+x[0]+x[0]*x[0])/(1+x[1]+x[1]*x[1]));
       beta[0]=log(x[1]/x[0]);
     }
   }

   if(q<0){
     if(fabs(q)>Tolq)           // somethings wrong
       estop(83);
     else
       q=0;
   }

   return true;
}

// calculates genotype frequencies at each locus 
void freq(int nmiss[],const string &gi0,const string &gi1,const vector<short> &phe,
    char &minor,char &major,char &rsk,double f1[2][2],int s){

  char code[4]={'T','C','G','A'};
  int count[2][4]={{0,}};   // nt counts for T, C, G, A in case-control
  double af[2][4]={{0,}};   // allele freq

  nmiss[0]=nmiss[1]=0;
  int ntot=phe.size();
  for(int n=0;n<ntot;n++){
    int y=phe[n];
    int k;
    for(k=0;k<4;k++)
      if(code[k]==gi0.c_str()[n]) break;  // 1st allele
    if(k==4) continue;
    count[y][k]++;
    for(k=0;k<4;k++)
      if(code[k]==gi1.c_str()[n]) break;  // 2nd allele
    if(k==4) continue;
    count[y][k]++;
    nmiss[y]++;
  }

  for(int y=0;y<2;y++) for(int k=0;k<4;k++)
    af[y][k]=count[y][k]/double(2*nmiss[y]);

  int g0=-1;   // major allele
  int g1=-1;   // 2nd allele
  int max=0;
  for(int i=0;i<4;i++)
    if(count[0][i]+count[1][i]>max){
      max=count[0][i]+count[1][i];
      g0=i;
    }
  max=0;
  for(int i=0;i<4;i++){
    if(i==g0) continue;
    if(count[0][i]+count[1][i]>max){
      max=count[0][i]+count[1][i];
      g1=i;
    }
  }

  if(s==0 && g1==-1){
//  estop(59);
    major=code[g0];
    minor=rsk='?';
    return;
  }

  double f[2][2]={{0,}};
  double f0[2]={0,};
  for(int y=0;y<2;y++){
    f[y][0]=af[y][g0];
    f[y][1]=af[y][g1];
    f0[0]+=f[y][0]*nmiss[y];
    f0[1]+=f[y][1]*nmiss[y];
  }
  f0[0]/=nmiss[0]+nmiss[1];         // combined g0 allele freq
  f0[1]/=nmiss[0]+nmiss[1];         // combined g1 allele freq

  if(s==0){                         // first sample; determine major/minor
    if(q_minor_ctl){
      if(f[0][0]<=f[0][1]){          // minor allele defined in control group
         minor=code[g0];
         major=code[g1];
       }
       else{
         major=code[g0];
         minor=code[g1];
       }
    }
    else{ 
      if(f0[0]<=f0[1]){               // minor allele defined over the whole sample
        minor=code[g0];
        major=code[g1];
      }
      else{
        major=code[g0];
        minor=code[g1];
      }
    }
  }
  if(g1>=0 && minor!='?'){
    if( (major!=code[g0] && major!=code[g1]) || (minor!=code[g0] && minor!=code[g1])){
    if(master) cerr << "Major/minor allele mismatch.\n";
    end();
   }
  }

//   ctl  g0 case g0
  if(f[0][0]<f[1][0])
    rsk=code[g0];
  else
    rsk=code[g1];

  f1[0][0]=f1[0][1]=f1[1][0]=f1[1][1]=0;
  for(int n=0;n<ntot;n++){
    int y=phe[n];
    int k;
    for(k=0;k<4;k++)
      if(code[k]==gi0.at(n)) break;
    if(k==4) continue;
    int a0=k;                         // 1st allele
    for(k=0;k<4;k++)
      if(code[k]==gi1.at(n)) break;
    if(k==4) continue;
    int a1=k;                         // 2nd allele

    if((code[a0]==minor && code[a1]==major) || 
       (code[a0]==major && code[a1]==minor))
      f1[y][0]++;                        // ai=1  (aA)
    else if(code[a0]==minor && code[a1]==minor)
      f1[y][1]++;                        // ai=2  (AA)
  }
  for(int y=0;y<2;y++) for(int a=0;a<2;a++)
    f1[y][a]/=nmiss[y];

}


void read_par(ifstream &prf,double &alpha,vector<double> &beta1,vector<double> &beta2,
    vector<double> &pv){

  cout << "Reading parameters for prediction:\n";
  double prev=Prev;                  // default prevalence
  string line,str;
  getline(prf,line);         
  istringstream iss(line);
  while(iss >> str);
  if(prev<0){
    prev=atof(str.c_str());           // prevalence from header
    if(prev<=0 || prev>1){
      cerr << "Disease prevalence invalid\n";
      exit(1);
    }
  }

  int nchr,pos,g;
  string name,mod;
  char ma;
  double ali,beta,q;

  int nsnp=beta1.size();
  int i=0;

  while(getline(prf,line)){
    istringstream iss(line);
    iss >> nchr;              // chromosome #
    iss >> name;              // rs #
    iss >> pos;               // position
    iss >> ma;                // minor allele
    iss >> mod;               // model
    iss >> g;                 // n
    iss >> ali;               // alpha_i
    iss >> beta;
    beta1[i]=log(beta);
    if(mod=="GEN"){
      iss >> beta;
      beta2[i]=log(beta);
    }
    iss >> q;
    iss >> pv[i];
    if(pv[i]<=pcut)
      alpha+=ali;
    i++;
    if(i>nsnp){
      cerr << "No. of snps in parameter file does not match genotypes\n";
      exit(1);
    }
  }
  if(i!=nsnp){
    cerr << "No. of snps in parameter file does not match genotypes\n";
    exit(1);
  }
  alpha+=log(prev/(1-prev));
  if(mod=="GEN")
    model=GEN;
  else if(mod=="DOM")
    model=DOM;
  else if(mod=="REC")
    model=REC;
  else{
    cerr << "Unknown model spec from parameter file\n";
    exit(1);
  }

}

void pr(ofstream &of,const vector<vector<vector<vector<bool> > > > &ai,
    double &alpha,const vector<double> &beta1,
    const vector<double> &beta2,const vector<double> &pv,vector<vector<double> > &risk){

  int nsample=ai.size();
  int nsnp=ai[0][0][0].size()/2;
  int msnp=0;

  for(int s=0;s<nsample;s++){
    int nind[2]={int(ai[s][0].size()),int(ai[s][1].size())};
    int nsnp=ai[s][0][0].size()/2;
    for(int y=0;y<2;y++) for(int n=0;n<nind[y];n++){
      double h=alpha;
      msnp=0;
      for(int i=0;i<nsnp;i++){
        if(!q_cv){
          if(pv[i]>pcut) continue;   // select snps for non-cv
          msnp++;
        }
        int a=2*ai[s][y][n][2*i]+ai[s][y][n][2*i+1];
        switch(model){
          case DOM:
            h+=(a==1 || a==2)*beta1[i];
            break;
          case REC:
            h+=(a==2)*beta1[i];
            break;
          case GEN:
            h+=(a==1)*beta1[i]+(a==2)*beta2[i];
            break;
          case ADD:
            if(a>0) h+=a*beta1[i];
            break;
          default:
            estop(19);
        }
      }
      double p=1.0/(1+exp(-h));
      of << setw(13) << left << p << " " << y << endl;
      vector<double> dummy(2);
      dummy[0]=p;
      dummy[1]=y;
      risk.push_back(dummy);
    }
  }
  if(!q_cv)
    cout << msnp << " out of " << nsnp << " included in model\n\n";
}

void infer_par(int nv,const vector<vector<vector<bool> > > &ai,double &alpha,
      vector<double> &beta1,vector<double> &beta2,vector<double> &pv){

  bool assoc(double f1[2][2],int nmiss[2],double &q,double &alpha,double beta[2]);
  double f1[2][2]={{0,}};   // frequency f1[y=0,1][Aa,AA]
  int nmiss[2]={0,};        // no. of non-missing individuals

  double beta[2]={0,};

  int nsnp=ai[0][0].size()/2;
  int nind[2]={int(ai[0].size()),int(ai[1].size())};
  alpha=0;
  for(int i=0;i<nsnp;i++){
    double q=0;
    for(int y=0;y<2;y++){
      f1[y][0]=f1[y][1]=0;
      nmiss[y]=0;
      int nval=int(nind[y]/ncv);             // size of test set
      if(nval<=1){
        cerr << "Test set size too small. Please adjust multiplicity\n";
        exit(1);
      }
      for(int n=0;n<nind[y];n++){
        if(n>=nv*nval && n<(nv+1)*nval) continue;
        int b=2*ai[y][n][2*i]+ai[y][n][2*i+1];
        switch(b){
          case 0:           // aa
            nmiss[y]++;
            break;
          case 1:           // Aa
            f1[y][0]++;
            nmiss[y]++;
            break;
          case 2:           // AA
            f1[y][1]++;
            nmiss[y]++;
        }
      }
      f1[y][0]/=nmiss[y];
      f1[y][1]/=nmiss[y];
    }
    double alp=0;
    bool nna=assoc(f1,nmiss,q,alp,beta);      // GeDI inference 
    if(q>0 && nna)
      pv[i]=gsl_sf_gamma_inc_Q(0.5*L,q/2);   
    else
      pv[i]=1.0;
    if(pv[i]<pcut)
      alpha+=alp;
    beta1[i]=beta[0];
    beta2[i]=beta[1];
    if(i>Npr)
      if(i%Npr==0) cout << "inferring parameters for " << i << "'th SNP:\n";
  }
  double prev=double(nind[1])/(nind[0]+nind[1]);
  if(Prev>0) prev=Prev;
  alpha+=log(prev/(1-prev));

}

// Perform prediction-IL analysis using tped file
void pr_tped(string &tped,string &tfam,string &meta_file,string &par_file,string &out_file){  

   int nsample=0;   // no. of samples
   vector<string> mtped; 
   vector<string> mtfam;
   ofstream ocv;
   if(master) ocv.open("gedi.auc",ios::out);

   if(q_meta){      // meta analysis
     ifstream mf;
     mf.open(meta_file.c_str(),ios::in);
     if(!mf.is_open()){
       if(master) cerr << "File " << meta_file << " cannot be opened." << endl;
       end();
     }
     if(master) cout << "Meta analysis files:\n";
     string line;
     while(getline(mf,line)){
       istringstream iss(line);
       string name;
       iss >> name;
       if(master) cout << setw(15) << name << " ";
       mtped.push_back(name);
       iss >> name;
       if(master) cout << setw(15) << name << endl;
       mtfam.push_back(name);
       nsample++;
     }
     if(master) cout << endl;
   }
   else{
     mtped.push_back(tped);
     mtfam.push_back(tfam);
     nsample=1;
   }

// read phenotypes

   int nind[2]={0,};
   vector<vector<int> > nptr(nsample+1);   // index of 1st person in each sample
   vector<vector<short> > phe(nsample);    // phenotype

   for(int s=0;s<nsample;s++){
     ifstream tf;
     tf.open(mtfam[s].c_str(),ios::in);
     if(!tf.is_open()){
       cerr << "File " << mtfam[s] << " cannot be opened." << endl;
       exit(1);
     }
     string line;
     int nc=0;
     nptr[s].push_back(nind[0]);
     nptr[s].push_back(nind[1]);
     while(getline(tf,line)){
       istringstream iss(line);
       string iid;
       int fid,y;
       iss >> iid; iss >> iid;
       for(int i=0;i<3;i++) iss >> fid;
       iss >> y; y--;
       if(y<0 || y>1){
         cerr << "Unknown phenotype code in tfam file " << mtfam[s] << endl;
         exit(1);
       }
       phe[s].push_back(y);
       nind[y]++;
       nc++;
     } 
     tf.close(); 
   }
   nptr[nsample].push_back(nind[0]);
   nptr[nsample].push_back(nind[1]);

   string gi0,gi1;
   double f1[2][2]={{0,}};   // frequency f1[y=0,1][Aa,AA]
   char minor,major;         // minor and major alleles
   char rsk;                 // risk allele

   int nsnp=0;
   vector<string> rsn(nsample);
   int pos;
   int posm;
   vector<vector<short> > ani(2);   // single snp genotype array

   if(master){
     if(q_minor_ctl) cout << "Minor alleles defined with respect to control group\n\n";
     else cout << "Minor alleles defined with respect to case + control groups\n\n";
   }

   ofstream of;
   if(master){
     of.open(out_file.c_str(),ios::out);
     of << setprecision(5);
   }
   void header(ofstream &of,int nind[]);
   header(of,nind);
   void tped_out(ofstream &outf,int nchr,string &rsn,string &fid,int pos,string &g0,string &g1);
   ofstream qcout;

   ifstream *f0=new ifstream[nsample];
   for(int s=0;s<nsample;s++){
     f0[s].open(mtped[s].c_str(),ios::in);
     if(!f0[s].is_open()){
       cerr << "File " << mtped[s] << " cannot be opened." << endl;
       exit(1);
     }
   }

   if(master){
     cout << "Reading genotypes from ";
     for(int s=0;s<nsample;s++){
       cout << mtped[s];
       if(s<nsample-1) cout << ", ";
       else cout << ": \n\n";
     }
   }
   vector<vector<vector<bool> > > ai(2);    // genotype ai[y][n][i]
   ai[0].resize(nind[0]);
   ai[1].resize(nind[1]);

   string line;
   vector<string> rs; 
   while(getline(f0[0],line)){  // loop over snps (rows)
     int s=0;
     int nchr;
     while(1){             // loop over samples
       gi0="";
       gi1="";
       istringstream iss(line);
       iss >> nchr;           // chr no.
       string iid;
       iss >> rsn[s];         // rs#
       if(rsn[s]!=rsn[0]){
         if(master)
           cerr << "SNP " << rsn[s] << " in " << mtped[s] << " does not match "
              << rsn[0] << " in " << mtped[0] << endl;
         end();
       }
       rs.push_back(rsn[s]);
       iss >> posm; 
       iss >> pos;           // position
       char c;
       while(iss >> c){
         gi0+=c;             // 1st allele
         iss >> c;
         gi1+=c;             // 2nd allele
       }
       unsigned int ncase=nptr[s+1][1]-nptr[s][1];
       unsigned int nctrl=nptr[s+1][0]-nptr[s][0];
       unsigned int nsize=ncase+nctrl;
       if(gi0.size()!=nsize){
         if(master)
           cerr << " Genotype data in " << mtped[s] << " do not match " << mtfam[s] << endl;
         end();
       }
       int nmiss[2]={0,};
       freq(nmiss,gi0,gi1,phe[s],minor,major,rsk,f1,s);
       int nc[2]={0,};
       for(int n=0;n<int(nsize);n++){
         int y=phe[s][n];
         char c0=gi0.at(n);
         char c1=gi1.at(n);
         if((c0!=major && c0!=minor) || (c1!=major && c1!=minor)){ // NA
           ai[y][nptr[s][y]+nc[y]].push_back(true);
           ai[y][nptr[s][y]+nc[y]].push_back(true);
         }
         else{
           int cnt=0;
           if(gi0.at(n)==minor) cnt++;
           if(gi1.at(n)==minor) cnt++;
           bool b0=false; 
           bool b1=false;
           if(cnt==1) b1=true;
           if(cnt==2) b0=true;
           ai[y][nptr[s][y]+nc[y]].push_back(b0);
           ai[y][nptr[s][y]+nc[y]].push_back(b1);
         }
         nc[y]++;
       }
       if(++s==nsample) break;
       getline(f0[s],line);
     }
     nsnp++;
     if(nsnp>Npr)
       if(nsnp%Npr==0) cout << "reading " << nsnp << "'th SNP:" << endl;
   }
   cout << "No. of individuals: " << nind[1] << " (case) + " << nind[0] << " (control)\n";
   cout << endl;
   cout << nsnp << " SNPs read from " << tped << endl;
   cout << endl;

   for(int s=0;s<nsample;s++) f0[s].close();
   if(master) of.close();
   delete[] f0;

   of.open(out_file.c_str(),ios::out);
   ifstream prf;

   double alpha=0;
   vector<double> beta1;
   vector<double> beta2;
   vector<double> pv;                 // p-values
   if(pcut<0)                         // p-value cutoff not specified
     pcut=0.05/nsnp;                  // Bonferroni
   cout << "p-value cutoff: " << pcut << endl << endl;
   void snp_select_il(const vector<vector<vector<bool> > > &ai,int nv,
    vector<vector<vector<vector<bool> > > > &av,vector<vector<vector<vector<bool> > > > &aw,
    const vector<string> &rs,vector<string> &ra,const vector<vector<int> > &nptr,
    double &alpha,vector<double> &beta1,vector<double> &beta2);

   vector<vector<double> > risk;      // (risk,y)
   double mav=0;
   if(q_cv){                          // cross-validation
     for(int nv=0;nv<ncv;nv++){
       vector<vector<vector<vector<bool> > > > av(nsample);
       vector<vector<vector<vector<bool> > > > aw(nsample);
       vector<string> ra;
       cout << "Cross-validation run " << nv+1 << ":\n";
//     infer_par(nv,ai,alpha,beta1,beta2,pv);  // training set
       snp_select_il(ai,nv,av,aw,rs,ra,nptr,alpha,beta1,beta2);
       int nsig=ra.size();
       cout << nsig << " SNPs selected with p < " << pcut << endl << endl;
       if(q_dump){
         ofstream file;
         stringstream ia;
         ia << nv;
         file.open(("snp_list"+ia.str()+".txt").c_str(),ios::out);
         for(int i=0;i<nsig;i++)
           file << ra[i] << endl;
         file.close();
       }
       mav+=nsig;
       if(nsig==0){
         cerr << " Try increasing pcut \n";
         exit(1);
       }
       pr(of,aw,alpha,beta1,beta2,pv,risk);
     }
     mav/=ncv;
     cout << "Mean no. of SNPs = " << mav << endl << endl;
   }
   else{
     prf.open(par_file.c_str(),ios::in);
     if(!prf.is_open()){
       if(master) cerr << "File " << par_file << " cannot be opened.\n";
       end();
     }
     if(nsample>1){
       if(master) cerr << "IL prediction using parameter file cannot use meta-analysis. Bye!\n";
       end();
     }
     beta1.resize(nsnp);
     pv.resize(nsnp);
     if(model==GEN) beta2.resize(nsnp);
     read_par(prf,alpha,beta1,beta2,pv);   // read parameters
     prf.close();
     vector<vector<vector<vector<bool> > > > aw(1);
     aw[0]=ai;
     pr(of,aw,alpha,beta1,beta2,pv,risk);
   }
   of.close();

   bool comp(vector<double>a,vector<double> b);
   sort(risk.begin(),risk.end(),comp);
   void roc(ofstream &ocv,vector<vector<double> > &risk);
   roc(ocv,risk);
   if(master) ocv.close();
}

// Perform cross-validation using binary file
void il_bpr(string &meta_file,string &out_file,string &par_file,bool q_lr){  

  vector<string> mbfile;  // binary files
  int nind[2]={0,};
  vector<vector<int> > nptr;
  vector<vector<short> > phe;
  vector<char> a0;  // 1st allele
  vector<char> a1;  // 2nd allele
  vector<int> nchr; // chr.no.
  vector<long> pos; // position
  vector<string> rs; // snps

  read_bfm(mbfile,meta_file,nind,nptr,phe,a0,a1,nchr,pos,rs);  // read bim fam files
  int nsample=mbfile.size();   // no. of samples
  int nsnp=a0.size();

  // read bed files
  ifstream *f0=new ifstream[nsample];
  for(int s=0;s<nsample;s++){
    f0[s].open((mbfile[s]+".bed").c_str(),ios::in | ios::binary);
    if(!f0[s].is_open()){
      if(master) cerr << "File " << mbfile[s]+".bed" << " cannot be opened.\n";
      end();
    }
  }

  if(master){
    cout << "Reading genotypes from ";
    for(int s=0;s<nsample;s++){
      cout << mbfile[s]+".bed";
      if(s<nsample-1) cout << ", ";
      else cout << ": \n\n";
    }
  }

  char code[2];
  for(int s=0;s<nsample;s++){
    f0[s].read(code,2);
    if(code[0]!=108 || code[1]!=27){
      if(master) cerr << "File " << mbfile[s]+".bed" << " is not a PLINK binary file.\n";
      end();
    }
    f0[s].read(code,1);
    if(code[0]!=1){
      if(master) cerr << mbfile[s]+".bed" << " is not in SNP-major mode.\n";
      end();
    }
  }

  vector<vector<vector<bool> > > ai(2);   // genotype array
  for(int y=0;y<2;y++){
    ai[y].resize(nind[y]);
    for(int n=0;n<nind[y];n++)
      ai[y][n].resize(2*nsnp);
  }
  ofstream ocv;
  if(master) ocv.open("gedi.auc",ios::out);

  for(int i=0;i<nsnp;i++){  // loop over snps

    if(i>=Npr && i%Npr==0 && master) cout << "reading " << i << "'th SNP..." << endl;
    char minor,major,rsk;
    for(int s=0;s<nsample;s++){
      int ncase=nptr[s+1][1]-nptr[s][1];
      int nctrl=nptr[s+1][0]-nptr[s][0];
      int nsize=ncase+nctrl;
      int nbyte=int(ceil(nsize/4.));              // no. of bytes for each snp
      char *data=new char[nbyte];
      string gi0="";
      string gi1="";
      f0[s].read(data,nbyte);
      if(!f0[s]){
        if(master) cerr << "Error while reading " << mbfile[s]+".bed" << endl;
        end();
      }
      int ind=0;   // no. of individuals read
      for(int k=0;k<nbyte;k++){
        int bit[8]={0,};
        byte2bit(data[k],bit);
        int m=8;
        while(m>=2){
          if(bit[m-1]==1 && bit[m-2]==0){  // NA
            gi0+='?';
            gi1+='?';
          }
          else{
            gi0+=(bit[m-1] ? a1[i] : a0[i]);
            gi1+=(bit[m-2] ? a1[i] : a0[i]);
          }
          ind++;
          if(ind==nsize) break;
          m-=2;
        }
        if(ind==nsize) break;
      }
      int nmiss[2]={0,};
      double fr1[2][2]={{0,}};
      freq(nmiss,gi0,gi1,phe[s],minor,major,rsk,fr1,s);
      int nc[2]={0,};
      for(int n=0;n<int(gi0.size());n++){
        int y=phe[s][n];
        char c0=gi0.at(n);
        char c1=gi1.at(n);
        int k=nptr[s][y]+nc[y];
        if((c0!=major && c0!=minor) || (c1!=major && c1!=minor)){ // NA
          ai[y][k][2*i]=true;
          ai[y][k][2*i+1]=true;
        }
        else{
          int cnt=0;
          if(gi0.at(n)==minor) cnt++;
          if(gi1.at(n)==minor) cnt++;
          bool b0=false;
          bool b1=false;
          if(cnt==1) b1=true;
          if(cnt==2) b0=true;
          ai[y][k][2*i]=b0;
          ai[y][k][2*i+1]=b1;
        }
        nc[y]++;
      }
    } // end of sample loop
  }  // end of snp loop

  ofstream of;
  of.open(out_file.c_str(),ios::out);
  ifstream prf;

  double  alpha=0;
  vector<double> beta1;
  vector<double> beta2;
  vector<double> pv;                 // p-values
  if(pcut<0)                         // p-value cutoff not specified
    pcut=0.05/nsnp;                  // Bonferroni
  cout << "p-value cutoff: " << pcut << endl << endl;
  void snp_select_il(const vector<vector<vector<bool> > > &ai,int nv,
    vector<vector<vector<vector<bool> > > > &av,vector<vector<vector<vector<bool> > > > &aw,
    const vector<string> &rs,vector<string> &ra,const vector<vector<int> > &nptr,
    double &alpha,vector<double> &beta1,vector<double> &beta2);

  vector<vector<double> > risk;      // (risk,y)
  if(q_cv){
    double mav=0;
    for(int nv=0;nv<ncv;nv++){
       vector<vector<vector<vector<bool> > > >  av(nsample);
       vector<vector<vector<vector<bool> > > >  aw(nsample);
       vector<string> ra;
       cout << "Cross-validation run " << nv+1 << ":\n";
       snp_select_il(ai,nv,av,aw,rs,ra,nptr,alpha,beta1,beta2);
       int nsig=ra.size();
       if(q_dump){
         ofstream file;
         stringstream ia;
         ia << nv;
         file.open(("snp_list"+ia.str()+".txt").c_str(),ios::out);
         for(int i=0;i<nsig;i++)
           file << ra[i] << endl;
         file.close();
       }
       mav+=nsig;
       cout << nsig << " SNPs selected with p < " << pcut << endl << endl;
       if(nsig==0){
         cerr << " Try increasing pcut \n";
         end();
       }
       pr(of,aw,alpha,beta1,beta2,pv,risk);
    }
    mav/=ncv;
    cout << "Mean no. of SNPs = " << mav << endl << endl;
  }
  else{
     prf.open(par_file.c_str(),ios::in);
     if(!prf.is_open()){
       if(master) cerr << "File " << par_file << " cannot be opened.\n";
       end();
     }
     if(nsample>1){
       if(master) cerr << "IL prediction using parameter file cannot use meta-analysis. Bye!\n";
       end();
     }
     beta1.resize(nsnp);
     pv.resize(nsnp);
     if(model==GEN) beta2.resize(nsnp);
     read_par(prf,alpha,beta1,beta2,pv);   // read parameters
     prf.close();
     vector<vector<vector<vector<bool> > > > aw(1);
     aw[0]=ai;
     pr(of,aw,alpha,beta1,beta2,pv,risk);
  }
  of.close();

  bool comp(vector<double>a,vector<double> b);
  sort(risk.begin(),risk.end(),comp);
  void roc(ofstream &ocv,vector<vector<double> > &risk);
  roc(ocv,risk);
  if(master) ocv.close();
}

void tped_out(ofstream &qcout,int nchr,string &rsn,string &fid,int pos,string &gi0,string &gi1){


  qcout << setw(3) << nchr << " " << setw(10) << rsn << " " << setw(10) << fid << " ";
  qcout << setw(10) << pos << " ";
  int n=gi0.size();
  for(int i=0;i<n;i++)
    qcout << setw(2) << gi0[i] << setw(2) << gi1[i];
  qcout << endl;

}

void snp_select_il(const vector<vector<vector<bool> > > &ai,int nv,
  vector<vector<vector<vector<bool> > > > &av,vector<vector<vector<vector<bool> > > > &aw,
  const vector<string> &rs,vector<string> &ra,const vector<vector<int> > &nptr,
    double &alpha,vector<double> &beta1,vector<double> &beta2){

  int nsnp=ai[0][0].size()/2;
  int nsample=nptr.size()-1;
  bool nna=true;
  int nsig=0;
  vector<int> slist;
  vector<vector<int> > nc(nsample);   // nc[s][y]=size of training set in sample s and y

  alpha=0;
  beta1.resize(0);
  beta2.resize(0);
  for(int i=0;i<nsnp;i++){
    double qtot=0;
    double teff=0;
    double alps=0;
    double bets[2]={0,};
    int nscount=0;
    for(int s=0;s<nsample;s++){
      double fr1[2][2]={{0,}};
      int nmiss[2]={0,};
      nc[s].resize(2);
      for(int y=0;y<2;y++){
        int nsize=nptr[s+1][y]-nptr[s][y];
        int nval=int(nsize/ncv);
        nc[s][y]=0;
        for(int n=0;n<nsize;n++){
          if(nv!=-1 && n>=nv*nval && n<(nv+1)*nval) continue;    // skip the test set
          nc[s][y]++;
          int a=2*ai[y][n+nptr[s][y]][2*i]+ai[y][n+nptr[s][y]][2*i+1];
          if(a>2) continue;
          nmiss[y]++;
          if(a>0)
            fr1[y][a-1]++;
        }
        fr1[y][0]/=nmiss[y];
        fr1[y][1]/=nmiss[y];
      }
      double q=0;
      double alp=0;
      double bet[2]={0,};
      nna=assoc(fr1,nmiss,q,alp,bet);
      if(nna){
        int ncase=nptr[s+1][1]-nptr[s][1];
        int nctrl=nptr[s+1][0]-nptr[s][0];
        double neff=2.0/sqrt(1.0/ncase+1.0/nctrl);  // effective sample size weight
        teff+=neff;
        qtot+=q;
        alps+=alp*neff;
        bets[0]+=bet[0]*neff;
        bets[1]+=bet[1]*neff;
        nscount++;
      }
    }
    if(nscount==0) continue;
    bets[0]/=teff;
    bets[1]/=teff;
    double df=L*nscount;
//  double pv= (qtot>0 ? gsl_sf_gamma_inc_Q(0.5*df,qtot/2) : 1);   // DOM or REC
    if(qtot<=0) continue;
    double pv= gsl_sf_gamma_inc_Q(0.5*df,qtot/2);
    if(pv>pcut) continue;
    alpha+=alps/teff;
    beta1.push_back(bets[0]);
    beta2.push_back(bets[1]);
    slist.push_back(i);
    ra.push_back(rs[i]);
    nsig++;
  }

  double da=0;
  double teff=0;
  for(int s=0;s<nsample;s++){
    int ncase=nptr[s+1][1]-nptr[s][1];
    int nctrl=nptr[s+1][0]-nptr[s][0];
    double neff=2.0/sqrt(1.0/ncase+1.0/nctrl);  // effective sample size weight
    double prev=double(nc[s][1])/(nc[s][0]+nc[s][1]);
    if(Prev>0) prev=Prev;
    da+=log(prev/(1-prev))*neff;
    teff+=neff;
    av[s].resize(2);
    aw[s].resize(2);
    for(int y=0;y<2;y++){ 
      int nsize=nptr[s+1][y]-nptr[s][y];
      int nval=int(nsize/ncv);
      for(int n=0;n<nsize;n++){
        vector<bool> dummy(2*nsig);
        for(int m=0;m<nsig;m++){
          int i=slist[m];
          dummy[2*m]=ai[y][n+nptr[s][y]][2*i];
          dummy[2*m+1]=ai[y][n+nptr[s][y]][2*i+1];
        }
        if(nv==-1 || (n>=nv*nval && n<(nv+1)*nval))    // test set (or no CV)
          aw[s][y].push_back(dummy);
        else
          av[s][y].push_back(dummy);
      }
    }
  }
  alpha+=da/teff;
}
