# Supplementary material for: Large-scale interaction effects reveal missing heritability in schizophrenia, bipolar disorder and posttraumatic stress disorder
Source: Transl Psychiatry. 2017 Apr 11;7(4):e1089–. doi: 10.1038/tp.2017.61 (PMC5416702; doi:10.1038/tp.2017.61)
Supplement: Supplementary Software [file tp201761x6.zip › gedi_v1.1/src/makefile_srl]

#
CC=g++
#GSLDIR=/home/hwoo/local
#CFLAGS=-I$(GSLDIR)/include -c -Wall -O2
#LDFLAGS=-L$(GSLDIR)/lib -lgsl -lgslcblas -O2
CFLAGS=-c -Wall -O2
LDFLAGS=-lgsl -lgslcblas -O2

all: gedi

gedi: main.o il.o il_lr.o cl.o cl_lr.o
	$(CC) main.o il.o il_lr.o cl.o cl_lr.o $(LDFLAGS) -o gedi

main.o: main.cpp
	$(CC) $(CFLAGS) main.cpp

il.o: il.cpp
	$(CC) $(CFLAGS) il.cpp

il_lr.o: il_lr.cpp
	$(CC) $(CFLAGS) il_lr.cpp

cl.o: cl.cpp
	$(CC) $(CFLAGS) cl.cpp

cl_lr.o: cl_lr.cpp
	$(CC) $(CFLAGS) cl_lr.cpp

clean: 
	rm -rf *.o gedi
